# Supplementary material for: Elements of a stochastic 3D prediction engine in larval zebrafish prey capture
Source: eLife. 2019 Nov 26;8:e51975. doi: 10.7554/eLife.51975 (PMC6930116; doi:10.7554/eLife.51975)
Supplement: Figure 1—figure supplement 2—source data 1. [file elife-51975-fig1-figsupp2-data1.zip]

Archive with 9 entries (6 files):
- Figure1-Figsup2 Source/
- Figure1-Figsup2 Source/all_stimuli_random_source.csv
- __MACOSX/
- __MACOSX/Figure1-Figsup2 Source/
- __MACOSX/Figure1-Figsup2 Source/._all_stimuli_random_source.csv
- Figure1-Figsup2 Source/all_stimuli_source.csv
- __MACOSX/Figure1-Figsup2 Source/._all_stimuli_source.csv
- __MACOSX/._Figure1-Figsup2 Source
- elife47322.zip
