# Supplementary material for: Elements of a stochastic 3D prediction engine in larval zebrafish prey capture
Source: eLife. 2019 Nov 26;8:e51975. doi: 10.7554/eLife.51975 (PMC6930116; doi:10.7554/eLife.51975)
Supplement: Figure 1—figure supplement 2—source data 1. [file elife-51975-fig1-figsupp2-data1.zip › Figure1-Figsup2 Source/all_stimuli_random_source.csv]

Hunt ID	Para ID	Az Coord	Alt Coord	Distance	Hunted Or Not	Dist_K1	Dist_K3	Dist_K5	Az_K1	Az_K3	Az_K5	Alt_K1	Alt_K3	Alt_K5	Env Az	Env Alt	Env Distance	Max Contour AltAz	Max Contour AzDist	Max Contour AltDist
0	0	-0.669833267	-0.35665453	976.6156959	0	208.4516443	342.1133239	375.6641694	0.018639524	0.050765021	0.069290544	0.049724728	0.071119831	0.09211856	-1.106642471	0.077410719	971.2230203	[(-1.0036689019839826, 0.015157399272781187)]	[(-0.9925797776252178, 1225.6818329793648)]	[(0.06244635229546955, 963.3188406701399)]
0	1	-0.895440901	-0.007561922	1216.313443	3	213.8639693	305.530719	349.9949814	0.012473989	0.025692464	0.038977216	0.000665957	0.005903227	0.010642311	-1.106642471	0.077410719	971.2230203	[(-1.0036689019839826, 0.015157399272781187)]	[(-0.9925797776252178, 1225.6818329793648)]	[(0.06244635229546955, 963.3188406701399)]
0	2	-0.541552364	0.222295969	421.1762577	0	102.2307619	349.1873331	414.4582162	0.00211894	0.049082259	0.081116808	0.000827347	0.002401004	0.012069506	-1.106642471	0.077410719	971.2230203	[(-1.0036689019839826, 0.015157399272781187)]	[(-0.9925797776252178, 1225.6818329793648)]	[(0.06244635229546955, 963.3188406701399)]
0	3	-1.344845319	0.216893617	636.9850109	0	204.3519361	260.1336063	307.9556821	0.025732106	0.03435209	0.066174028	0.005402352	0.006002572	0.014230447	-1.106642471	0.077410719	971.2230203	[(-1.0036689019839826, 0.015157399272781187)]	[(-0.9925797776252178, 1225.6818329793648)]	[(0.06244635229546955, 963.3188406701399)]
0	5	-1.151556009	0.130289144	779.4497527	0	93.49564432	188.0531817	280.7196699	0.010165239	0.039463673	0.074243937	0.004469716	0.020305512	0.033421987	-1.106642471	0.077410719	971.2230203	[(-1.0036689019839826, 0.015157399272781187)]	[(-0.9925797776252178, 1225.6818329793648)]	[(0.06244635229546955, 963.3188406701399)]
0	8	-0.966660269	-0.901533149	1032.810868	0	473.1941163	538.6119991	639.6505686	0.058745379	0.073341103	0.08786328	0.040995153	0.044518542	0.055734547	-1.106642471	0.077410719	971.2230203	[(-1.0036689019839826, 0.015157399272781187)]	[(-0.9925797776252178, 1225.6818329793648)]	[(0.06244635229546955, 963.3188406701399)]
0	9	-1.913856226	-0.942528302	1698.149259	0	559.4267099	655.672506	746.4636107	0.076053881	0.083454634	0.096817412	0.000103419	0.013997706	0.028367409	-1.106642471	0.077410719	971.2230203	[(-1.0036689019839826, 0.015157399272781187)]	[(-0.9925797776252178, 1225.6818329793648)]	[(0.06244635229546955, 963.3188406701399)]
0	10	-2.121723566	0.05732719	313.7656235	0	179.3792746	227.7727459	270.2799078	0.00682327	0.040323466	0.069898523	0.007638543	0.015789684	0.022908701	-1.106642471	0.077410719	971.2230203	[(-1.0036689019839826, 0.015157399272781187)]	[(-0.9925797776252178, 1225.6818329793648)]	[(0.06244635229546955, 963.3188406701399)]
0	11	-2.00833936	-0.253784762	444.4053902	0	179.3792746	262.4525197	288.2718715	0.001753806	0.019804379	0.044352133	0.008572363	0.040024767	0.058926008	-1.106642471	0.077410719	971.2230203	[(-1.0036689019839826, 0.015157399272781187)]	[(-0.9925797776252178, 1225.6818329793648)]	[(0.06244635229546955, 963.3188406701399)]
0	12	-1.995436917	-0.103691653	741.9523978	0	287.6415956	301.3376344	328.5077525	0.011148637	0.027236804	0.048811588	0.006309587	0.054933888	0.07079954	-1.106642471	0.077410719	971.2230203	[(-1.0036689019839826, 0.015157399272781187)]	[(-0.9925797776252178, 1225.6818329793648)]	[(0.06244635229546955, 963.3188406701399)]
0	13	-0.651193743	-0.623099123	1269.072649	0	416.3412542	463.969848	518.9059206	0.018639524	0.058438026	0.074674083	0.167165949	0.190002735	0.210634532	-1.106642471	0.077410719	971.2230203	[(-1.0036689019839826, 0.015157399272781187)]	[(-0.9925797776252178, 1225.6818329793648)]	[(0.06244635229546955, 963.3188406701399)]
0	14	-1.297086138	-0.183776591	1086.496239	0	234.5160658	351.7785206	392.0556828	0.018194199	0.026150956	0.049220525	0.001677799	0.033400124	0.051773169	-1.106642471	0.077410719	971.2230203	[(-1.0036689019839826, 0.015157399272781187)]	[(-0.9925797776252178, 1225.6818329793648)]	[(0.06244635229546955, 963.3188406701399)]
0	15	-1.258854544	0.024765181	1010.99974	0	184.8802457	228.5694254	299.957982	0.038231594	0.051638685	0.064513163	0.002050432	0.003732801	0.008070147	-1.106642471	0.077410719	971.2230203	[(-1.0036689019839826, 0.015157399272781187)]	[(-0.9925797776252178, 1225.6818329793648)]	[(0.06244635229546955, 963.3188406701399)]
0	16	-0.849676691	-0.097382065	1611.324436	0	153.8633971	216.190754	304.0118209	0.000825111	0.024504779	0.04204655	0.006309587	0.05914028	0.07079954	-1.106642471	0.077410719	971.2230203	[(-1.0036689019839826, 0.015157399272781187)]	[(-0.9925797776252178, 1225.6818329793648)]	[(0.06244635229546955, 963.3188406701399)]
0	18	1.283244466	-1.205678809	374.6100193	0	504.6969925	563.1736262	602.9539576	0.251873845	0.554156155	0.768844352	0.096110933	0.177380075	0.209574214	-1.106642471	0.077410719	971.2230203	[(-1.0036689019839826, 0.015157399272781187)]	[(-0.9925797776252178, 1225.6818329793648)]	[(0.06244635229546955, 963.3188406701399)]
0	19	1.031370621	-1.301789742	1673.976328	0	1192.735942	1206.39988	1232.092789	0.251873845	0.386240258	0.567345276	0.096110933	0.24145403	0.28646296	-1.106642471	0.077410719	971.2230203	[(-1.0036689019839826, 0.015157399272781187)]	[(-0.9925797776252178, 1225.6818329793648)]	[(0.06244635229546955, 963.3188406701399)]
0	20	-0.90791489	-0.406379258	1525.13536	0	307.3696638	376.6818169	449.5671544	0.012473989	0.034008457	0.043966812	0.019612633	0.071119831	0.112008451	-1.106642471	0.077410719	971.2230203	[(-1.0036689019839826, 0.015157399272781187)]	[(-0.9925797776252178, 1225.6818329793648)]	[(0.06244635229546955, 963.3188406701399)]
0	21	-0.577038822	-0.182098792	1047.716321	0	205.7789328	225.6720264	279.104661	0.035486458	0.049082259	0.079343155	0.001677799	0.034518657	0.052444288	-1.106642471	0.077410719	971.2230203	[(-1.0036689019839826, 0.015157399272781187)]	[(-0.9925797776252178, 1225.6818329793648)]	[(0.06244635229546955, 963.3188406701399)]
0	22	-1.177195562	-0.942631721	1965.794637	0	582.4070346	756.3487365	850.6868487	0.015474314	0.040924283	0.070177841	0.000103419	0.01392876	0.028326041	-1.106642471	0.077410719	971.2230203	[(-1.0036689019839826, 0.015157399272781187)]	[(-0.9925797776252178, 1225.6818329793648)]	[(0.06244635229546955, 963.3188406701399)]
0	23	-2.913317325	-1.001377073	1588.232983	0	422.8239898	591.3595955	829.4061541	0.238783274	0.437735585	0.550825037	0.027425822	0.044851066	0.058649179	-1.106642471	0.077410719	971.2230203	[(-1.0036689019839826, 0.015157399272781187)]	[(-0.9925797776252178, 1225.6818329793648)]	[(0.06244635229546955, 963.3188406701399)]
0	24	0.727007055	0.087427346	430.2288419	0	501.1240614	509.059852	533.40787	0.298119797	0.312414962	0.44559985	0.006824635	0.016582193	0.020461669	-1.106642471	0.077410719	971.2230203	[(-1.0036689019839826, 0.015157399272781187)]	[(-0.9925797776252178, 1225.6818329793648)]	[(0.06244635229546955, 963.3188406701399)]
0	26	-1.837802345	0.261005231	577.5104812	0	134.705352	183.3283637	228.9686696	0.076053881	0.134157221	0.15702037	0.031059167	0.035559011	0.037602168	-1.106642471	0.077410719	971.2230203	[(-1.0036689019839826, 0.015157399272781187)]	[(-0.9925797776252178, 1225.6818329793648)]	[(0.06244635229546955, 963.3188406701399)]
0	27	-1.068969783	-0.262357125	1443.518598	0	322.3770637	366.5914134	405.465134	0.082586226	0.092549068	0.109385575	0.008572363	0.045739676	0.062354953	-1.106642471	0.077410719	971.2230203	[(-1.0036689019839826, 0.015157399272781187)]	[(-0.9925797776252178, 1225.6818329793648)]	[(0.06244635229546955, 963.3188406701399)]
0	28	2.676314544	0.312576258	598.6820051	0	614.015181	645.443507	675.9513354	0.210109753	0.615243243	1.087996228	0.008946481	0.014391019	0.030489071	-1.106642471	0.077410719	971.2230203	[(-1.0036689019839826, 0.015157399272781187)]	[(-0.9925797776252178, 1225.6818329793648)]	[(0.06244635229546955, 963.3188406701399)]
0	29	-2.257169381	0.223123316	857.5588505	0	201.9819055	262.452585	291.0275919	0.004643072	0.089570477	0.130750038	0.000145964	0.002401004	0.012069506	-1.106642471	0.077410719	971.2230203	[(-1.0036689019839826, 0.015157399272781187)]	[(-0.9925797776252178, 1225.6818329793648)]	[(0.06244635229546955, 963.3188406701399)]
0	32	2.918864442	-0.973951252	1707.987134	0	51.60918409	555.7230386	881.4779833	0.032440144	0.636870006	1.197992245	0.0209562	0.026567184	0.036708521	-1.106642471	0.077410719	971.2230203	[(-1.0036689019839826, 0.015157399272781187)]	[(-0.9925797776252178, 1225.6818329793648)]	[(0.06244635229546955, 963.3188406701399)]
0	33	-2.053096248	-0.425991891	1641.650347	0	807.6888876	881.6292715	942.1352708	0.023107506	0.038125029	0.048132347	0.019612633	0.08419492	0.124379824	-1.106642471	0.077410719	971.2230203	[(-1.0036689019839826, 0.015157399272781187)]	[(-0.9925797776252178, 1225.6818329793648)]	[(0.06244635229546955, 963.3188406701399)]
0	34	-1.625709174	-0.790265073	1260.983682	0	552.1416569	633.5581313	708.2036087	0.013259597	0.063133878	0.136471732	0.038569073	0.100700126	0.123439401	-1.106642471	0.077410719	971.2230203	[(-1.0036689019839826, 0.015157399272781187)]	[(-0.9925797776252178, 1225.6818329793648)]	[(0.06244635229546955, 963.3188406701399)]
0	37	2.886424297	-0.952995051	1688.902989	0	51.60918409	570.4039655	894.0272838	0.032440144	0.615243243	1.172040129	0.01036333	0.01392876	0.028326041	-1.106642471	0.077410719	971.2230203	[(-1.0036689019839826, 0.015157399272781187)]	[(-0.9925797776252178, 1225.6818329793648)]	[(0.06244635229546955, 963.3188406701399)]
0	38	-0.733713374	-0.010625349	1445.844741	0	275.4035491	291.4030102	313.156513	0.005895325	0.035752845	0.060983275	0.003063427	0.007945511	0.013093053	-1.106642471	0.077410719	971.2230203	[(-1.0036689019839826, 0.015157399272781187)]	[(-0.9925797776252178, 1225.6818329793648)]	[(0.06244635229546955, 963.3188406701399)]
0	39	-1.588607897	-0.828834145	2090.841135	0	582.4070346	668.3452642	861.6479729	0.02384168	0.054294147	0.131167893	0.038569073	0.074987411	0.092584143	-1.106642471	0.077410719	971.2230203	[(-1.0036689019839826, 0.015157399272781187)]	[(-0.9925797776252178, 1225.6818329793648)]	[(0.06244635229546955, 963.3188406701399)]
0	40	-0.84885158	-0.212290994	1485.25987	0	219.305316	284.5208929	309.3929174	0.000825111	0.025054853	0.042376594	0.028514403	0.033400124	0.051773169	-1.106642471	0.077410719	971.2230203	[(-1.0036689019839826, 0.015157399272781187)]	[(-0.9925797776252178, 1225.6818329793648)]	[(0.06244635229546955, 963.3188406701399)]
0	42	-2.128546836	0.381602088	503.4382664	0	81.38609131	146.4524569	194.7729685	0.00682327	0.044872313	0.075357139	0.011324561	0.045220502	0.060634301	-1.106642471	0.077410719	971.2230203	[(-1.0036689019839826, 0.015157399272781187)]	[(-0.9925797776252178, 1225.6818329793648)]	[(0.06244635229546955, 963.3188406701399)]
0	43	-2.006585555	0.292064398	662.777313	0	134.705352	167.668965	212.3381286	0.001753806	0.019804379	0.044352133	0.011565379	0.021045469	0.03323162	-1.106642471	0.077410719	971.2230203	[(-1.0036689019839826, 0.015157399272781187)]	[(-0.9925797776252178, 1225.6818329793648)]	[(0.06244635229546955, 963.3188406701399)]
0	44	-1.161721248	0.109879487	872.5874059	0	93.49564432	186.8325023	279.2587017	0.010165239	0.039463673	0.070177841	0.015627505	0.019496435	0.025258124	-1.106642471	0.077410719	971.2230203	[(-1.0036689019839826, 0.015157399272781187)]	[(-0.9925797776252178, 1225.6818329793648)]	[(0.06244635229546955, 963.3188406701399)]
0	45	-1.612449577	0.134758861	1161.134844	0	280.6002607	388.2666689	429.3791068	0.013259597	0.054294147	0.131167893	0.004469716	0.023285323	0.036997761	-1.106642471	0.077410719	971.2230203	[(-1.0036689019839826, 0.015157399272781187)]	[(-0.9925797776252178, 1225.6818329793648)]	[(0.06244635229546955, 963.3188406701399)]
0	46	-0.771196478	0.223269281	454.3200283	0	102.2307619	283.241178	364.9722518	0.031587778	0.048908661	0.065313881	0.000145964	0.002498313	0.012127892	-1.106642471	0.077410719	971.2230203	[(-1.0036689019839826, 0.015157399272781187)]	[(-0.9925797776252178, 1225.6818329793648)]	[(0.06244635229546955, 963.3188406701399)]
0	47	-0.539433424	0.006418374	1076.019319	0	151.4431102	193.207949	282.1716131	0.00211894	0.050494885	0.081964383	0.000915625	0.006357424	0.009273381	-1.106642471	0.077410719	971.2230203	[(-1.0036689019839826, 0.015157399272781187)]	[(-0.9925797776252178, 1225.6818329793648)]	[(0.06244635229546955, 963.3188406701399)]
0	48	-0.876601708	-0.006895965	1627.889073	0	153.8633971	263.7803327	345.0290026	0.018839192	0.024504779	0.038977216	0.000665957	0.005903227	0.010375928	-1.106642471	0.077410719	971.2230203	[(-1.0036689019839826, 0.015157399272781187)]	[(-0.9925797776252178, 1225.6818329793648)]	[(0.06244635229546955, 963.3188406701399)]
0	49	-0.7396087	0.022433027	1098.695022	0	213.8639693	239.7410142	285.8959943	0.005895325	0.035752845	0.060983275	0.000281721	0.002365846	0.006317112	-1.106642471	0.077410719	971.2230203	[(-1.0036689019839826, 0.015157399272781187)]	[(-0.9925797776252178, 1225.6818329793648)]	[(0.06244635229546955, 963.3188406701399)]
0	50	-2.261812453	0.370277527	551.8230336	0	81.38609131	168.9986979	218.2863134	0.004643072	0.092665858	0.134464495	0.011324561	0.037670794	0.051574652	-1.106642471	0.077410719	971.2230203	[(-1.0036689019839826, 0.015157399272781187)]	[(-0.9925797776252178, 1225.6818329793648)]	[(0.06244635229546955, 963.3188406701399)]
0	51	-1.315280337	0.066957543	1406.42781	0	34.25821069	227.0153599	316.834118	0.003832877	0.017197353	0.049220525	0.00199181	0.010697322	0.020315753	-1.106642471	0.077410719	971.2230203	[(-1.0036689019839826, 0.015157399272781187)]	[(-0.9925797776252178, 1225.6818329793648)]	[(0.06244635229546955, 963.3188406701399)]
0	52	0.392245531	0.017949363	930.9510362	0	37.92469891	315.5393389	493.6671872	0.036641727	0.257052893	0.442805061	0.004483665	0.004718127	0.006317112	-1.106642471	0.077410719	971.2230203	[(-1.0036689019839826, 0.015157399272781187)]	[(-0.9925797776252178, 1225.6818329793648)]	[(0.06244635229546955, 963.3188406701399)]
0	53	-2.076203755	0.20786071	1119.898552	0	314.333697	419.1227765	454.5290735	0.023107506	0.040323466	0.051690599	0.009032907	0.012910257	0.021456773	-1.106642471	0.077410719	971.2230203	[(-1.0036689019839826, 0.015157399272781187)]	[(-0.9925797776252178, 1225.6818329793648)]	[(0.06244635229546955, 963.3188406701399)]
0	54	-2.490398717	0.303629777	821.2707068	0	145.9049348	218.8823205	282.8337936	0.184135334	0.215316978	0.275295593	0.008946481	0.014391019	0.030489071	-1.106642471	0.077410719	971.2230203	[(-1.0036689019839826, 0.015157399272781187)]	[(-0.9925797776252178, 1225.6818329793648)]	[(0.06244635229546955, 963.3188406701399)]
0	55	-1.319113213	0.064965733	1440.323409	0	34.25821069	239.3007593	333.2498882	0.003832877	0.017197353	0.050753676	0.00199181	0.010697322	0.020315753	-1.106642471	0.077410719	971.2230203	[(-1.0036689019839826, 0.015157399272781187)]	[(-0.9925797776252178, 1225.6818329793648)]	[(0.06244635229546955, 963.3188406701399)]
0	56	-0.411496005	0.007333999	1005.866618	0	151.4431102	258.1246969	320.6458166	0.127937419	0.141178865	0.184314319	0.000915625	0.005747007	0.009273381	-1.106642471	0.077410719	971.2230203	[(-1.0036689019839826, 0.015157399272781187)]	[(-0.9925797776252178, 1225.6818329793648)]	[(0.06244635229546955, 963.3188406701399)]
0	57	-1.486668414	0.094251981	1387.439406	0	243.4874227	256.909201	349.8879595	0.101939483	0.122253802	0.13522794	0.006824635	0.016582193	0.023013998	-1.106642471	0.077410719	971.2230203	[(-1.0036689019839826, 0.015157399272781187)]	[(-0.9925797776252178, 1225.6818329793648)]	[(0.06244635229546955, 963.3188406701399)]
0	58	0.428887258	0.022714748	916.610891	0	37.92469891	317.6710526	501.0381004	0.036641727	0.257052893	0.442805061	0.000281721	0.002365846	0.006429801	-1.106642471	0.077410719	971.2230203	[(-1.0036689019839826, 0.015157399272781187)]	[(-0.9925797776252178, 1225.6818329793648)]	[(0.06244635229546955, 963.3188406701399)]
0	59	-2.674534051	0.326290974	785.4185093	0	145.9049348	277.7490401	344.1733538	0.184135334	0.278546735	0.359798418	0.013714716	0.023534163	0.033980031	-1.106642471	0.077410719	971.2230203	[(-1.0036689019839826, 0.015157399272781187)]	[(-0.9925797776252178, 1225.6818329793648)]	[(0.06244635229546955, 963.3188406701399)]
0	60	-0.007509896	0.013044032	895.5048913	0	364.3611704	383.7688328	456.0065365	0.399755427	0.413379563	0.461220937	0.004905331	0.005747007	0.007260147	-1.106642471	0.077410719	971.2230203	[(-1.0036689019839826, 0.015157399272781187)]	[(-0.9925797776252178, 1225.6818329793648)]	[(0.06244635229546955, 963.3188406701399)]
2	0	-2.305557176	-0.761765127	1771.418463	0	415.4069068	535.2232755	569.7244817	0.041090736	0.077325597	0.123019678	0.003244534	0.011732653	0.051110018	-1.782337732	-0.028839956	1438.961501	[(-1.610605868524568, -0.05855229453167247)]	[(-1.7357708555957516, 1531.9434140907356)]	[(-0.026602787754123176, 1194.0495710240023)]
2	1	-1.572477255	-0.021251385	428.3029993	0	271.0299612	336.3257812	397.6174681	0.017295316	0.032058754	0.071865795	0.000369331	0.005821311	0.01360914	-1.782337732	-0.028839956	1438.961501	[(-1.610605868524568, -0.05855229453167247)]	[(-1.7357708555957516, 1531.9434140907356)]	[(-0.026602787754123176, 1194.0495710240023)]
2	2	-0.741290911	0.024903868	1087.219944	0	319.6652266	356.6717374	423.6449179	0.008483102	0.152485845	0.222554763	0.005817564	0.014197682	0.019481	-1.782337732	-0.028839956	1438.961501	[(-1.610605868524568, -0.05855229453167247)]	[(-1.7357708555957516, 1531.9434140907356)]	[(-0.026602787754123176, 1194.0495710240023)]
2	3	-1.720464726	-0.150809139	1186.970458	0	197.3095651	285.1633446	309.4264973	0.010651453	0.043772053	0.075578715	0.019528821	0.028445967	0.040541476	-1.782337732	-0.028839956	1438.961501	[(-1.610605868524568, -0.05855229453167247)]	[(-1.7357708555957516, 1531.9434140907356)]	[(-0.026602787754123176, 1194.0495710240023)]
2	4	2.869973404	-1.4727291	1190.459686	0	338.0702614	403.0721082	511.528925	0.047631348	0.101704273	0.275362699	0.207049775	0.245949331	0.291455166	-1.782337732	-0.028839956	1438.961501	[(-1.610605868524568, -0.05855229453167247)]	[(-1.7357708555957516, 1531.9434140907356)]	[(-0.026602787754123176, 1194.0495710240023)]
2	5	-1.860270791	-0.513418424	1813.530955	0	245.0159942	420.2263772	535.3006229	0.005866086	0.007921518	0.013563856	0.05779317	0.090495816	0.115984618	-1.782337732	-0.028839956	1438.961501	[(-1.610605868524568, -0.05855229453167247)]	[(-1.7357708555957516, 1531.9434140907356)]	[(-0.026602787754123176, 1194.0495710240023)]
2	6	-1.82117688	-0.571211593	1596.747281	0	245.0159942	431.0384859	499.3451474	0.027061529	0.037038479	0.041856737	0.05779317	0.090495816	0.124836227	-1.782337732	-0.028839956	1438.961501	[(-1.610605868524568, -0.05855229453167247)]	[(-1.7357708555957516, 1531.9434140907356)]	[(-0.026602787754123176, 1194.0495710240023)]
2	7	-2.724895609	-0.977165321	1696.724292	0	316.0858766	476.5470783	520.5580842	0.147450161	0.185527896	0.2364483	0.025878407	0.074158931	0.098835303	-1.782337732	-0.028839956	1438.961501	[(-1.610605868524568, -0.05855229453167247)]	[(-1.7357708555957516, 1531.9434140907356)]	[(-0.026602787754123176, 1194.0495710240023)]
2	8	2.917604751	-1.125010021	1633.600398	0	241.6742098	307.1486412	403.0802817	0.003967209	0.069950042	0.275362699	0.023989678	0.056234534	0.076059193	-1.782337732	-0.028839956	1438.961501	[(-1.610605868524568, -0.05855229453167247)]	[(-1.7357708555957516, 1531.9434140907356)]	[(-0.026602787754123176, 1194.0495710240023)]
2	9	-0.241771304	-0.354966449	682.2517895	0	437.8965482	503.1145207	576.2585021	0.177761021	0.295308098	0.41030902	0.008468307	0.025836089	0.061131793	-1.782337732	-0.028839956	1438.961501	[(-1.610605868524568, -0.05855229453167247)]	[(-1.7357708555957516, 1531.9434140907356)]	[(-0.026602787754123176, 1194.0495710240023)]
2	11	-1.388349598	-0.187297857	1470.701631	0	267.6808086	294.2010319	339.2675879	0.027778314	0.036189954	0.045366187	0.036488718	0.052771779	0.06973245	-1.782337732	-0.028839956	1438.961501	[(-1.610605868524568, -0.05855229453167247)]	[(-1.7357708555957516, 1531.9434140907356)]	[(-0.026602787754123176, 1194.0495710240023)]
2	12	-1.874385131	-0.121488775	1234.665133	0	197.3095651	270.4845723	315.3822392	0.008248254	0.010203616	0.014516723	0.009791543	0.022191446	0.031005082	-1.782337732	-0.028839956	1438.961501	[(-1.610605868524568, -0.05855229453167247)]	[(-1.7357708555957516, 1531.9434140907356)]	[(-0.026602787754123176, 1194.0495710240023)]
2	13	-1.866136877	-0.765305175	1985.154078	0	0	232.5730141	364.419141	0	0.00470478	0.011217421	0.000295514	0.011929662	0.051228224	-1.782337732	-0.028839956	1438.961501	[(-1.610605868524568, -0.05855229453167247)]	[(-1.7357708555957516, 1531.9434140907356)]	[(-0.026602787754123176, 1194.0495710240023)]
2	14	-1.319098385	-0.094026343	1255.534315	0	267.6808086	338.9422735	380.6327341	0.027704552	0.046142888	0.073037167	0.003803883	0.020329546	0.028337052	-1.782337732	-0.028839956	1438.961501	[(-1.610605868524568, -0.05855229453167247)]	[(-1.7357708555957516, 1531.9434140907356)]	[(-0.026602787754123176, 1194.0495710240023)]
2	15	-1.522780044	-0.050583696	701.1373585	0	231.097009	273.0910378	318.5037852	0.032401894	0.053660017	0.068317239	0.013720324	0.018430115	0.02286486	-1.782337732	-0.028839956	1438.961501	[(-1.610605868524568, -0.05855229453167247)]	[(-1.7357708555957516, 1531.9434140907356)]	[(-0.026602787754123176, 1194.0495710240023)]
2	16	-0.899389402	-1.20002389	1527.846594	0	693.0600413	764.3179579	885.8829774	0.14961539	0.161057695	0.270059121	0.014612203	0.051760502	0.079799795	-1.782337732	-0.028839956	1438.961501	[(-1.610605868524568, -0.05855229453167247)]	[(-1.7357708555957516, 1531.9434140907356)]	[(-0.026602787754123176, 1194.0495710240023)]
2	17	1.238681695	0.115882621	592.5669247	0	405.6532482	498.6327578	557.1774322	1.037513414	1.223778581	1.392168294	0.009404769	0.014822752	0.025809512	-1.782337732	-0.028839956	1438.961501	[(-1.610605868524568, -0.05855229453167247)]	[(-1.7357708555957516, 1531.9434140907356)]	[(-0.026602787754123176, 1194.0495710240023)]
2	18	-1.731116179	0.068934078	946.9835058	0	117.8671037	255.2414024	303.8227937	0.010651453	0.043772053	0.0755186	0.004517292	0.006844689	0.012017353	-1.782337732	-0.028839956	1438.961501	[(-1.610605868524568, -0.05855229453167247)]	[(-1.7357708555957516, 1531.9434140907356)]	[(-0.026602787754123176, 1194.0495710240023)]
2	19	2.92157196	-1.101020343	1394.824576	0	241.6742098	303.4691688	374.0104536	0.003967209	0.069950042	0.276949582	0.023989678	0.055892223	0.076059193	-1.782337732	-0.028839956	1438.961501	[(-1.610605868524568, -0.05855229453167247)]	[(-1.7357708555957516, 1531.9434140907356)]	[(-0.026602787754123176, 1194.0495710240023)]
2	20	-2.97646511	-0.638359449	920.6229484	0	644.1689292	694.0745029	718.4900522	0.057843103	0.124696104	0.2364483	0.067147856	0.095181945	0.107427414	-1.782337732	-0.028839956	1438.961501	[(-1.610605868524568, -0.05855229453167247)]	[(-1.7357708555957516, 1531.9434140907356)]	[(-0.026602787754123176, 1194.0495710240023)]
2	21	3.07585632	-0.131280318	197.2786148	0	307.8580638	398.4876034	478.1853811	0.15428436	0.172806282	0.400377071	0.009791543	0.022191446	0.032729947	-1.782337732	-0.028839956	1438.961501	[(-1.610605868524568, -0.05855229453167247)]	[(-1.7357708555957516, 1531.9434140907356)]	[(-0.026602787754123176, 1194.0495710240023)]
2	23	-3.041140816	-1.265679325	1384.417051	0	281.3504984	330.0834175	381.162371	0.006832603	0.129251172	0.265051624	0.051043232	0.085789324	0.125815346	-1.782337732	-0.028839956	1438.961501	[(-1.610605868524568, -0.05855229453167247)]	[(-1.7357708555957516, 1531.9434140907356)]	[(-0.026602787754123176, 1194.0495710240023)]
2	24	-1.848238409	-0.424665172	1094.706663	0	354.1277013	396.2429199	441.4061819	0.012032381	0.015943105	0.020207513	0.061230417	0.073227464	0.08562396	-1.782337732	-0.028839956	1438.961501	[(-1.610605868524568, -0.05855229453167247)]	[(-1.7357708555957516, 1531.9434140907356)]	[(-0.026602787754123176, 1194.0495710240023)]
2	25	-1.890211175	-0.858711581	2008.614087	0	189.8874734	299.238716	435.3186571	0.015826044	0.02132488	0.027177558	0.093406406	0.094684927	0.10557367	-1.782337732	-0.028839956	1438.961501	[(-1.610605868524568, -0.05855229453167247)]	[(-1.7357708555957516, 1531.9434140907356)]	[(-0.026602787754123176, 1194.0495710240023)]
2	26	-1.360571284	-0.332141744	1621.197787	0	272.4878107	423.9943415	493.6926692	0.013768347	0.027673187	0.045366187	0.022824705	0.025836089	0.062975116	-1.782337732	-0.028839956	1438.961501	[(-1.610605868524568, -0.05855229453167247)]	[(-1.7357708555957516, 1531.9434140907356)]	[(-0.026602787754123176, 1194.0495710240023)]
2	27	2.392051023	-0.363434755	431.3365314	0	307.8580638	492.0096386	600.7917598	0.115855914	0.373110674	0.466531651	0.008468307	0.031481627	0.061131793	-1.782337732	-0.028839956	1438.961501	[(-1.610605868524568, -0.05855229453167247)]	[(-1.7357708555957516, 1531.9434140907356)]	[(-0.026602787754123176, 1194.0495710240023)]
2	28	-1.998565372	-0.308751193	548.0636519	0	271.0299612	333.0091099	388.5857489	0.061404831	0.080974126	0.099906223	0.02339055	0.041429789	0.072331336	-1.782337732	-0.028839956	1438.961501	[(-1.610605868524568, -0.05855229453167247)]	[(-1.7357708555957516, 1531.9434140907356)]	[(-0.026602787754123176, 1194.0495710240023)]
2	29	2.276195109	-1.214636093	1273.375004	0	352.9176758	386.3299386	494.1690093	0.115855914	0.45034795	0.559216382	0.014612203	0.051760502	0.085644676	-1.782337732	-0.028839956	1438.961501	[(-1.610605868524568, -0.05855229453167247)]	[(-1.7357708555957516, 1531.9434140907356)]	[(-0.026602787754123176, 1194.0495710240023)]
2	30	-3.034308214	-1.055309967	1757.748498	0	308.9422212	355.4814906	470.9681459	0.006832603	0.124696104	0.259585541	0.045710376	0.055892223	0.078107048	-1.782337732	-0.028839956	1438.961501	[(-1.610605868524568, -0.05855229453167247)]	[(-1.7357708555957516, 1531.9434140907356)]	[(-0.026602787754123176, 1194.0495710240023)]
2	31	-2.394343019	0.073734569	1331.677186	0	244.7169905	252.2227654	321.5781427	0.088785843	0.130550329	0.153127894	0.000283199	0.007033488	0.012885343	-1.782337732	-0.028839956	1438.961501	[(-1.610605868524568, -0.05855229453167247)]	[(-1.7357708555957516, 1531.9434140907356)]	[(-0.026602787754123176, 1194.0495710240023)]
2	32	-1.700512175	-0.036340002	885.8850941	0	117.8671037	224.3196293	294.4764966	0.019952551	0.04980258	0.079621473	0.013082631	0.014138314	0.017167382	-1.782337732	-0.028839956	1438.961501	[(-1.610605868524568, -0.05855229453167247)]	[(-1.7357708555957516, 1531.9434140907356)]	[(-0.026602787754123176, 1194.0495710240023)]
2	33	-2.07172872	-0.023257371	1058.341296	0	305.5248115	334.6307625	366.966205	0.073163348	0.096475634	0.121102525	0.002005986	0.005821311	0.01360914	-1.782337732	-0.028839956	1438.961501	[(-1.610605868524568, -0.05855229453167247)]	[(-1.7357708555957516, 1531.9434140907356)]	[(-0.026602787754123176, 1194.0495710240023)]
2	34	-2.203456962	0.098136272	770.2985391	0	331.2054418	377.5522542	401.8943194	0.047192932	0.070100874	0.106583384	0.000429209	0.01419242	0.018882656	-1.782337732	-0.028839956	1438.961501	[(-1.610605868524568, -0.05855229453167247)]	[(-1.7357708555957516, 1531.9434140907356)]	[(-0.026602787754123176, 1194.0495710240023)]
2	37	-1.601660991	0.057717792	1398.825295	0	242.0338922	290.2279505	341.8171476	0.029183736	0.051514578	0.074439731	0.00290777	0.00944547	0.011742	-1.782337732	-0.028839956	1438.961501	[(-1.610605868524568, -0.05855229453167247)]	[(-1.7357708555957516, 1531.9434140907356)]	[(-0.026602787754123176, 1194.0495710240023)]
2	46	-1.074848607	-0.020882053	911.2717254	0	339.1211446	376.4807903	424.0892933	0.175459204	0.230554438	0.258177396	0.000369331	0.006067532	0.013756872	-1.782337732	-0.028839956	1438.961501	[(-1.610605868524568, -0.05855229453167247)]	[(-1.7357708555957516, 1531.9434140907356)]	[(-0.026602787754123176, 1194.0495710240023)]
2	47	-1.937160541	-1.003043728	1562.086964	0	517.9412011	570.2959282	600.2668314	0.046949366	0.057043202	0.062635387	0.025878407	0.058707087	0.08848394	-1.782337732	-0.028839956	1438.961501	[(-1.610605868524568, -0.05855229453167247)]	[(-1.7357708555957516, 1531.9434140907356)]	[(-0.026602787754123176, 1194.0495710240023)]
2	48	-0.419532325	-0.064304021	1082.270031	0	61.55174524	307.6125702	425.0665686	0.030882645	0.176800751	0.268100204	0.013720324	0.022534261	0.027674351	-1.782337732	-0.028839956	1438.961501	[(-1.610605868524568, -0.05855229453167247)]	[(-1.7357708555957516, 1531.9434140907356)]	[(-0.026602787754123176, 1194.0495710240023)]
2	49	-1.43735946	-0.09022246	1856.876598	0	313.5275418	358.4397743	405.2872695	0.009764976	0.045187671	0.062308024	0.003803883	0.020329546	0.028337052	-1.782337732	-0.028839956	1438.961501	[(-1.610605868524568, -0.05855229453167247)]	[(-1.7357708555957516, 1531.9434140907356)]	[(-0.026602787754123176, 1194.0495710240023)]
2	50	-2.577445448	-0.733351749	1953.896311	0	415.4069068	586.8905118	729.9467941	0.010113865	0.113555485	0.185106747	0.028413378	0.030674905	0.06247537	-1.782337732	-0.028839956	1438.961501	[(-1.610605868524568, -0.05855229453167247)]	[(-1.7357708555957516, 1531.9434140907356)]	[(-0.026602787754123176, 1194.0495710240023)]
2	51	-1.866136877	-0.765009661	1985.766531	0	0	232.5730141	364.419141	0	0.00470478	0.011217421	0.000295514	0.011732653	0.051110018	-1.782337732	-0.028839956	1438.961501	[(-1.610605868524568, -0.05855229453167247)]	[(-1.7357708555957516, 1531.9434140907356)]	[(-0.026602787754123176, 1194.0495710240023)]
2	56	-2.26446644	0.07345137	1520.879704	0	170.0776647	298.1669122	384.6030421	0.041090736	0.070100874	0.106583384	0.000283199	0.006844689	0.012772064	-1.782337732	-0.028839956	1438.961501	[(-1.610605868524568, -0.05855229453167247)]	[(-1.7357708555957516, 1531.9434140907356)]	[(-0.026602787754123176, 1194.0495710240023)]
2	57	-1.427594484	0.043505438	1461.378336	0	228.4688313	266.3635712	300.606337	0.009764976	0.038677687	0.058402034	0.000427658	0.008172083	0.011466035	-1.782337732	-0.028839956	1438.961501	[(-1.610605868524568, -0.05855229453167247)]	[(-1.7357708555957516, 1531.9434140907356)]	[(-0.026602787754123176, 1194.0495710240023)]
2	58	-1.555181939	0.04307778	1776.555761	0	313.5275418	342.4755404	390.6759677	0.017295316	0.032058754	0.068317239	0.000427658	0.008172083	0.011466035	-1.782337732	-0.028839956	1438.961501	[(-1.610605868524568, -0.05855229453167247)]	[(-1.7357708555957516, 1531.9434140907356)]	[(-0.026602787754123176, 1194.0495710240023)]
2	59	-0.749774013	0.054810022	706.0408632	0	339.1211446	387.2399269	426.3477888	0.008483102	0.152485845	0.222554763	0.00290777	0.008648199	0.011742	-1.782337732	-0.028839956	1438.961501	[(-1.610605868524568, -0.05855229453167247)]	[(-1.7357708555957516, 1531.9434140907356)]	[(-0.026602787754123176, 1194.0495710240023)]
2	61	-0.45041497	-1.93E-06	1108.137332	0	61.55174524	287.4722581	412.3601424	0.030882645	0.176800751	0.255747145	0.020880121	0.021795004	0.024202835	-1.782337732	-0.028839956	1438.961501	[(-1.610605868524568, -0.05855229453167247)]	[(-1.7357708555957516, 1531.9434140907356)]	[(-0.026602787754123176, 1194.0495710240023)]
2	62	-2.156264031	0.098565481	1484.022625	0	170.0776647	333.9169176	418.1985904	0.047192932	0.079976884	0.109384491	0.000429209	0.01419242	0.018882656	-1.782337732	-0.028839956	1438.961501	[(-1.610605868524568, -0.05855229453167247)]	[(-1.7357708555957516, 1531.9434140907356)]	[(-0.026602787754123176, 1194.0495710240023)]
2	64	-2.567331583	0.12528739	1386.214467	0	248.4466138	331.7371086	456.9612247	0.010113865	0.113555485	0.181061201	0.009404769	0.021092598	0.033333327	-1.782337732	-0.028839956	1438.961501	[(-1.610605868524568, -0.05855229453167247)]	[(-1.7357708555957516, 1531.9434140907356)]	[(-0.026602787754123176, 1194.0495710240023)]
2	65	-1.346802937	0.030721432	1650.444847	0	228.4688313	305.8309854	348.1637398	0.013768347	0.027673187	0.050873526	0.005817564	0.010319306	0.016408574	-1.782337732	-0.028839956	1438.961501	[(-1.610605868524568, -0.05855229453167247)]	[(-1.7357708555957516, 1531.9434140907356)]	[(-0.026602787754123176, 1194.0495710240023)]
4	0	-0.941553393	0.125358064	661.8387223	0	53.46670144	106.4192011	190.4790326	0.028444155	0.030927586	0.042040241	0.008511961	0.011455156	0.015000195	-1.436342156	0.083525769	870.3487429	[(-1.5430125272663338, 0.09580249074622543)]	[(-1.6179307394794171, 1310.5055542376938)]	[(0.11106328375802824, 848.8704716039823)]
4	1	1.971115271	-0.227787096	328.1506905	0	402.6690805	516.128949	605.7640097	0.204080081	0.578590327	0.954780177	0.080245569	0.081609041	0.086914506	-1.436342156	0.083525769	870.3487429	[(-1.5430125272663338, 0.09580249074622543)]	[(-1.6179307394794171, 1310.5055542376938)]	[(0.11106328375802824, 848.8704716039823)]
4	2	-1.227352852	-0.64186357	1694.217374	0	541.4299284	594.9164715	686.2247903	0.003004453	0.012982292	0.020146424	0.013201264	0.113469908	0.153280492	-1.436342156	0.083525769	870.3487429	[(-1.5430125272663338, 0.09580249074622543)]	[(-1.6179307394794171, 1310.5055542376938)]	[(0.11106328375802824, 848.8704716039823)]
4	3	-2.474257736	-0.034445923	1372.954721	0	115.8079779	329.6445751	426.3163558	0.005331306	0.031713251	0.056513358	0.001437734	0.016822166	0.027703108	-1.436342156	0.083525769	870.3487429	[(-1.5430125272663338, 0.09580249074622543)]	[(-1.6179307394794171, 1310.5055542376938)]	[(0.11106328375802824, 848.8704716039823)]
4	4	-0.375118282	-0.336643044	608.2869301	0	273.5558496	335.3022209	373.6975195	0.006103312	0.306820593	0.416355231	0.010004495	0.017499788	0.021418532	-1.436342156	0.083525769	870.3487429	[(-1.5430125272663338, 0.09580249074622543)]	[(-1.6179307394794171, 1310.5055542376938)]	[(0.11106328375802824, 848.8704716039823)]
4	5	-0.885650436	0.070978316	666.1642976	0	53.46670144	134.9343371	199.0205683	0.055902956	0.075779238	0.086762606	0.006294792	0.012377188	0.017211468	-1.436342156	0.083525769	870.3487429	[(-1.5430125272663338, 0.09580249074622543)]	[(-1.6179307394794171, 1310.5055542376938)]	[(0.11106328375802824, 848.8704716039823)]
4	6	-1.238103968	-0.005410715	1544.732876	0	72.32502608	235.1588399	349.0145708	0.010751116	0.012982292	0.019855778	0.004223981	0.014100279	0.029832562	-1.436342156	0.083525769	870.3487429	[(-1.5430125272663338, 0.09580249074622543)]	[(-1.6179307394794171, 1310.5055542376938)]	[(0.11106328375802824, 848.8704716039823)]
4	7	3.066837937	-0.433104894	981.2895106	0	186.550961	393.8347567	521.3665299	0.202333004	0.585159033	1.218681951	0.004484418	0.027808607	0.057270803	-1.436342156	0.083525769	870.3487429	[(-1.5430125272663338, 0.09580249074622543)]	[(-1.6179307394794171, 1310.5055542376938)]	[(0.11106328375802824, 848.8704716039823)]
4	8	-2.46892643	-0.312110168	1575.92005	0	356.956862	417.2456715	510.6490669	0.005331306	0.028159047	0.054380835	0.004064589	0.00838795	0.020045086	-1.436342156	0.083525769	870.3487429	[(-1.5430125272663338, 0.09580249074622543)]	[(-1.6179307394794171, 1310.5055542376938)]	[(0.11106328375802824, 848.8704716039823)]
4	9	-0.381221594	0.093269199	653.6886118	0	273.5558496	322.8513909	343.45801	0.006103312	0.306820593	0.413913906	0.001769411	0.005843099	0.008270702	-1.436342156	0.083525769	870.3487429	[(-1.5430125272663338, 0.09580249074622543)]	[(-1.6179307394794171, 1310.5055542376938)]	[(0.11106328375802824, 848.8704716039823)]
4	10	-1.835058473	0.104685075	1293.373681	0	143.2561214	208.2447011	244.2654211	0.002729119	0.033078618	0.06217428	0.000432754	0.004297082	0.006882593	-1.436342156	0.083525769	870.3487429	[(-1.5430125272663338, 0.09580249074622543)]	[(-1.6179307394794171, 1310.5055542376938)]	[(0.11106328375802824, 848.8704716039823)]
4	11	-0.974707306	-0.121667268	1157.913571	0	320.3558302	422.3810704	464.8737313	0.001969224	0.011680187	0.031450269	0.012580953	0.023628902	0.048778333	-1.436342156	0.083525769	870.3487429	[(-1.5430125272663338, 0.09580249074622543)]	[(-1.6179307394794171, 1310.5055542376938)]	[(0.11106328375802824, 848.8704716039823)]
4	12	2.609416508	-0.001186735	603.7633384	0	402.6690805	449.5500254	482.0667501	0.255088425	0.450270364	0.954780177	0.004223981	0.016916266	0.031522154	-1.436342156	0.083525769	870.3487429	[(-1.5430125272663338, 0.09580249074622543)]	[(-1.6179307394794171, 1310.5055542376938)]	[(0.11106328375802824, 848.8704716039823)]
4	13	-2.402914813	-0.308045579	1143.838917	0	418.9822809	427.6094176	464.1389626	0.015372072	0.044753697	0.067517267	0.004064589	0.011097676	0.023296757	-1.436342156	0.083525769	870.3487429	[(-1.5430125272663338, 0.09580249074622543)]	[(-1.6179307394794171, 1310.5055542376938)]	[(0.11106328375802824, 848.8704716039823)]
4	14	-1.568734925	-0.362638873	1532.821572	0	443.0296237	597.8325857	643.5861149	0.019573021	0.077060916	0.110126991	0.025995829	0.035317992	0.042215195	-1.436342156	0.083525769	870.3487429	[(-1.5430125272663338, 0.09580249074622543)]	[(-1.6179307394794171, 1310.5055542376938)]	[(0.11106328375802824, 848.8704716039823)]
4	15	-1.199071337	-0.895056136	2017.254317	0	569.9192867	687.3495276	865.8161981	0.025277062	0.027836764	0.035203149	0.130258364	0.207814077	0.248548227	-1.436342156	0.083525769	870.3487429	[(-1.5430125272663338, 0.09580249074622543)]	[(-1.6179307394794171, 1310.5055542376938)]	[(0.11106328375802824, 848.8704716039823)]
4	16	-1.169119621	-0.326638549	1060.203849	0	320.3558302	459.5231977	500.8334009	0.029951715	0.047804575	0.059164522	0.0079575	0.010830125	0.017416734	-1.436342156	0.083525769	870.3487429	[(-1.5430125272663338, 0.09580249074622543)]	[(-1.6179307394794171, 1310.5055542376938)]	[(0.11106328375802824, 848.8704716039823)]
4	17	-1.224348399	0.105117828	726.049937	0	193.9100113	206.7060384	243.2814786	0.003004453	0.014012362	0.021348205	0.000432754	0.004297082	0.006858522	-1.436342156	0.083525769	870.3487429	[(-1.5430125272663338, 0.09580249074622543)]	[(-1.6179307394794171, 1310.5055542376938)]	[(0.11106328375802824, 848.8704716039823)]
4	18	-3.106667565	-0.035883657	841.0708173	0	229.7864498	363.077312	413.9858905	0.038510007	0.277796719	0.420708224	0.001437734	0.017780656	0.028278201	-1.436342156	0.083525769	870.3487429	[(-1.5430125272663338, 0.09580249074622543)]	[(-1.6179307394794171, 1310.5055542376938)]	[(0.11106328375802824, 848.8704716039823)]
4	19	-0.972738082	-1.174331279	1748.052641	0	624.380657	895.7619133	1049.804512	0.001969224	0.011680187	0.030662579	0.060748618	0.249852423	0.360258285	-1.436342156	0.083525769	870.3487429	[(-1.5430125272663338, 0.09580249074622543)]	[(-1.6179307394794171, 1310.5055542376938)]	[(0.11106328375802824, 848.8704716039823)]
4	20	-0.969997548	-0.147541528	438.660638	0	248.7245048	259.1578295	296.2733199	0.002740533	0.011964816	0.030662579	0.02587426	0.040878409	0.062907733	-1.436342156	0.083525769	870.3487429	[(-1.5430125272663338, 0.09580249074622543)]	[(-1.6179307394794171, 1310.5055542376938)]	[(0.11106328375802824, 848.8704716039823)]
4	21	-2.250095091	-0.109086315	697.9591609	0	238.656258	326.0923641	383.2745575	0.020837401	0.071198369	0.111379544	0.012580953	0.023628902	0.043745952	-1.436342156	0.083525769	870.3487429	[(-1.5430125272663338, 0.09580249074622543)]	[(-1.6179307394794171, 1310.5055542376938)]	[(0.11106328375802824, 848.8704716039823)]
4	22	2.864504933	-0.437589311	933.5715633	0	186.550961	386.7560351	520.8932623	0.202333004	0.450270364	1.056815547	0.004484418	0.030798219	0.060858337	-1.436342156	0.083525769	870.3487429	[(-1.5430125272663338, 0.09580249074622543)]	[(-1.6179307394794171, 1310.5055542376938)]	[(0.11106328375802824, 848.8704716039823)]
4	23	-2.455792213	-0.089235773	1455.245485	0	115.8079779	298.6580419	446.3179675	0.013134216	0.028159047	0.054380835	0.019850542	0.035211384	0.043745952	-1.436342156	0.083525769	870.3487429	[(-1.5430125272663338, 0.09580249074622543)]	[(-1.6179307394794171, 1310.5055542376938)]	[(0.11106328375802824, 848.8704716039823)]
4	24	-1.003068885	0.172470597	620.962676	0	61.29319464	120.6615636	186.2730404	0.028361579	0.030587907	0.054139532	0.010014664	0.016667159	0.02110792	-1.436342156	0.083525769	870.3487429	[(-1.5430125272663338, 0.09580249074622543)]	[(-1.6179307394794171, 1310.5055542376938)]	[(0.11106328375802824, 848.8704716039823)]
4	26	-2.270932492	-0.655064834	1778.827135	0	521.9796962	621.6545256	735.4674313	0.020837401	0.071198369	0.10608743	0.013201264	0.113469908	0.158560998	-1.436342156	0.083525769	870.3487429	[(-1.5430125272663338, 0.09580249074622543)]	[(-1.6179307394794171, 1310.5055542376938)]	[(0.11106328375802824, 848.8704716039823)]
4	27	-1.832329354	-0.764797772	1947.986845	0	672.262024	766.7647124	813.1439252	0.002729119	0.03489803	0.062486148	0.109732937	0.120975168	0.204365368	-1.436342156	0.083525769	870.3487429	[(-1.5430125272663338, 0.09580249074622543)]	[(-1.6179307394794171, 1310.5055542376938)]	[(0.11106328375802824, 848.8704716039823)]
4	28	-2.194785034	0.116846103	855.8452264	0	238.656258	285.1370017	319.0059721	0.055310056	0.088876784	0.133503567	0.002055183	0.005780516	0.00824617	-1.436342156	0.083525769	870.3487429	[(-1.5430125272663338, 0.09580249074622543)]	[(-1.6179307394794171, 1310.5055542376938)]	[(0.11106328375802824, 848.8704716039823)]
4	30	-2.059612198	-0.424629511	1616.009066	0	521.9796962	604.3366134	657.1606936	0.116963342	0.131770157	0.159043958	0.008475383	0.027808607	0.05388065	-1.436342156	0.083525769	870.3487429	[(-1.5430125272663338, 0.09580249074622543)]	[(-1.6179307394794171, 1310.5055542376938)]	[(0.11106328375802824, 848.8704716039823)]
4	31	-1.916437905	0.1100717	1190.707258	0	143.2561214	177.3899149	237.4463994	0.026210951	0.057947504	0.080225071	0.004719221	0.005019906	0.006858522	-1.436342156	0.083525769	870.3487429	[(-1.5430125272663338, 0.09580249074622543)]	[(-1.6179307394794171, 1310.5055542376938)]	[(0.11106328375802824, 848.8704716039823)]
4	32	-2.843485202	0.371504858	275.4847606	0	301.1283245	402.589708	465.588826	0.224672356	0.252123381	0.300031276	0.072377749	0.133874865	0.154823654	-1.436342156	0.083525769	870.3487429	[(-1.5430125272663338, 0.09580249074622543)]	[(-1.6179307394794171, 1310.5055542376938)]	[(0.11106328375802824, 848.8704716039823)]
4	34	-1.731013307	0.162455933	976.4573262	0	137.4567405	192.389314	244.3759582	0.005104555	0.070155256	0.09446872	0.004397299	0.01037152	0.020760389	-1.436342156	0.083525769	870.3487429	[(-1.5430125272663338, 0.09580249074622543)]	[(-1.6179307394794171, 1310.5055542376938)]	[(0.11106328375802824, 848.8704716039823)]
4	38	1.76703519	-1.235079897	848.3885781	0	731.0272259	836.1186685	884.0424391	0.204080081	0.714643714	1.03641221	0.060748618	0.290351502	0.408857179	-1.436342156	0.083525769	870.3487429	[(-1.5430125272663338, 0.09580249074622543)]	[(-1.6179307394794171, 1310.5055542376938)]	[(0.11106328375802824, 848.8704716039823)]
4	39	-1.275683374	-0.318681049	1594.928286	0	443.0296237	475.0319445	503.6274445	0.014826796	0.025181806	0.035042183	0.006570881	0.00838795	0.017416734	-1.436342156	0.083525769	870.3487429	[(-1.5430125272663338, 0.09580249074622543)]	[(-1.6179307394794171, 1310.5055542376938)]	[(0.11106328375802824, 848.8704716039823)]
4	40	-1.252544159	-0.014452365	1481.239195	0	72.32502608	204.1315839	315.9732872	0.008312418	0.015297275	0.019855778	0.00904165	0.014100279	0.027703108	-1.436342156	0.083525769	870.3487429	[(-1.5430125272663338, 0.09580249074622543)]	[(-1.6179307394794171, 1310.5055542376938)]	[(0.11106328375802824, 848.8704716039823)]
4	41	-1.412982839	0.091499788	1277.994777	0	204.1840602	265.7524275	330.3924	0.099894445	0.129773391	0.141102187	0.001769411	0.006029668	0.008978466	-1.436342156	0.083525769	870.3487429	[(-1.5430125272663338, 0.09580249074622543)]	[(-1.6179307394794171, 1310.5055542376938)]	[(0.11106328375802824, 848.8704716039823)]
4	42	-1.850185775	0.145753335	1036.012672	0	102.209481	138.2474019	197.4782569	0.015127302	0.033078618	0.06217428	0.012305298	0.016467722	0.021005532	-1.436342156	0.083525769	870.3487429	[(-1.5430125272663338, 0.09580249074622543)]	[(-1.6179307394794171, 1310.5055542376938)]	[(0.11106328375802824, 848.8704716039823)]
4	43	0.028708031	0.081293615	867.7097868	0	273.2395921	376.491556	511.5853946	0.403826313	0.576038135	0.739416282	0.004020507	0.00818066	0.010567431	-1.436342156	0.083525769	870.3487429	[(-1.5430125272663338, 0.09580249074622543)]	[(-1.6179307394794171, 1310.5055542376938)]	[(0.11106328375802824, 848.8704716039823)]
4	44	-1.512877284	0.201291459	640.109206	3	221.7103967	302.5100485	335.0590282	0.055857641	0.077060916	0.132470047	0.003246012	0.014415608	0.025063035	-1.436342156	0.083525769	870.3487429	[(-1.5430125272663338, 0.09580249074622543)]	[(-1.6179307394794171, 1310.5055542376938)]	[(0.11106328375802824, 848.8704716039823)]
4	45	-2.574969777	0.198045447	937.6775397	0	348.986903	404.371392	434.4503682	0.100712041	0.108644318	0.137082991	0.003246012	0.014415608	0.02376463	-1.436342156	0.083525769	870.3487429	[(-1.5430125272663338, 0.09580249074622543)]	[(-1.6179307394794171, 1310.5055542376938)]	[(0.11106328375802824, 848.8704716039823)]
4	46	-1.725908752	0.097613208	1511.192273	0	86.65380288	251.1250447	330.3780874	0.005104555	0.073558293	0.096510541	0.00434401	0.005843099	0.007498482	-1.436342156	0.083525769	870.3487429	[(-1.5430125272663338, 0.09580249074622543)]	[(-1.6179307394794171, 1310.5055542376938)]	[(0.11106328375802824, 848.8704716039823)]
4	47	-1.588307945	0.11479092	1153.478329	0	235.0837314	263.9573937	301.1315207	0.019573021	0.077534829	0.110126991	0.002055183	0.005482499	0.007424097	-1.436342156	0.083525769	870.3487429	[(-1.5430125272663338, 0.09580249074622543)]	[(-1.6179307394794171, 1310.5055542376938)]	[(0.11106328375802824, 848.8704716039823)]
4	48	-1.260856578	0.077273108	1333.977237	0	194.1903162	214.5941908	310.118841	0.008312418	0.015297275	0.023180746	0.004020507	0.00818066	0.012175634	-1.436342156	0.083525769	870.3487429	[(-1.5430125272663338, 0.09580249074622543)]	[(-1.6179307394794171, 1310.5055542376938)]	[(0.11106328375802824, 848.8704716039823)]
4	49	-2.387542741	0.299127109	528.2364572	0	301.1283245	328.2279527	381.8853474	0.015372072	0.055001745	0.073666096	0.072377749	0.085623033	0.096921455	-1.436342156	0.083525769	870.3487429	[(-1.5430125272663338, 0.09580249074622543)]	[(-1.6179307394794171, 1310.5055542376938)]	[(0.11106328375802824, 848.8704716039823)]
4	51	-1.942648855	0.158058634	986.0413062	0	102.209481	173.5581968	224.7983116	0.026210951	0.075421471	0.090709452	0.004397299	0.01037152	0.020760389	-1.436342156	0.083525769	870.3487429	[(-1.5430125272663338, 0.09580249074622543)]	[(-1.6179307394794171, 1310.5055542376938)]	[(0.11106328375802824, 848.8704716039823)]
4	52	-3.068157557	0.21247141	911.0913268	0	229.7864498	409.5341349	487.5569226	0.038510007	0.252123381	0.389900218	0.011179951	0.021868909	0.034006996	-1.436342156	0.083525769	870.3487429	[(-1.5430125272663338, 0.09580249074622543)]	[(-1.6179307394794171, 1310.5055542376938)]	[(0.11106328375802824, 848.8704716039823)]
5	0	3.062832892	-0.406747266	813.2183855	0	413.5297631	474.9700838	524.3514168	0.301262558	0.382173973	0.471720323	0.030421529	0.047070882	0.06667453	1.561400574	-0.044247663	893.4525975	[(1.5554380991791894, -0.0911822949659034)]	[(1.598383496616073, 1046.164640295279)]	[(-0.03008581790572809, 830.700534524538)]
5	1	2.381244257	-0.35678732	1080.206042	0	401.4311582	476.5587293	505.0838569	0.13796405	0.180902304	0.221367687	0.036512865	0.047400019	0.058385929	1.561400574	-0.044247663	893.4525975	[(1.5554380991791894, -0.0911822949659034)]	[(1.598383496616073, 1046.164640295279)]	[(-0.03008581790572809, 830.700534524538)]
5	2	2.06970382	-0.029041232	732.2118204	0	92.09096312	186.0990276	281.1834473	0.011681535	0.031557065	0.049681702	0.000869559	0.017024836	0.041752605	1.561400574	-0.044247663	893.4525975	[(1.5554380991791894, -0.0911822949659034)]	[(1.598383496616073, 1046.164640295279)]	[(-0.03008581790572809, 830.700534524538)]
5	3	1.600241864	-0.179414752	1282.641385	0	97.2377434	284.7248092	347.9986093	0.024443396	0.111183308	0.147706456	0.005959138	0.013909019	0.0353083	1.561400574	-0.044247663	893.4525975	[(1.5554380991791894, -0.0911822949659034)]	[(1.598383496616073, 1046.164640295279)]	[(-0.03008581790572809, 830.700534524538)]
5	4	1.211811172	-0.320274455	1402.976084	0	275.0602903	377.2031341	464.2263105	0.135025488	0.170289113	0.195769994	0.01921438	0.029520831	0.047016083	1.561400574	-0.044247663	893.4525975	[(1.5554380991791894, -0.0911822949659034)]	[(1.598383496616073, 1046.164640295279)]	[(-0.03008581790572809, 830.700534524538)]
5	5	1.490452367	0.07216242	1198.444988	0	169.2303996	249.9004033	296.9938823	0.085346102	0.08892888	0.131043467	0.012368931	0.018438514	0.023827104	1.561400574	-0.044247663	893.4525975	[(1.5554380991791894, -0.0911822949659034)]	[(1.598383496616073, 1046.164640295279)]	[(-0.03008581790572809, 830.700534524538)]
5	6	-0.128178979	-0.795186573	1315.883912	0	338.7187941	417.1658368	561.9569198	0.056486305	0.108720588	0.142336875	0.040976391	0.061107893	0.084728474	1.561400574	-0.044247663	893.4525975	[(1.5554380991791894, -0.0911822949659034)]	[(1.598383496616073, 1046.164640295279)]	[(-0.03008581790572809, 830.700534524538)]
5	7	2.001033564	-0.876748707	1985.469227	0	334.3252859	397.072841	481.2297936	0.002849996	0.013485151	0.032695313	0.040585743	0.059864504	0.081051695	1.561400574	-0.044247663	893.4525975	[(1.5554380991791894, -0.0911822949659034)]	[(1.598383496616073, 1046.164640295279)]	[(-0.03008581790572809, 830.700534524538)]
5	8	0.793263838	0.216341586	450.6920439	0	233.7854331	322.5540197	412.4087282	0.10671391	0.158608649	0.220979337	0.010381861	0.044104566	0.062193358	1.561400574	-0.044247663	893.4525975	[(1.5554380991791894, -0.0911822949659034)]	[(1.598383496616073, 1046.164640295279)]	[(-0.03008581790572809, 830.700534524538)]
5	10	1.976974915	-0.028171673	793.9700098	0	92.09096312	191.9153025	263.5176216	0.010511841	0.018593048	0.04538351	0.000869559	0.017024836	0.041404782	1.561400574	-0.044247663	893.4525975	[(1.5554380991791894, -0.0911822949659034)]	[(1.598383496616073, 1046.164640295279)]	[(-0.03008581790572809, 830.700534524538)]
5	11	0.063994061	-0.125414905	954.4757035	0	247.8079597	276.495395	352.0922948	0.015069044	0.078110361	0.112438172	0.024657578	0.040090828	0.052460053	1.561400574	-0.044247663	893.4525975	[(1.5554380991791894, -0.0911822949659034)]	[(1.598383496616073, 1046.164640295279)]	[(-0.03008581790572809, 830.700534524538)]
5	12	0.288435451	-0.150072483	801.3977964	0	145.0270781	249.2686234	309.0042822	0.104780926	0.129594603	0.154500939	0.022916618	0.023652443	0.042091292	1.561400574	-0.044247663	893.4525975	[(1.5554380991791894, -0.0911822949659034)]	[(1.598383496616073, 1046.164640295279)]	[(-0.03008581790572809, 830.700534524538)]
5	13	2.243280208	-0.960066379	1931.78683	0	90.10913921	261.4888346	413.6528973	0.13796405	0.157811763	0.180715544	0.025872038	0.069918453	0.09861562	1.561400574	-0.044247663	893.4525975	[(1.5554380991791894, -0.0911822949659034)]	[(1.598383496616073, 1046.164640295279)]	[(-0.03008581790572809, 830.700534524538)]
5	14	-2.112089383	-1.192806914	1204.359793	0	233.8760596	442.5921562	579.9181316	0.14909823	0.521448928	0.670902199	0.039943548	0.081813213	0.124549909	1.561400574	-0.044247663	893.4525975	[(1.5554380991791894, -0.0911822949659034)]	[(1.598383496616073, 1046.164640295279)]	[(-0.03008581790572809, 830.700534524538)]
5	15	0.686549928	0.059793489	662.8050403	0	232.1470895	273.6344516	370.5237432	0.10671391	0.200201349	0.224466415	0.012368931	0.020111623	0.028774676	1.561400574	-0.044247663	893.4525975	[(1.5554380991791894, -0.0911822949659034)]	[(1.598383496616073, 1046.164640295279)]	[(-0.03008581790572809, 830.700534524538)]
5	16	1.076785684	-0.172989101	1393.765889	0	275.0602903	430.0556908	512.8277041	0.072253014	0.110985714	0.187646533	0.000466513	0.009936261	0.032924644	1.561400574	-0.044247663	893.4525975	[(1.5554380991791894, -0.0911822949659034)]	[(1.598383496616073, 1046.164640295279)]	[(-0.03008581790572809, 830.700534524538)]
5	26	1.398539361	0.10363254	930.7153289	0	133.6189861	269.340988	337.1974235	0.002385471	0.090519195	0.131997655	0.001116427	0.004949566	0.012434571	1.561400574	-0.044247663	893.4525975	[(1.5554380991791894, -0.0911822949659034)]	[(1.598383496616073, 1046.164640295279)]	[(-0.03008581790572809, 830.700534524538)]
5	29	-1.962991153	-1.119485708	994.833277	0	233.8760596	429.5451122	613.7219503	0.14909823	0.460715001	0.670902199	0.058853681	0.081813213	0.118030067	1.561400574	-0.044247663	893.4525975	[(1.5554380991791894, -0.0911822949659034)]	[(1.598383496616073, 1046.164640295279)]	[(-0.03008581790572809, 830.700534524538)]
5	30	-0.035607517	-0.467578435	924.5814625	0	333.0411499	372.641693	415.4344528	0.036085157	0.071063051	0.106410554	0.03040964	0.059192926	0.087134775	1.561400574	-0.044247663	893.4525975	[(1.5554380991791894, -0.0911822949659034)]	[(1.598383496616073, 1046.164640295279)]	[(-0.03008581790572809, 830.700534524538)]
5	31	0.447714949	-0.934194342	1744.621494	0	671.6592003	683.3992231	768.2666684	0.016220179	0.064611871	0.139346203	0.025872038	0.060449683	0.089358901	1.561400574	-0.044247663	893.4525975	[(1.5554380991791894, -0.0911822949659034)]	[(1.598383496616073, 1046.164640295279)]	[(-0.03008581790572809, 830.700534524538)]
5	32	2.081385356	-0.674531729	1808.742663	0	203.9602342	406.9694985	547.141328	0.011681535	0.039344755	0.059026931	0.000991001	0.031469173	0.067135538	1.561400574	-0.044247663	893.4525975	[(1.5554380991791894, -0.0911822949659034)]	[(1.598383496616073, 1046.164640295279)]	[(-0.03008581790572809, 830.700534524538)]
5	34	0.183654524	-0.67552273	1244.371634	0	338.7187941	432.1397169	529.3491993	0.104780926	0.119723632	0.164831485	0.000991001	0.031469173	0.067135538	1.561400574	-0.044247663	893.4525975	[(1.5554380991791894, -0.0911822949659034)]	[(1.598383496616073, 1046.164640295279)]	[(-0.03008581790572809, 830.700534524538)]
5	35	-1.469232666	0.205959725	436.7360658	0	232.9081293	434.861181	508.3451883	0.2455298	0.435145909	0.576120915	0.010381861	0.046517734	0.062193358	1.561400574	-0.044247663	893.4525975	[(1.5554380991791894, -0.0911822949659034)]	[(1.598383496616073, 1046.164640295279)]	[(-0.03008581790572809, 830.700534524538)]
5	36	-2.88448122	-1.232750462	1367.167647	0	378.0754361	451.398948	582.000496	0.129385857	0.60775592	0.979858934	0.039943548	0.085944708	0.140527328	1.561400574	-0.044247663	893.4525975	[(1.5554380991791894, -0.0911822949659034)]	[(1.598383496616073, 1046.164640295279)]	[(-0.03008581790572809, 830.700534524538)]
5	37	1.998183568	-0.260229344	1072.266237	0	350.9709213	375.7544197	386.024841	0.002849996	0.011585154	0.032695313	0.027209863	0.042695235	0.059134805	1.561400574	-0.044247663	893.4525975	[(1.5554380991791894, -0.0911822949659034)]	[(1.598383496616073, 1046.164640295279)]	[(-0.03008581790572809, 830.700534524538)]
5	38	0.429379015	-1.337376285	1480.568661	0	697.3150034	772.4161183	809.3516621	0.002115755	0.053798418	0.132858131	0.104625823	0.155695257	0.224227987	1.561400574	-0.044247663	893.4525975	[(1.5554380991791894, -0.0911822949659034)]	[(1.598383496616073, 1046.164640295279)]	[(-0.03008581790572809, 830.700534524538)]
5	39	1.575798468	-0.287439207	857.865897	0	237.8295566	333.015696	366.1561891	0.024443396	0.094887711	0.137929098	0.013620867	0.024555326	0.050207709	1.561400574	-0.044247663	893.4525975	[(1.5554380991791894, -0.0911822949659034)]	[(1.598383496616073, 1046.164640295279)]	[(-0.03008581790572809, 830.700534524538)]
5	40	-0.321528548	-0.553916404	1198.137409	0	374.9996858	428.3098298	537.0730883	0.193349569	0.219526477	0.262990805	0.086337968	0.096718024	0.106475145	1.561400574	-0.044247663	893.4525975	[(1.5554380991791894, -0.0911822949659034)]	[(1.598383496616073, 1046.164640295279)]	[(-0.03008581790572809, 830.700534524538)]
5	41	-1.223702866	-0.836162964	702.3881744	0	496.9050564	588.0304332	635.2627633	0.2455298	0.417643258	0.576120915	0.040585743	0.059864504	0.081051695	1.561400574	-0.044247663	893.4525975	[(1.5554380991791894, -0.0911822949659034)]	[(1.598383496616073, 1046.164640295279)]	[(-0.03008581790572809, 830.700534524538)]
5	42	2.055384418	0.012817978	1265.873821	0	377.2316581	416.9021795	456.22238	0.014319402	0.031557065	0.043953941	0.026994587	0.036614483	0.041404782	1.561400574	-0.044247663	893.4525975	[(1.5554380991791894, -0.0911822949659034)]	[(1.598383496616073, 1046.164640295279)]	[(-0.03008581790572809, 830.700534524538)]
5	43	-0.536922534	0.039812565	674.6545057	0	401.251632	432.1560607	481.2682204	0.215393986	0.330099411	0.391368622	0.019980924	0.026441789	0.037394337	1.561400574	-0.044247663	893.4525975	[(1.5554380991791894, -0.0911822949659034)]	[(1.598383496616073, 1046.164640295279)]	[(-0.03008581790572809, 830.700534524538)]
5	46	0.43149477	-0.037386972	784.1255373	0	145.0270781	247.6878445	327.2530191	0.002115755	0.053798418	0.132858131	0.00834574	0.022588663	0.046598692	1.561400574	-0.044247663	893.4525975	[(1.5554380991791894, -0.0911822949659034)]	[(1.598383496616073, 1046.164640295279)]	[(-0.03008581790572809, 830.700534524538)]
5	47	0.951107044	-0.734401418	1499.152408	3	451.4399635	601.6416127	690.0941037	0.053425627	0.112315824	0.172441744	0.058878687	0.059844511	0.074942319	1.561400574	-0.044247663	893.4525975	[(1.5554380991791894, -0.0911822949659034)]	[(1.598383496616073, 1046.164640295279)]	[(-0.03008581790572809, 830.700534524538)]
5	48	1.803521719	-0.173455614	718.812808	0	188.0618756	214.7135089	298.5893514	0.173453196	0.184026694	0.190574357	0.000466513	0.009936261	0.032924644	1.561400574	-0.044247663	893.4525975	[(1.5554380991791894, -0.0911822949659034)]	[(1.598383496616073, 1046.164640295279)]	[(-0.03008581790572809, 830.700534524538)]
5	50	1.00453267	-0.437168795	1515.287312	0	346.1621648	403.8096959	586.8954111	0.053425627	0.110985714	0.172441744	0.03040964	0.047070882	0.074970919	1.561400574	-0.044247663	893.4525975	[(1.5554380991791894, -0.0911822949659034)]	[(1.598383496616073, 1046.164640295279)]	[(-0.03008581790572809, 830.700534524538)]
5	51	-3.013867076	-0.301060074	422.3923935	0	413.5297631	477.1547192	538.8044145	0.129385857	0.694013158	1.083367619	0.013620867	0.024555326	0.047016083	1.561400574	-0.044247663	893.4525975	[(1.5554380991791894, -0.0911822949659034)]	[(1.598383496616073, 1046.164640295279)]	[(-0.03008581790572809, 830.700534524538)]
5	52	2.532341833	-1.060632027	1823.800036	0	274.6479661	401.0922733	526.7735559	0.102547712	0.122273444	0.177022092	0.058853681	0.095285671	0.118030067	1.561400574	-0.044247663	893.4525975	[(1.5554380991791894, -0.0911822949659034)]	[(1.598383496616073, 1046.164640295279)]	[(-0.03008581790572809, 830.700534524538)]
5	53	1.987486755	-0.640984899	1661.610274	0	203.9602342	480.5857063	597.7028219	0.010511841	0.011585154	0.036974038	0.03354683	0.051717719	0.08055427	1.561400574	-0.044247663	893.4525975	[(1.5554380991791894, -0.0911822949659034)]	[(1.598383496616073, 1046.164640295279)]	[(-0.03008581790572809, 830.700534524538)]
5	54	0.048925018	0.269976201	350.4807633	0	297.3282907	349.1130897	399.3849879	0.015069044	0.073406423	0.106410554	0.014662608	0.044104566	0.083647204	1.561400574	-0.044247663	893.4525975	[(1.5554380991791894, -0.0911822949659034)]	[(1.598383496616073, 1046.164640295279)]	[(-0.03008581790572809, 830.700534524538)]
5	55	2.761570334	0.14080486	666.0677051	0	187.4716645	274.2971283	344.3229028	0.116053455	0.157320915	0.230710276	0.02757964	0.033602618	0.039029224	1.561400574	-0.044247663	893.4525975	[(1.5554380991791894, -0.0911822949659034)]	[(1.598383496616073, 1046.164640295279)]	[(-0.03008581790572809, 830.700534524538)]
5	56	2.634889544	0.11322522	827.3900734	0	67.78430433	176.9375062	303.7840696	0.010627335	0.079951945	0.177022092	0.008476253	0.010600401	0.016965512	1.561400574	-0.044247663	893.4525975	[(1.5554380991791894, -0.0911822949659034)]	[(1.598383496616073, 1046.164640295279)]	[(-0.03008581790572809, 830.700534524538)]
5	57	-0.903083225	0.284638809	332.8793424	0	232.9081293	310.4960174	431.6815503	0.320619641	0.417643258	0.521877739	0.014662608	0.053879638	0.09537729	1.561400574	-0.044247663	893.4525975	[(1.5554380991791894, -0.0911822949659034)]	[(1.598383496616073, 1046.164640295279)]	[(-0.03008581790572809, 830.700534524538)]
5	58	-0.071692673	0.099492949	941.0779495	0	248.6370755	367.9688767	419.0080097	0.036085157	0.071063051	0.119742353	0.00413959	0.007036685	0.012434571	1.561400574	-0.044247663	893.4525975	[(1.5554380991791894, -0.0911822949659034)]	[(1.598383496616073, 1046.164640295279)]	[(-0.03008581790572809, 830.700534524538)]
5	59	1.400924833	0.087778501	1064.82859	0	133.6189861	221.6369356	310.6142526	0.002385471	0.08892888	0.131043467	0.011714448	0.014394856	0.017120351	1.561400574	-0.044247663	893.4525975	[(1.5554380991791894, -0.0911822949659034)]	[(1.598383496616073, 1046.164640295279)]	[(-0.03008581790572809, 830.700534524538)]
5	60	2.645516879	0.104748967	894.0154051	0	67.78430433	203.5766399	331.142745	0.010627335	0.079951945	0.181273026	0.001116427	0.004949566	0.012881142	1.561400574	-0.044247663	893.4525975	[(1.5554380991791894, -0.0911822949659034)]	[(1.598383496616073, 1046.164640295279)]	[(-0.03008581790572809, 830.700534524538)]
6	0	2.905226047	-0.27643179	788.7896496	0	208.4516443	342.1133239	375.6641694	0.014703939	0.054845141	0.070653644	0.06462333	0.086615803	0.112249205	2.337925334	0.155558359	895.3622637	[(2.1574129726804734, 0.11765617435445042)]	[(2.4695179302148973, 1188.1932231464443)]	[(0.1578645637507681, 902.5245411806432)]
6	1	2.704930319	0.102658018	1103.2241	0	213.8639693	305.530719	349.9949814	0.075476609	0.091412144	0.101634374	0.002738424	0.004601744	0.006780625	2.337925334	0.155558359	895.3622637	[(2.1574129726804734, 0.11765617435445042)]	[(2.4695179302148973, 1188.1932231464443)]	[(0.1578645637507681, 902.5245411806432)]
6	2	2.33644864	0.552637473	322.9640136	0	102.2307619	349.1873331	414.4582162	0.024429331	0.02688672	0.038115441	0.070473655	0.15435219	0.201805201	2.337925334	0.155558359	895.3622637	[(2.1574129726804734, 0.11765617435445042)]	[(2.4695179302148973, 1188.1932231464443)]	[(0.1578645637507681, 902.5245411806432)]
6	3	2.000606459	0.2503574	723.0919646	0	204.3519361	260.1336063	307.9556821	0.014509997	0.06420187	0.108518205	0.017638064	0.025409592	0.029077698	2.337925334	0.155558359	895.3622637	[(2.1574129726804734, 0.11765617435445042)]	[(2.4695179302148973, 1188.1932231464443)]	[(0.1578645637507681, 902.5245411806432)]
6	5	2.262711119	0.211445976	787.1491386	0	93.49564432	188.0531817	280.7196699	0.016464348	0.023115956	0.032118416	0.001603115	0.007333366	0.012435966	2.337925334	0.155558359	895.3622637	[(2.1574129726804734, 0.11765617435445042)]	[(2.4695179302148973, 1188.1932231464443)]	[(0.1578645637507681, 902.5245411806432)]
6	8	2.542674208	-0.885182226	940.7809693	0	473.1941163	538.6119991	639.6505686	0.046224125	0.085708816	0.138801383	0.003039876	0.017771095	0.031041006	2.337925334	0.155558359	895.3622637	[(2.1574129726804734, 0.11765617435445042)]	[(2.4695179302148973, 1188.1932231464443)]	[(0.1578645637507681, 902.5245411806432)]
6	9	1.85497467	-0.905897441	1763.687224	0	559.4267099	655.672506	746.4636107	0.131121792	0.141394107	0.168155277	0.00884298	0.016514643	0.02275492	2.337925334	0.155558359	895.3622637	[(2.1574129726804734, 0.11765617435445042)]	[(2.4695179302148973, 1188.1932231464443)]	[(0.1578645637507681, 902.5245411806432)]
6	10	1.317049397	0.040565297	591.1779222	0	179.3792746	227.7727459	270.2799078	0.008896629	0.053227604	0.08104001	0.037407082	0.045546118	0.052712444	2.337925334	0.155558359	895.3622637	[(2.1574129726804734, 0.11765617435445042)]	[(2.4695179302148973, 1188.1932231464443)]	[(0.1578645637507681, 902.5245411806432)]
6	11	1.469538003	-0.161890315	674.3769224	3	179.3792746	262.4525197	288.2718715	0.059459976	0.06808718	0.09104878	0.03384193	0.035807003	0.055472581	2.337925334	0.155558359	895.3622637	[(2.1574129726804734, 0.11765617435445042)]	[(2.4695179302148973, 1188.1932231464443)]	[(0.1578645637507681, 902.5245411806432)]
6	12	1.601072284	-0.099022705	961.6165539	0	287.6415956	301.3376344	328.5077525	0.0120862	0.033483994	0.067691982	0.023147405	0.032126586	0.05119477	2.337925334	0.155558359	895.3622637	[(2.1574129726804734, 0.11765617435445042)]	[(2.4695179302148973, 1188.1932231464443)]	[(0.1578645637507681, 902.5245411806432)]
6	13	3.011566569	-0.589033258	1076.190553	0	416.3412542	463.969848	518.9059206	0.013248346	0.051002041	0.087708112	0.146365499	0.174053261	0.212649403	2.337925334	0.155558359	895.3622637	[(2.1574129726804734, 0.11765617435445042)]	[(2.4695179302148973, 1188.1932231464443)]	[(0.1578645637507681, 902.5245411806432)]
6	14	2.283804769	-0.128048385	1095.40534	0	234.5160658	351.7785206	392.0556828	0.004629302	0.016194917	0.020598881	0.005878275	0.022915295	0.041935809	2.337925334	0.155558359	895.3622637	[(2.1574129726804734, 0.11765617435445042)]	[(2.4695179302148973, 1188.1932231464443)]	[(0.1578645637507681, 902.5245411806432)]
6	15	2.279175467	0.083615415	1027.074836	0	184.8802457	228.5694254	299.957982	0.004629302	0.016194917	0.022450602	0.013131035	0.017984888	0.020621335	2.337925334	0.155558359	895.3622637	[(2.1574129726804734, 0.11765617435445042)]	[(2.4695179302148973, 1188.1932231464443)]	[(0.1578645637507681, 902.5245411806432)]
6	16	2.832372656	0.003158214	1467.56183	0	153.8633971	216.190754	304.0118209	0.0041247	0.018651998	0.036155023	0.037407082	0.058612843	0.073785314	2.337925334	0.155558359	895.3622637	[(2.1574129726804734, 0.11765617435445042)]	[(2.4695179302148973, 1188.1932231464443)]	[(0.1578645637507681, 902.5245411806432)]
6	18	0.44688916	-0.882142351	397.850964	0	504.6969925	563.1736262	602.9539576	0.058429086	0.093332594	0.29265465	0.003039876	0.019797679	0.033472907	2.337925334	0.155558359	895.3622637	[(2.1574129726804734, 0.11765617435445042)]	[(2.4695179302148973, 1188.1932231464443)]	[(0.1578645637507681, 902.5245411806432)]
6	19	-1.171361422	-1.33690468	1572.054147	0	1192.735942	1206.39988	1232.092789	0.405842668	0.600659093	0.956594219	0.381995423	0.394516195	0.407344016	2.337925334	0.155558359	895.3622637	[(2.1574129726804734, 0.11765617435445042)]	[(2.4695179302148973, 1188.1932231464443)]	[(0.1578645637507681, 902.5245411806432)]
6	20	2.780406928	-0.34105512	1388.587518	0	307.3696638	376.6818169	449.5671544	0.009673317	0.033313729	0.045476705	0.06462333	0.099440382	0.138098537	2.337925334	0.155558359	895.3622637	[(2.1574129726804734, 0.11765617435445042)]	[(2.4695179302148973, 1188.1932231464443)]	[(0.1578645637507681, 902.5245411806432)]
6	21	3.024814915	-0.05481603	835.1699549	0	205.7789328	225.6720264	279.104661	0.013248346	0.051002041	0.09300745	0.044206675	0.056511666	0.067629736	2.337925334	0.155558359	895.3622637	[(2.1574129726804734, 0.11765617435445042)]	[(2.4695179302148973, 1188.1932231464443)]	[(0.1578645637507681, 902.5245411806432)]
6	22	2.588898333	-0.914740421	1891.289364	0	582.4070346	756.3487365	850.6868487	0.002422089	0.054892733	0.111473742	0.00884298	0.016514643	0.02275492	2.337925334	0.155558359	895.3622637	[(2.1574129726804734, 0.11765617435445042)]	[(2.4695179302148973, 1188.1932231464443)]	[(0.1578645637507681, 902.5245411806432)]
6	23	0.970737097	-0.954909257	1726.871471	0	422.8239898	591.3595955	829.4061541	0.135579593	0.248825904	0.30001815	0.008536233	0.025910384	0.039294	2.337925334	0.155558359	895.3622637	[(2.1574129726804734, 0.11765617435445042)]	[(2.4695179302148973, 1188.1932231464443)]	[(0.1578645637507681, 902.5245411806432)]
6	24	-0.765518754	0.482163818	253.5516262	0	501.1240614	509.059852	533.40787	0.405842668	0.871220871	1.019381506	0.054730597	0.107369753	0.145426277	2.337925334	0.155558359	895.3622637	[(2.1574129726804734, 0.11765617435445042)]	[(2.4695179302148973, 1188.1932231464443)]	[(0.1578645637507681, 902.5245411806432)]
6	26	1.619276447	0.192539606	791.2373199	0	134.705352	183.3283637	228.9686696	0.018204162	0.045588003	0.074973647	0.003162507	0.005974282	0.010826494	2.337925334	0.155558359	895.3622637	[(2.1574129726804734, 0.11765617435445042)]	[(2.4695179302148973, 1188.1932231464443)]	[(0.1578645637507681, 902.5245411806432)]
6	27	2.591320422	-0.195749188	1363.407732	0	322.3770637	366.5914134	405.465134	0.002422089	0.054892733	0.110504906	0.033858872	0.058379584	0.070509568	2.337925334	0.155558359	895.3622637	[(2.1574129726804734, 0.11765617435445042)]	[(2.4695179302148973, 1188.1932231464443)]	[(0.1578645637507681, 902.5245411806432)]
6	28	0.505318247	0.168343787	889.9706385	0	614.015181	645.443507	675.9513354	0.037695783	0.05437987	0.245911381	0.000315243	0.00277192	0.008389412	2.337925334	0.155558359	895.3622637	[(2.1574129726804734, 0.11765617435445042)]	[(2.4695179302148973, 1188.1932231464443)]	[(0.1578645637507681, 902.5245411806432)]
6	29	1.410078028	0.121853605	1137.011706	0	201.9819055	262.452585	291.0275919	0.023968927	0.055853635	0.076284434	0.005009263	0.006011844	0.00907198	2.337925334	0.155558359	895.3622637	[(2.1574129726804734, 0.11765617435445042)]	[(2.4695179302148973, 1188.1932231464443)]	[(0.1578645637507681, 902.5245411806432)]
6	32	0.572332988	-0.946373024	1838.704684	0	51.60918409	555.7230386	881.4779833	0.029318958	0.073925842	0.230833068	0.008536233	0.020219562	0.032465013	2.337925334	0.155558359	895.3622637	[(2.1574129726804734, 0.11765617435445042)]	[(2.4695179302148973, 1188.1932231464443)]	[(0.1578645637507681, 902.5245411806432)]
6	33	1.707545931	-0.429447004	1818.062933	0	807.6888876	881.6292715	942.1352708	0.088269484	0.104434326	0.127473397	0.088391883	0.13366445	0.180449571	2.337925334	0.155558359	895.3622637	[(2.1574129726804734, 0.11765617435445042)]	[(2.4695179302148973, 1188.1932231464443)]	[(0.1578645637507681, 902.5245411806432)]
6	34	2.035870511	-0.735398756	1304.211147	0	552.1416569	633.5581313	708.2036087	0.035264052	0.06420187	0.108518205	0.069842531	0.120983875	0.136646756	2.337925334	0.155558359	895.3622637	[(2.1574129726804734, 0.11765617435445042)]	[(2.4695179302148973, 1188.1932231464443)]	[(0.1578645637507681, 902.5245411806432)]
6	37	0.54301403	-0.925883174	1823.425525	0	51.60918409	570.4039655	894.0272838	0.029318958	0.05437987	0.230833068	0.011142753	0.017206112	0.024269073	2.337925334	0.155558359	895.3622637	[(2.1574129726804734, 0.11765617435445042)]	[(2.4695179302148973, 1188.1932231464443)]	[(0.1578645637507681, 902.5245411806432)]
6	38	2.919929986	0.116844342	1276.949934	0	275.4035491	291.4030102	313.156513	0.014703939	0.064632618	0.07653522	0.005009263	0.007438368	0.00898568	2.337925334	0.155558359	895.3622637	[(2.1574129726804734, 0.11765617435445042)]	[(2.4695179302148973, 1188.1932231464443)]	[(0.1578645637507681, 902.5245411806432)]
6	39	2.204960083	-0.805241287	2104.91389	0	582.4070346	668.3452642	861.6479729	0.025961164	0.048411421	0.059658866	0.069842531	0.075561511	0.087367964	2.337925334	0.155558359	895.3622637	[(2.1574129726804734, 0.11765617435445042)]	[(2.4695179302148973, 1188.1932231464443)]	[(0.1578645637507681, 902.5245411806432)]
6	40	2.822833771	-0.12217011	1337.244998	0	219.305316	284.5208929	309.3929174	0.005414184	0.015902198	0.034505143	0.005878275	0.022915295	0.041935809	2.337925334	0.155558359	895.3622637	[(2.1574129726804734, 0.11765617435445042)]	[(2.4695179302148973, 1188.1932231464443)]	[(0.1578645637507681, 902.5245411806432)]
6	42	1.386109101	0.232719336	774.1662929	0	81.38609131	146.4524569	194.7729685	0.023968927	0.051063902	0.076284434	0.016620241	0.018510555	0.023085073	2.337925334	0.155558359	895.3622637	[(2.1574129726804734, 0.11765617435445042)]	[(2.4695179302148973, 1188.1932231464443)]	[(0.1578645637507681, 902.5245411806432)]
6	43	1.530910664	0.195702113	906.4608324	0	134.705352	167.668965	212.3381286	0.058075421	0.063203234	0.079761624	0.003162507	0.008082619	0.010826494	2.337925334	0.155558359	895.3622637	[(2.1574129726804734, 0.11765617435445042)]	[(2.4695179302148973, 1188.1932231464443)]	[(0.1578645637507681, 902.5245411806432)]
6	44	2.30666657	0.187729739	873.5256638	0	93.49564432	186.8325023	279.2587017	0.003333311	0.010515951	0.017764205	0.004809866	0.005974282	0.011275901	2.337925334	0.155558359	895.3622637	[(2.1574129726804734, 0.11765617435445042)]	[(2.4695179302148973, 1188.1932231464443)]	[(0.1578645637507681, 902.5245411806432)]
6	45	1.986096462	0.128009737	1285.642432	0	280.6002607	388.2666689	429.3791068	0.014509997	0.065135279	0.114322204	0.000714003	0.006011844	0.011534432	2.337925334	0.155558359	895.3622637	[(2.1574129726804734, 0.11765617435445042)]	[(2.4695179302148973, 1188.1932231464443)]	[(0.1578645637507681, 902.5245411806432)]
6	46	2.230921247	0.427433221	411.3312778	0	102.2307619	283.241178	364.9722518	0.025961164	0.035335085	0.04692682	0.054730597	0.107369753	0.123534038	2.337925334	0.155558359	895.3622637	[(2.1574129726804734, 0.11765617435445042)]	[(2.4695179302148973, 1188.1932231464443)]	[(0.1578645637507681, 902.5245411806432)]
6	47	3.059687764	0.182589134	864.8122181	0	151.4431102	193.207949	282.1716131	0.034872849	0.074250607	0.120905729	0.005140605	0.009401351	0.011275901	2.337925334	0.155558359	895.3622637	[(2.1574129726804734, 0.11765617435445042)]	[(2.4695179302148973, 1188.1932231464443)]	[(0.1578645637507681, 902.5245411806432)]
6	48	2.790080245	0.096746451	1498.791421	0	153.8633971	263.7803327	345.0290026	0.009673317	0.026864851	0.041607378	0.005911567	0.008626419	0.010116507	2.337925334	0.155558359	895.3622637	[(2.1574129726804734, 0.11765617435445042)]	[(2.4695179302148973, 1188.1932231464443)]	[(0.1578645637507681, 902.5245411806432)]
6	49	2.828247955	0.165664612	946.5502317	0	213.8639693	239.7410142	285.8959943	0.0041247	0.015902198	0.034505143	0.002642165	0.00277192	0.009461082	2.337925334	0.155558359	895.3622637	[(2.1574129726804734, 0.11765617435445042)]	[(2.4695179302148973, 1188.1932231464443)]	[(0.1578645637507681, 902.5245411806432)]
6	50	1.325946025	0.216099096	838.7826523	0	81.38609131	168.9986979	218.2863134	0.008896629	0.051063902	0.077481359	0.00465312	0.009176532	0.014297214	2.337925334	0.155558359	895.3622637	[(2.1574129726804734, 0.11765617435445042)]	[(2.4695179302148973, 1188.1932231464443)]	[(0.1578645637507681, 902.5245411806432)]
6	51	2.309999881	0.108318693	1428.531059	0	34.25821069	227.0153599	316.834118	0.002019428	0.010515951	0.017764205	0.000254543	0.002945823	0.005787072	2.337925334	0.155558359	895.3622637	[(2.1574129726804734, 0.11765617435445042)]	[(2.4695179302148973, 1188.1932231464443)]	[(0.1578645637507681, 902.5245411806432)]
6	52	-1.899037665	0.277998549	624.1171175	0	37.92469891	315.5393389	493.6671872	0.059217875	0.473987036	0.748359672	0.003308413	0.012736608	0.029077698	2.337925334	0.155558359	895.3622637	[(2.1574129726804734, 0.11765617435445042)]	[(2.4695179302148973, 1188.1932231464443)]	[(0.1578645637507681, 902.5245411806432)]
6	53	1.588986084	0.12872374	1362.18876	0	314.333697	419.1227765	454.5290735	0.0120862	0.033483994	0.067691982	0.000714003	0.006487846	0.012105635	2.337925334	0.155558359	895.3622637	[(2.1574129726804734, 0.11765617435445042)]	[(2.4695179302148973, 1188.1932231464443)]	[(0.1578645637507681, 902.5245411806432)]
6	54	1.235322916	0.163022446	1130.601349	0	145.9049348	218.8823205	282.8337936	0.081726481	0.100451939	0.125379422	0.002642165	0.004533364	0.011574814	2.337925334	0.155558359	895.3622637	[(2.1574129726804734, 0.11765617435445042)]	[(2.4695179302148973, 1188.1932231464443)]	[(0.1578645637507681, 902.5245411806432)]
6	55	2.312019309	0.105396442	1462.435861	0	34.25821069	239.3007593	333.2498882	0.002019428	0.0106005	0.018571976	0.002667708	0.002776128	0.005685255	2.337925334	0.155558359	895.3622637	[(2.1574129726804734, 0.11765617435445042)]	[(2.4695179302148973, 1188.1932231464443)]	[(0.1578645637507681, 902.5245411806432)]
6	56	-3.085356004	0.209842861	764.6839725	0	151.4431102	258.1246969	320.6458166	0.551251348	0.994368634	1.443387547	0.001603115	0.007333366	0.012283295	2.337925334	0.155558359	895.3622637	[(2.1574129726804734, 0.11765617435445042)]	[(2.4695179302148973, 1188.1932231464443)]	[(0.1578645637507681, 902.5245411806432)]
6	57	2.143438021	0.10806415	1465.645864	0	243.4874227	256.909201	349.8879595	0.061522062	0.085524266	0.102316668	0.000254543	0.002776128	0.005685255	2.337925334	0.155558359	895.3622637	[(2.1574129726804734, 0.11765617435445042)]	[(2.4695179302148973, 1188.1932231464443)]	[(0.1578645637507681, 902.5245411806432)]
6	58	-1.83981979	0.281306962	614.9982955	0	37.92469891	317.6710526	501.0381004	0.059217875	0.473987036	0.748359672	0.003308413	0.012736608	0.030401063	2.337925334	0.155558359	895.3622637	[(2.1574129726804734, 0.11765617435445042)]	[(2.4695179302148973, 1188.1932231464443)]	[(0.1578645637507681, 902.5245411806432)]
6	59	1.10631669	0.16865903	1109.308413	0	145.9049348	277.7490401	344.1733538	0.129006226	0.158439508	0.194948054	0.000315243	0.002982082	0.008389412	2.337925334	0.155558359	895.3622637	[(2.1574129726804734, 0.11765617435445042)]	[(2.4695179302148973, 1188.1932231464443)]	[(0.1578645637507681, 902.5245411806432)]
6	60	-2.534104656	0.28525881	588.0934723	0	364.3611704	383.7688328	456.0065365	0.551251348	0.626867735	1.002386469	0.003951847	0.015371172	0.033562541	2.337925334	0.155558359	895.3622637	[(2.1574129726804734, 0.11765617435445042)]	[(2.4695179302148973, 1188.1932231464443)]	[(0.1578645637507681, 902.5245411806432)]
8	0	2.50141513	-0.609305983	2118.091269	0	727.5426872	932.6807102	993.9204323	0.008526275	0.02924673	0.051254522	0.022284154	0.028644249	0.05327293	2.310276973	0.134654663	776.4585496	[(2.4244481332354533, 0.18927107853264633)]	[(2.2998408306622213, 1254.7341029933048)]	[(0.0932001851937485, 956.9525110667281)]
8	1	2.775120965	-0.064271947	1148.777422	0	400.790944	437.6734781	472.9729487	0.062676631	0.068938893	0.080546314	0.009137985	0.016612138	0.026620293	2.310276973	0.134654663	776.4585496	[(2.4244481332354533, 0.18927107853264633)]	[(2.2998408306622213, 1254.7341029933048)]	[(0.0932001851937485, 956.9525110667281)]
8	2	1.75683229	-0.775759753	1971.359422	0	178.6329789	209.9988669	336.0476099	0.029104164	0.064380948	0.086466808	0.009957497	0.026759625	0.042942345	2.310276973	0.134654663	776.4585496	[(2.4244481332354533, 0.18927107853264633)]	[(2.2998408306622213, 1254.7341029933048)]	[(0.0932001851937485, 956.9525110667281)]
8	3	-2.366076768	-0.089950896	864.1295285	0	421.4481263	466.6670231	579.4051243	0.075015926	0.314347643	0.754238765	0.004751261	0.010650565	0.020885731	2.310276973	0.134654663	776.4585496	[(2.4244481332354533, 0.18927107853264633)]	[(2.2998408306622213, 1254.7341029933048)]	[(0.0932001851937485, 956.9525110667281)]
8	4	2.703721375	0.185470235	616.2597218	0	157.7535602	193.5610533	218.4684662	0.028556623	0.049795229	0.066737735	0.010291248	0.015471804	0.023362563	2.310276973	0.134654663	776.4585496	[(2.4244481332354533, 0.18927107853264633)]	[(2.2998408306622213, 1254.7341029933048)]	[(0.0932001851937485, 956.9525110667281)]
8	5	2.341127943	0.13519677	956.3849431	0	167.0425831	253.9018827	309.0902943	0.01802417	0.051381969	0.072001767	0.024902484	0.033231729	0.042106673	2.310276973	0.134654663	776.4585496	[(2.4244481332354533, 0.18927107853264633)]	[(2.2998408306622213, 1254.7341029933048)]	[(0.0932001851937485, 956.9525110667281)]
8	6	1.88567035	-0.8446475	2069.505038	0	84.81491406	230.5965969	367.9595445	0.018484921	0.043549376	0.06763347	0.033629624	0.045447288	0.069923992	2.310276973	0.134654663	776.4585496	[(2.4244481332354533, 0.18927107853264633)]	[(2.2998408306622213, 1254.7341029933048)]	[(0.0932001851937485, 956.9525110667281)]
8	7	-3.021377129	-0.811017877	1663.665912	0	767.9775211	991.759672	1084.918008	0.060782246	0.365958026	0.931268252	0.00019487	0.023027539	0.043020293	2.310276973	0.134654663	776.4585496	[(2.4244481332354533, 0.18927107853264633)]	[(2.2998408306622213, 1254.7341029933048)]	[(0.0932001851937485, 956.9525110667281)]
8	8	1.160586978	-0.079291428	846.0996277	0	188.8802615	314.3075918	382.0079247	0.13274752	0.20140385	0.284691436	0.005881496	0.010520148	0.020885731	2.310276973	0.134654663	776.4585496	[(2.4244481332354533, 0.18927107853264633)]	[(2.2998408306622213, 1254.7341029933048)]	[(0.0932001851937485, 956.9525110667281)]
8	9	2.847861423	-0.48543864	1712.554438	0	727.5426872	771.0287644	880.9150837	0.010063828	0.035340835	0.084571845	0.044344103	0.066413967	0.079931711	2.310276973	0.134654663	776.4585496	[(2.4244481332354533, 0.18927107853264633)]	[(2.2998408306622213, 1254.7341029933048)]	[(0.0932001851937485, 956.9525110667281)]
8	10	0.927944075	-0.710214648	626.40634	0	265.9106498	419.1782411	496.5048478	0.099895383	0.249681308	0.364513194	0.055587608	0.073913691	0.084690593	2.310276973	0.134654663	776.4585496	[(2.4244481332354533, 0.18927107853264633)]	[(2.2998408306622213, 1254.7341029933048)]	[(0.0932001851937485, 956.9525110667281)]
8	11	2.210527578	-0.094702157	1228.404013	0	171.5890804	243.2103512	306.1485263	0.015542284	0.045705237	0.066549632	0.004751261	0.013818072	0.022786235	2.310276973	0.134654663	776.4585496	[(2.4244481332354533, 0.18927107853264633)]	[(2.2998408306622213, 1254.7341029933048)]	[(0.0932001851937485, 956.9525110667281)]
8	12	1.937124516	-0.136748909	540.1181009	0	255.2968533	292.9216843	319.940161	0.009254877	0.0390134	0.059931417	0.038065236	0.042303333	0.049541291	2.310276973	0.134654663	776.4585496	[(2.4244481332354533, 0.18927107853264633)]	[(2.2998408306622213, 1254.7341029933048)]	[(0.0932001851937485, 956.9525110667281)]
8	13	1.692953774	0.009215718	788.8270354	0	99.69059749	272.2535324	335.5290387	0.036281646	0.060898813	0.087726161	0.004619668	0.011758395	0.025883135	2.310276973	0.134654663	776.4585496	[(2.4244481332354533, 0.18927107853264633)]	[(2.2998408306622213, 1254.7341029933048)]	[(0.0932001851937485, 956.9525110667281)]
8	15	1.946379393	-0.584272104	1497.528391	0	450.4675646	526.554007	572.7083664	0.009254877	0.0390134	0.059931417	0.002749725	0.013788146	0.038937453	2.310276973	0.134654663	776.4585496	[(2.4244481332354533, 0.18927107853264633)]	[(2.2998408306622213, 1254.7341029933048)]	[(0.0932001851937485, 956.9525110667281)]
8	16	0.511438436	-0.570691269	436.2758933	0	265.9106498	372.7005881	472.8238855	0.416505639	0.527351734	0.634937908	0.013580835	0.022842036	0.038937453	2.310276973	0.134654663	776.4585496	[(2.4244481332354533, 0.18927107853264633)]	[(2.2998408306622213, 1254.7341029933048)]	[(0.0932001851937485, 956.9525110667281)]
8	17	1.530002088	-0.765802256	1225.247306	0	544.5810782	570.3071823	642.4667053	0.080415408	0.11255981	0.145492263	0.009957497	0.033397956	0.046925344	2.310276973	0.134654663	776.4585496	[(2.4244481332354533, 0.18927107853264633)]	[(2.2998408306622213, 1254.7341029933048)]	[(0.0932001851937485, 956.9525110667281)]
8	18	2.492888856	-0.174814145	603.4660791	0	252.8757574	267.9196168	289.9246779	0.008526275	0.02924673	0.051254522	0.038065236	0.067176966	0.076383373	2.310276973	0.134654663	776.4585496	[(2.4244481332354533, 0.18927107853264633)]	[(2.2998408306622213, 1254.7341029933048)]	[(0.0932001851937485, 956.9525110667281)]
8	19	1.867185429	-0.810823007	2026.249947	0	84.81491406	205.8034604	334.8798652	0.018484921	0.055872657	0.071844017	0.00019487	0.023027539	0.042942345	2.310276973	0.134654663	776.4585496	[(2.4244481332354533, 0.18927107853264633)]	[(2.2998408306622213, 1254.7341029933048)]	[(0.0932001851937485, 956.9525110667281)]
8	20	-2.291060843	-0.587021828	808.3333828	0	278.9916867	489.7914782	634.6437403	0.075015926	0.36435826	0.784245135	0.002749725	0.013788146	0.040037342	2.310276973	0.134654663	776.4585496	[(2.4244481332354533, 0.18927107853264633)]	[(2.2998408306622213, 1254.7341029933048)]	[(0.0932001851937485, 956.9525110667281)]
8	21	2.27555966	0.198628408	560.5969971	0	99.27945438	202.4840217	231.8781369	0.004985169	0.039835683	0.053733557	0.002866924	0.015964449	0.024509333	2.310276973	0.134654663	776.4585496	[(2.4244481332354533, 0.18927107853264633)]	[(2.2998408306622213, 1254.7341029933048)]	[(0.0932001851937485, 956.9525110667281)]
8	22	2.149001063	0.004596049	1317.357239	0	171.5890804	248.0833671	281.0901544	0.061526515	0.073896348	0.088492244	0.004619668	0.008938001	0.024035267	2.310276973	0.134654663	776.4585496	[(2.4244481332354533, 0.18927107853264633)]	[(2.2998408306622213, 1254.7341029933048)]	[(0.0932001851937485, 956.9525110667281)]
8	23	2.607276117	0.248349393	1367.019998	0	88.89198144	194.0826021	229.8151847	0.008587527	0.041163983	0.059724858	0.00869044	0.00982797	0.012498571	2.310276973	0.134654663	776.4585496	[(2.4244481332354533, 0.18927107853264633)]	[(2.2998408306622213, 1254.7341029933048)]	[(0.0932001851937485, 956.9525110667281)]
8	24	2.065907334	0.087711539	998.5101435	0	195.3078769	269.4822935	311.1791959	0.016105018	0.057216802	0.083992233	0.047485231	0.059498033	0.066356525	2.310276973	0.134654663	776.4585496	[(2.4244481332354533, 0.18927107853264633)]	[(2.2998408306622213, 1254.7341029933048)]	[(0.0932001851937485, 956.9525110667281)]
8	25	-2.960594883	0.238718418	724.0645694	0	309.2454107	329.7397862	387.7465551	0.060782246	0.325436529	0.882642455	0.001531517	0.006461418	0.012498571	2.310276973	0.134654663	776.4585496	[(2.4244481332354533, 0.18927107853264633)]	[(2.2998408306622213, 1254.7341029933048)]	[(0.0932001851937485, 956.9525110667281)]
8	26	2.837797596	0.304881943	490.6733557	0	116.4567999	165.6177989	206.6067181	0.010063828	0.035340835	0.080546314	0.010855359	0.025703232	0.030858362	2.310276973	0.134654663	776.4585496	[(2.4244481332354533, 0.18927107853264633)]	[(2.2998408306622213, 1254.7341029933048)]	[(0.0932001851937485, 956.9525110667281)]
8	27	2.270574491	-0.25816782	1206.493494	0	217.441059	362.2511076	434.9675523	0.004985169	0.036512237	0.053733557	0.083353675	0.120799412	0.138816165	2.310276973	0.134654663	776.4585496	[(2.4244481332354533, 0.18927107853264633)]	[(2.2998408306622213, 1254.7341029933048)]	[(0.0932001851937485, 956.9525110667281)]
8	28	-2.639585657	-0.529782743	630.2121703	3	278.9916867	424.5824272	493.8342767	0.273508889	0.314347643	0.754238765	0.040908526	0.046580663	0.055300863	2.310276973	0.134654663	776.4585496	[(2.4244481332354533, 0.18927107853264633)]	[(2.2998408306622213, 1254.7341029933048)]	[(0.0932001851937485, 956.9525110667281)]
8	32	2.871079643	0.340687718	729.734775	0	188.4127928	239.0346642	280.307194	0.023218219	0.050819648	0.10314642	0.024950416	0.036364772	0.049392041	2.310276973	0.134654663	776.4585496	[(2.4244481332354533, 0.18927107853264633)]	[(2.2998408306622213, 1254.7341029933048)]	[(0.0932001851937485, 956.9525110667281)]
8	34	1.656672128	-0.41579347	1478.828766	0	450.4675646	554.9295737	636.6258107	0.036281646	0.060898813	0.087726161	0.06964517	0.11284408	0.132927305	2.310276973	0.134654663	776.4585496	[(2.4244481332354533, 0.18927107853264633)]	[(2.2998408306622213, 1254.7341029933048)]	[(0.0932001851937485, 956.9525110667281)]
8	35	1.610417496	-0.00156513	867.089459	0	99.69059749	272.3781775	334.595311	0.046254632	0.069735439	0.106228014	0.00616118	0.008938001	0.024035267	2.310276973	0.134654663	776.4585496	[(2.4244481332354533, 0.18927107853264633)]	[(2.2998408306622213, 1254.7341029933048)]	[(0.0932001851937485, 956.9525110667281)]
8	37	1.785936454	-0.990092738	1890.301723	0	361.1921536	391.8275268	478.2226211	0.029104164	0.067778607	0.086466808	0.145445237	0.167929943	0.188482659	2.310276973	0.134654663	776.4585496	[(2.4244481332354533, 0.18927107853264633)]	[(2.2998408306622213, 1254.7341029933048)]	[(0.0932001851937485, 956.9525110667281)]
8	38	2.359152113	0.315737302	497.1573027	0	99.27945438	185.479766	233.0342909	0.01802417	0.060402736	0.072001767	0.010855359	0.025891548	0.035200505	2.310276973	0.134654663	776.4585496	[(2.4244481332354533, 0.18927107853264633)]	[(2.2998408306622213, 1254.7341029933048)]	[(0.0932001851937485, 956.9525110667281)]
8	39	-0.193226232	-0.073409932	485.5893487	0	371.4179193	567.8424372	695.0690366	0.704664668	1.015633555	1.198669643	0.005881496	0.010520148	0.022965099	2.310276973	0.134654663	776.4585496	[(2.4244481332354533, 0.18927107853264633)]	[(2.2998408306622213, 1254.7341029933048)]	[(0.0932001851937485, 956.9525110667281)]
8	40	2.449375117	0.263505605	894.2458701	0	167.0425831	233.1316367	279.1968563	0.01063142	0.035395057	0.055124418	0.006135514	0.007654704	0.012581502	2.310276973	0.134654663	776.4585496	[(2.4244481332354533, 0.18927107853264633)]	[(2.2998408306622213, 1254.7341029933048)]	[(0.0932001851937485, 956.9525110667281)]
8	41	2.615863644	0.269641119	1076.196083	0	66.96500952	198.6845628	255.623556	0.008587527	0.035438965	0.056289847	0.004227312	0.007654704	0.015035708	2.310276973	0.134654663	776.4585496	[(2.4244481332354533, 0.18927107853264633)]	[(2.2998408306622213, 1254.7341029933048)]	[(0.0932001851937485, 956.9525110667281)]
8	42	3.07275955	0.389025844	463.0803251	0	116.4567999	222.8435274	259.0649041	0.201679908	0.22051333	0.26564335	0.048338127	0.06859019	0.088062542	2.310276973	0.134654663	776.4585496	[(2.4244481332354533, 0.18927107853264633)]	[(2.2998408306622213, 1254.7341029933048)]	[(0.0932001851937485, 956.9525110667281)]
8	43	2.675164752	0.273868431	1105.014015	0	66.96500952	212.3522581	270.397691	0.02087285	0.036243527	0.055315086	0.004227312	0.010472912	0.017590257	2.310276973	0.134654663	776.4585496	[(2.4244481332354533, 0.18927107853264633)]	[(2.2998408306622213, 1254.7341029933048)]	[(0.0932001851937485, 956.9525110667281)]
8	44	2.654291902	0.257039833	1432.003261	0	88.89198144	211.0633145	264.4265113	0.02087285	0.035438965	0.055315086	0.006465771	0.009252499	0.012581502	2.310276973	0.134654663	776.4585496	[(2.4244481332354533, 0.18927107853264633)]	[(2.2998408306622213, 1254.7341029933048)]	[(0.0932001851937485, 956.9525110667281)]
8	45	1.993455674	0.160099254	1155.940285	0	195.3078769	256.1076651	317.2048873	0.047076281	0.05325136	0.067998213	0.002404989	0.017559485	0.025373967	2.310276973	0.134654663	776.4585496	[(2.4244481332354533, 0.18927107853264633)]	[(2.2998408306622213, 1254.7341029933048)]	[(0.0932001851937485, 956.9525110667281)]
8	46	2.438743697	0.230496657	1436.839701	0	197.3758534	246.0429668	292.0448675	0.01063142	0.04248267	0.059376986	0.006690243	0.01092158	0.018235233	2.310276973	0.134654663	776.4585496	[(2.4244481332354533, 0.18927107853264633)]	[(2.2998408306622213, 1254.7341029933048)]	[(0.0932001851937485, 956.9525110667281)]
8	47	2.226069862	0.195761483	1436.747262	0	253.7346329	289.0587946	343.9584476	0.015542284	0.036512237	0.060332718	0.002866924	0.015471804	0.023362563	2.310276973	0.134654663	776.4585496	[(2.4244481332354533, 0.18927107853264633)]	[(2.2998408306622213, 1254.7341029933048)]	[(0.0932001851937485, 956.9525110667281)]
8	48	2.528589034	0.2371869	1588.490521	0	197.3758534	231.4255311	336.8404453	0.027173903	0.047187055	0.061609938	0.001531517	0.006461418	0.013111178	2.310276973	0.134654663	776.4585496	[(2.4244481332354533, 0.18927107853264633)]	[(2.2998408306622213, 1254.7341029933048)]	[(0.0932001851937485, 956.9525110667281)]
8	49	1.399408106	0.029090385	1111.301077	0	323.9369096	368.444191	460.1871664	0.130593982	0.193474833	0.226246838	0.019874667	0.025008173	0.034834633	2.310276973	0.134654663	776.4585496	[(2.4244481332354533, 0.18927107853264633)]	[(2.2998408306622213, 1254.7341029933048)]	[(0.0932001851937485, 956.9525110667281)]
8	50	2.049802316	0.162504243	1400.201755	0	253.7346329	257.7214633	322.4194658	0.016105018	0.057216802	0.077550226	0.002404989	0.017559485	0.024411972	2.310276973	0.134654663	776.4585496	[(2.4244481332354533, 0.18927107853264633)]	[(2.2998408306622213, 1254.7341029933048)]	[(0.0932001851937485, 956.9525110667281)]
8	51	1.027839458	-0.011437106	705.5910659	0	188.8802615	376.6006989	419.6014867	0.099895383	0.20140385	0.324555041	0.009871976	0.015519318	0.027984057	2.310276973	0.134654663	776.4585496	[(2.4244481332354533, 0.18927107853264633)]	[(2.2998408306622213, 1254.7341029933048)]	[(0.0932001851937485, 956.9525110667281)]
9	0	-2.415686973	-1.185796857	1147.748356	0	483.182991	549.6116503	599.6798875	0.026953987	0.045617871	0.078980098	0.018152872	0.043842639	0.072735415	-1.861498155	0.114855504	1467.014939	[(-1.637722009500004, 0.09098350169176861)]	[(-1.7332044720161148, 1484.1625916531855)]	[(0.11868344272957458, 1424.919255017472)]
9	1	-1.808738226	0.342888569	293.1540813	0	132.9411374	205.1229034	276.0522447	0.066978686	0.08393919	0.098412105	0.001781234	0.028047496	0.03910053	-1.861498155	0.114855504	1467.014939	[(-1.637722009500004, 0.09098350169176861)]	[(-1.7332044720161148, 1484.1625916531855)]	[(0.11868344272957458, 1424.919255017472)]
9	2	-2.228177495	0.222447432	1532.794053	0	172.4413106	242.6528287	295.202786	0.029893394	0.038215095	0.059467684	0.014715484	0.021538226	0.032148816	-1.861498155	0.114855504	1467.014939	[(-1.637722009500004, 0.09098350169176861)]	[(-1.7332044720161148, 1484.1625916531855)]	[(0.11868344272957458, 1424.919255017472)]
9	4	-1.327376333	0.086405516	1319.072292	0	92.62351836	170.2953809	206.3374603	0.032683278	0.069615918	0.096924043	0.002072614	0.006672244	0.014245061	-1.861498155	0.114855504	1467.014939	[(-1.637722009500004, 0.09098350169176861)]	[(-1.7332044720161148, 1484.1625916531855)]	[(0.11868344272957458, 1424.919255017472)]
9	6	-0.056430149	0.194382968	217.0691146	0	278.4979149	313.4924266	345.9618039	0.782967485	0.886852985	0.975351939	0.005087551	0.025310655	0.034186235	-1.861498155	0.114855504	1467.014939	[(-1.637722009500004, 0.09098350169176861)]	[(-1.7332044720161148, 1484.1625916531855)]	[(0.11868344272957458, 1424.919255017472)]
9	9	-1.951102009	0.114281359	764.7710653	0	488.2108987	513.094338	534.6829918	0.013745455	0.052206588	0.09189732	0.004102582	0.00859318	0.013184617	-1.861498155	0.114855504	1467.014939	[(-1.637722009500004, 0.09098350169176861)]	[(-1.7332044720161148, 1484.1625916531855)]	[(0.11868344272957458, 1424.919255017472)]
9	10	-2.111605061	-0.513897997	2403.57616	0	186.8906317	504.3912117	735.9030218	0.016494014	0.029477056	0.047364829	0.014848635	0.039153893	0.068340458	-1.861498155	0.114855504	1467.014939	[(-1.637722009500004, 0.09098350169176861)]	[(-1.7332044720161148, 1484.1625916531855)]	[(0.11868344272957458, 1424.919255017472)]
9	11	-1.174266037	-0.053209684	1330.831143	0	105.3216129	126.8616177	192.7367672	0.007161901	0.010043765	0.054163723	0.020775798	0.033769784	0.047397683	-1.861498155	0.114855504	1467.014939	[(-1.637722009500004, 0.09098350169176861)]	[(-1.7332044720161148, 1484.1625916531855)]	[(0.11868344272957458, 1424.919255017472)]
9	12	-2.345431738	0.244282162	1176.914117	0	317.8273903	319.7064547	342.6037905	0.033208696	0.048921727	0.07478381	0.007119246	0.023365544	0.032941164	-1.861498155	0.114855504	1467.014939	[(-1.637722009500004, 0.09098350169176861)]	[(-1.7332044720161148, 1484.1625916531855)]	[(0.11868344272957458, 1424.919255017472)]
9	13	2.534730575	-1.243896746	1007.915121	0	145.0673812	268.5003884	366.9853544	0.030713509	0.135251439	0.261323297	0.002824734	0.03362388	0.06660416	-1.861498155	0.114855504	1467.014939	[(-1.637722009500004, 0.09098350169176861)]	[(-1.7332044720161148, 1484.1625916531855)]	[(0.11868344272957458, 1424.919255017472)]
9	14	3.106343927	-0.151416487	294.302765	0	338.9936844	407.2313943	460.2352328	0.242364536	0.45162591	0.574629049	0.016371567	0.025001805	0.041933582	-1.861498155	0.114855504	1467.014939	[(-1.637722009500004, 0.09098350169176861)]	[(-1.7332044720161148, 1484.1625916531855)]	[(0.11868344272957458, 1424.919255017472)]
9	15	-1.665855233	0.097147511	1266.859503	0	135.2015225	226.2044034	251.1776212	0.031258364	0.037712102	0.048570847	0.008669381	0.010667371	0.013416016	-1.861498155	0.114855504	1467.014939	[(-1.637722009500004, 0.09098350169176861)]	[(-1.7332044720161148, 1484.1625916531855)]	[(0.11868344272957458, 1424.919255017472)]
9	16	-1.74175954	0.635428469	179.9364758	0	132.9411374	228.9098325	261.2820784	0.022090682	0.031842484	0.047682089	0.252494532	0.279785189	0.304129533	-1.861498155	0.114855504	1467.014939	[(-1.637722009500004, 0.09098350169176861)]	[(-1.7332044720161148, 1484.1625916531855)]	[(0.11868344272957458, 1424.919255017472)]
9	17	-2.128099075	0.137199302	1295.936039	0	297.8228381	345.0816863	400.1987559	0.001430832	0.021168393	0.040702964	0.001284387	0.002325577	0.007575149	-1.861498155	0.114855504	1467.014939	[(-1.637722009500004, 0.09098350169176861)]	[(-1.7332044720161148, 1484.1625916531855)]	[(0.11868344272957458, 1424.919255017472)]
9	18	2.477499525	-1.241072012	1553.713471	0	546.2426155	606.6554854	710.9509825	0.05723105	0.135251439	0.284215717	0.002824734	0.031740724	0.065474266	-1.861498155	0.114855504	1467.014939	[(-1.637722009500004, 0.09098350169176861)]	[(-1.7332044720161148, 1484.1625916531855)]	[(0.11868344272957458, 1424.919255017472)]
9	19	-1.697113597	-0.679926012	1301.065233	0	455.0179255	610.0977427	721.5448634	0.015855114	0.023222913	0.036067502	0.101929996	0.107710648	0.121043283	-1.861498155	0.114855504	1467.014939	[(-1.637722009500004, 0.09098350169176861)]	[(-1.7332044720161148, 1484.1625916531855)]	[(0.11868344272957458, 1424.919255017472)]
9	20	-1.184926294	0.055038055	818.0035149	0	210.5965848	281.3255905	349.1847905	0.010660257	0.017150603	0.058427826	0.007978393	0.021170397	0.02605848	-1.861498155	0.114855504	1467.014939	[(-1.637722009500004, 0.09098350169176861)]	[(-1.7332044720161148, 1484.1625916531855)]	[(0.11868344272957458, 1424.919255017472)]
9	21	-2.615998624	-0.566539481	1572.040448	0	767.196284	839.8779015	878.4609067	0.045728706	0.10317967	0.14742326	0.002669925	0.020294174	0.048351834	-1.861498155	0.114855504	1467.014939	[(-1.637722009500004, 0.09098350169176861)]	[(-1.7332044720161148, 1484.1625916531855)]	[(0.11868344272957458, 1424.919255017472)]
9	22	-2.896195115	0.285424817	1503.441988	0	174.1963472	340.5466055	467.0543854	0.018563224	0.158604386	0.248520421	0.003567342	0.01995262	0.032760456	-1.861498155	0.114855504	1467.014939	[(-1.637722009500004, 0.09098350169176861)]	[(-1.7332044720161148, 1484.1625916531855)]	[(0.11868344272957458, 1424.919255017472)]
9	23	-1.452245145	-0.130216983	371.8185792	0	206.7850677	242.6303506	289.8321312	0.012172839	0.033202662	0.059939822	0.004827937	0.014087427	0.026905154	-1.861498155	0.114855504	1467.014939	[(-1.637722009500004, 0.09098350169176861)]	[(-1.7332044720161148, 1484.1625916531855)]	[(0.11868344272957458, 1424.919255017472)]
9	26	-1.161956901	-0.013651444	1424.10736	0	61.10425586	101.3440364	185.6007537	0.005147235	0.013475255	0.056222617	0.035348364	0.045080214	0.052928249	-1.861498155	0.114855504	1467.014939	[(-1.637722009500004, 0.09098350169176861)]	[(-1.7332044720161148, 1484.1625916531855)]	[(0.11868344272957458, 1424.919255017472)]
9	27	-2.312223042	-0.13504492	1801.237904	0	246.9654849	469.0936067	553.2297053	0.033208696	0.064588063	0.082233412	0.004827937	0.014087427	0.028836328	-1.861498155	0.114855504	1467.014939	[(-1.637722009500004, 0.09098350169176861)]	[(-1.7332044720161148, 1484.1625916531855)]	[(0.11868344272957458, 1424.919255017472)]
9	28	-0.839397634	-0.971365333	466.1614699	0	399.8208784	433.2791653	466.5853493	0.0970484	0.211405255	0.259358134	0.136216089	0.180052313	0.208489602	-1.861498155	0.114855504	1467.014939	[(-1.637722009500004, 0.09098350169176861)]	[(-1.7332044720161148, 1484.1625916531855)]	[(0.11868344272957458, 1424.919255017472)]
9	29	-2.877631891	0.341107334	1258.206359	0	98.34488339	271.252768	403.3263552	0.018563224	0.146228904	0.233669842	0.001781234	0.028047496	0.038388037	-1.861498155	0.114855504	1467.014939	[(-1.637722009500004, 0.09098350169176861)]	[(-1.7332044720161148, 1484.1625916531855)]	[(0.11868344272957458, 1424.919255017472)]
9	30	2.863979391	-1.339730582	605.6549097	0	237.2789181	362.2889449	425.6016422	0.242364536	0.290049553	0.38073742	0.095833836	0.110091086	0.143271229	-1.861498155	0.114855504	1467.014939	[(-1.637722009500004, 0.09098350169176861)]	[(-1.7332044720161148, 1484.1625916531855)]	[(0.11868344272957458, 1424.919255017472)]
9	31	-2.198284101	-0.113982141	1649.243126	0	246.9654849	337.0330113	414.8518524	0.000360408	0.018286165	0.038759543	0.016234842	0.019031588	0.026905154	-1.861498155	0.114855504	1467.014939	[(-1.637722009500004, 0.09098350169176861)]	[(-1.7332044720161148, 1484.1625916531855)]	[(0.11868344272957458, 1424.919255017472)]
9	32	-1.466107143	-0.572110595	1631.579738	0	409.4200309	589.7759204	742.6020027	0.001689158	0.029145438	0.055070686	0.005571114	0.02400825	0.05058028	-1.861498155	0.114855504	1467.014939	[(-1.637722009500004, 0.09098350169176861)]	[(-1.7332044720161148, 1484.1625916531855)]	[(0.11868344272957458, 1424.919255017472)]
9	33	2.216920816	-1.203949728	785.8207489	0	237.2789181	257.2880679	408.0120076	0.260578709	0.308970579	0.492678684	0.018152872	0.031740724	0.065474266	-1.861498155	0.114855504	1467.014939	[(-1.637722009500004, 0.09098350169176861)]	[(-1.7332044720161148, 1484.1625916531855)]	[(0.11868344272957458, 1424.919255017472)]
9	34	-1.937356554	-0.094184999	1701.317456	0	340.4201026	439.9555455	482.8813998	0.013745455	0.061370225	0.097395502	0.019797143	0.025342881	0.031572776	-1.861498155	0.114855504	1467.014939	[(-1.637722009500004, 0.09098350169176861)]	[(-1.7332044720161148, 1484.1625916531855)]	[(0.11868344272957458, 1424.919255017472)]
9	35	2.565444084	-1.107581422	1032.373888	0	145.0673812	302.2446974	403.2148938	0.030713509	0.139064458	0.261323297	0.078215434	0.102691443	0.116121148	-1.861498155	0.114855504	1467.014939	[(-1.637722009500004, 0.09098350169176861)]	[(-1.7332044720161148, 1484.1625916531855)]	[(0.11868344272957458, 1424.919255017472)]
9	36	-2.129529907	-0.563869556	2039.17221	0	382.6330595	493.3462107	649.7127981	0.001430832	0.021168393	0.040130632	0.002669925	0.020294174	0.048351834	-1.861498155	0.114855504	1467.014939	[(-1.637722009500004, 0.09098350169176861)]	[(-1.7332044720161148, 1484.1625916531855)]	[(0.11868344272957458, 1424.919255017472)]
9	37	-2.719141671	-0.073985482	1479.916994	0	588.066795	612.8352579	641.6655143	0.103143047	0.136835007	0.170273754	0.020199517	0.026990658	0.039507503	-1.861498155	0.114855504	1467.014939	[(-1.637722009500004, 0.09098350169176861)]	[(-1.7332044720161148, 1484.1625916531855)]	[(0.11868344272957458, 1424.919255017472)]
9	38	-2.057592752	-0.252993315	1617.26525	0	326.0493647	390.2708601	508.3822207	0.054012308	0.064875269	0.074610741	0.101576828	0.114100518	0.128024209	-1.861498155	0.114855504	1467.014939	[(-1.637722009500004, 0.09098350169176861)]	[(-1.7332044720161148, 1484.1625916531855)]	[(0.11868344272957458, 1424.919255017472)]
9	39	-1.631090769	0.118383941	1562.473989	0	149.9789884	170.6980606	221.9547973	0.034764464	0.055096316	0.067148996	0.004102582	0.009499755	0.012443525	-1.861498155	0.114855504	1467.014939	[(-1.637722009500004, 0.09098350169176861)]	[(-1.7332044720161148, 1484.1625916531855)]	[(0.11868344272957458, 1424.919255017472)]
9	41	-1.464417985	0.134571329	1152.274638	0	166.5325554	198.9855451	241.6222368	0.001689158	0.029145438	0.055070686	0.000436397	0.001469319	0.007061394	-1.861498155	0.114855504	1467.014939	[(-1.637722009500004, 0.09098350169176861)]	[(-1.7332044720161148, 1484.1625916531855)]	[(0.11868344272957458, 1424.919255017472)]
9	45	-1.294693054	-0.781856008	1677.670604	0	409.4200309	694.8183062	882.8141762	0.032683278	0.075476327	0.094888983	0.101929996	0.167061578	0.186897543	-1.861498155	0.114855504	1467.014939	[(-1.637722009500004, 0.09098350169176861)]	[(-1.7332044720161148, 1484.1625916531855)]	[(0.11868344272957458, 1424.919255017472)]
9	46	-2.197923693	-0.499049362	2370.960492	0	186.8906317	499.0188088	701.7880763	0.000360408	0.018286165	0.03861538	0.014848635	0.049052983	0.080219366	-1.861498155	0.114855504	1467.014939	[(-1.637722009500004, 0.09098350169176861)]	[(-1.7332044720161148, 1484.1625916531855)]	[(0.11868344272957458, 1424.919255017472)]
9	47	-1.566589113	0.134134932	1279.422408	0	135.2015225	171.2181736	211.0641191	0.028596813	0.06412153	0.079003538	0.000436397	0.00176025	0.007235952	-1.861498155	0.114855504	1467.014939	[(-1.637722009500004, 0.09098350169176861)]	[(-1.7332044720161148, 1484.1625916531855)]	[(0.11868344272957458, 1424.919255017472)]
9	48	-0.936446034	0.079203393	773.6752855	0	210.5965848	253.2000412	334.905373	0.0970484	0.146706322	0.181719414	0.007202122	0.011473659	0.017824234	-1.861498155	0.114855504	1467.014939	[(-1.637722009500004, 0.09098350169176861)]	[(-1.7332044720161148, 1484.1625916531855)]	[(0.11868344272957458, 1424.919255017472)]
9	49	-1.719668858	0.149282953	1524.531246	0	149.9789884	203.033531	243.147247	0.006700146	0.017115363	0.03874756	0.012083651	0.013387771	0.017242069	-1.861498155	0.114855504	1467.014939	[(-1.637722009500004, 0.09098350169176861)]	[(-1.7332044720161148, 1484.1625916531855)]	[(0.11868344272957458, 1424.919255017472)]
9	50	-1.054005734	0.047059662	1025.218732	0	250.8614294	288.6230016	329.5823928	0.107951166	0.112869756	0.117958026	0.007978393	0.021828289	0.029249838	-1.861498155	0.114855504	1467.014939	[(-1.637722009500004, 0.09098350169176861)]	[(-1.7332044720161148, 1484.1625916531855)]	[(0.11868344272957458, 1424.919255017472)]
9	51	-2.570269918	0.382933937	927.0059013	0	364.3575262	456.5200293	498.0168452	0.045728706	0.10317967	0.129131777	0.040045368	0.054744409	0.071136825	-1.861498155	0.114855504	1467.014939	[(-1.637722009500004, 0.09098350169176861)]	[(-1.7332044720161148, 1484.1625916531855)]	[(0.11868344272957458, 1424.919255017472)]
9	52	-2.173679406	0.237162916	1683.25527	0	172.4413106	317.1464484	371.9826498	0.024244287	0.030999494	0.03861538	0.007119246	0.021538226	0.032148816	-1.861498155	0.114855504	1467.014939	[(-1.637722009500004, 0.09098350169176861)]	[(-1.7332044720161148, 1484.1625916531855)]	[(0.11868344272957458, 1424.919255017472)]
9	53	-2.455331366	0.300572682	1457.357284	0	104.2742777	261.1983465	357.7250749	0.039644392	0.072047466	0.094837855	0.011580523	0.022421014	0.033173889	-1.861498155	0.114855504	1467.014939	[(-1.637722009500004, 0.09098350169176861)]	[(-1.7332044720161148, 1484.1625916531855)]	[(0.11868344272957458, 1424.919255017472)]
9	54	-1.712968712	0.135914915	1705.014404	0	181.9618779	246.472997	332.3070511	0.006700146	0.017115363	0.036067502	0.001284387	0.001469319	0.007061394	-1.861498155	0.114855504	1467.014939	[(-1.637722009500004, 0.09098350169176861)]	[(-1.7332044720161148, 1484.1625916531855)]	[(0.11868344272957458, 1424.919255017472)]
9	56	-1.378671996	0.088478129	1274.207411	0	92.62351836	167.5529924	208.5950418	0.051295664	0.069615918	0.076405778	0.002072614	0.006672244	0.013416016	-1.861498155	0.114855504	1467.014939	[(-1.637722009500004, 0.09098350169176861)]	[(-1.7332044720161148, 1484.1625916531855)]	[(0.11868344272957458, 1424.919255017472)]
9	57	-1.537992301	0.109738249	1473.166837	0	165.3387736	211.5837236	242.4087822	0.028596813	0.058018762	0.070580382	0.00454311	0.00859318	0.014074478	-1.861498155	0.114855504	1467.014939	[(-1.637722009500004, 0.09098350169176861)]	[(-1.7332044720161148, 1484.1625916531855)]	[(0.11868344272957458, 1424.919255017472)]
9	58	-1.987485575	0.189295417	1881.92882	0	394.0914912	483.0939667	512.5291231	0.036383566	0.052206588	0.08427055	0.005087551	0.02608401	0.035643129	-1.861498155	0.114855504	1467.014939	[(-1.637722009500004, 0.09098350169176861)]	[(-1.7332044720161148, 1484.1625916531855)]	[(0.11868344272957458, 1424.919255017472)]
9	59	-2.388732987	0.288992158	1488.827891	0	104.2742777	227.484403	303.3914423	0.026953987	0.045617871	0.07478381	0.003567342	0.01995262	0.032760456	-1.861498155	0.114855504	1467.014939	[(-1.637722009500004, 0.09098350169176861)]	[(-1.7332044720161148, 1484.1625916531855)]	[(0.11868344272957458, 1424.919255017472)]
9	60	-1.167104136	0.021696919	1460.297012	0	61.10425586	126.9073752	199.805766	0.005147235	0.010043765	0.054163723	0.025362743	0.031350747	0.043253462	-1.861498155	0.114855504	1467.014939	[(-1.637722009500004, 0.09098350169176861)]	[(-1.7332044720161148, 1484.1625916531855)]	[(0.11868344272957458, 1424.919255017472)]
10	0	2.33203417	0.128714103	604.5970646	0	53.46670144	106.4192011	190.4790326	0.065996797	0.10229148	0.121804742	0.003090977	0.008572279	0.016088877	1.626707636	0.017571882	843.6579314	[(1.5970184281742918, 0.037263130614675156)]	[(1.4576751998317232, 1155.806586130229)]	[(0.03800161060626959, 797.425736910927)]
10	1	-1.580676947	-0.319047034	455.4833472	0	402.6690805	516.128949	605.7640097	0.389321396	0.684153778	0.886149446	0.014780433	0.024904348	0.034238215	1.626707636	0.017571882	843.6579314	[(1.5970184281742918, 0.037263130614675156)]	[(1.4576751998317232, 1155.806586130229)]	[(0.03800161060626959, 797.425736910927)]
10	2	2.011318707	-0.653226934	1655.896126	0	541.4299284	594.9164715	686.2247903	0.008895193	0.049690463	0.074542227	0.011080767	0.042280055	0.084179724	1.626707636	0.017571882	843.6579314	[(1.5970184281742918, 0.037263130614675156)]	[(1.4576751998317232, 1155.806586130229)]	[(0.03800161060626959, 797.425736910927)]
10	3	0.539354104	-0.207858019	1238.709077	0	115.8079779	329.6445751	426.3163558	0.022929108	0.027793858	0.068202163	0.006927182	0.022763828	0.038838296	1.626707636	0.017571882	843.6579314	[(1.5970184281742918, 0.037263130614675156)]	[(1.4576751998317232, 1155.806586130229)]	[(0.03800161060626959, 797.425736910927)]
10	4	2.935787549	-0.280087244	665.9397013	0	273.5558496	335.3022209	373.6975195	0.0402628	0.315206763	0.41742605	0.018558452	0.02707825	0.040055403	1.626707636	0.017571882	843.6579314	[(1.5970184281742918, 0.037263130614675156)]	[(1.4576751998317232, 1155.806586130229)]	[(0.03800161060626959, 797.425736910927)]
10	5	2.398030967	0.07696556	621.2782971	0	53.46670144	134.9343371	199.0205683	0.065996797	0.07871749	0.121804742	0.000532631	0.003285728	0.007113034	1.626707636	0.017571882	843.6579314	[(1.5970184281742918, 0.037263130614675156)]	[(1.4576751998317232, 1155.806586130229)]	[(0.03800161060626959, 797.425736910927)]
10	6	1.89771368	-0.002766502	1445.807092	0	72.32502608	235.1588399	349.0145708	0.003570309	0.034853191	0.064574887	0.013145039	0.014706592	0.018240355	1.626707636	0.017571882	843.6579314	[(1.5970184281742918, 0.037263130614675156)]	[(1.4576751998317232, 1155.806586130229)]	[(0.03800161060626959, 797.425736910927)]
10	7	-0.360684457	-0.642146167	967.4591556	0	186.550961	393.8347567	521.3665299	0.061699082	0.122955819	0.229142499	0.011080767	0.034892876	0.075315111	1.626707636	0.017571882	843.6579314	[(1.5970184281742918, 0.037263130614675156)]	[(1.4576751998317232, 1155.806586130229)]	[(0.03800161060626959, 797.425736910927)]
10	8	0.57179764	-0.495711305	1467.283483	0	356.956862	417.2456715	510.6490669	0.004434607	0.030750262	0.069976006	0.020972802	0.053667273	0.08568485	1.626707636	0.017571882	843.6579314	[(1.5970184281742918, 0.037263130614675156)]	[(1.4576751998317232, 1155.806586130229)]	[(0.03800161060626959, 797.425736910927)]
10	9	2.895524749	0.13180508	684.2035915	0	273.5558496	322.8513909	343.45801	0.0402628	0.288364897	0.38521581	0.003090977	0.008572279	0.016088877	1.626707636	0.017571882	843.6579314	[(1.5970184281742918, 0.037263130614675156)]	[(1.4576751998317232, 1155.806586130229)]	[(0.03800161060626959, 797.425736910927)]
10	10	1.242046118	0.021256987	1138.935394	0	143.2561214	208.2447011	244.2654211	0.014694809	0.072944697	0.093050482	0.000964978	0.006243302	0.011298732	1.626707636	0.017571882	843.6579314	[(1.5970184281742918, 0.037263130614675156)]	[(1.4576751998317232, 1155.806586130229)]	[(0.03800161060626959, 797.425736910927)]
10	11	2.21986	-0.103133733	1104.68826	0	320.3558302	422.3810704	464.8737313	0.016529304	0.0825113	0.116756166	0.061348036	0.079916747	0.088968351	1.626707636	0.017571882	843.6579314	[(1.5970184281742918, 0.037263130614675156)]	[(1.4576751998317232, 1155.806586130229)]	[(0.03800161060626959, 797.425736910927)]
10	12	-0.889474912	-0.195006433	633.6300826	0	402.6690805	449.5500254	482.0667501	0.280735868	0.425539232	0.523961902	0.012851586	0.031331551	0.049119565	1.626707636	0.017571882	843.6579314	[(1.5970184281742918, 0.037263130614675156)]	[(1.4576751998317232, 1155.806586130229)]	[(0.03800161060626959, 797.425736910927)]
10	13	0.635388355	-0.516684106	1032.166687	0	418.9822809	427.6094176	464.1389626	0.063590715	0.075883429	0.098601213	0.020972802	0.053667273	0.077650525	1.626707636	0.017571882	843.6579314	[(1.5970184281742918, 0.037263130614675156)]	[(1.4576751998317232, 1155.806586130229)]	[(0.03800161060626959, 797.425736910927)]
10	14	1.602845962	-0.432192604	1434.675096	0	443.0296237	597.8325857	643.5861149	0.075990173	0.087982165	0.138191394	0.0635187	0.076384129	0.082546774	1.626707636	0.017571882	843.6579314	[(1.5970184281742918, 0.037263130614675156)]	[(1.4576751998317232, 1155.806586130229)]	[(0.03800161060626959, 797.425736910927)]
10	15	2.101029574	-0.888105489	2012.438245	0	569.9192867	687.3495276	865.8161981	0.03924554	0.075854156	0.089738803	0.016468653	0.095567796	0.149878272	1.626707636	0.017571882	843.6579314	[(1.5970184281742918, 0.037263130614675156)]	[(1.4576751998317232, 1155.806586130229)]	[(0.03800161060626959, 797.425736910927)]
10	16	2.061784034	-0.351050418	1001.096502	0	320.3558302	459.5231977	500.8334009	0.03924554	0.049690463	0.089738803	0.004074158	0.017766831	0.041081171	1.626707636	0.017571882	843.6579314	[(1.5970184281742918, 0.037263130614675156)]	[(1.4576751998317232, 1155.806586130229)]	[(0.03800161060626959, 797.425736910927)]
10	17	2.002423514	0.078592869	628.5542314	0	193.9100113	206.7060384	243.2814786	0.008895193	0.055620592	0.074542227	0.001627309	0.0043706	0.007763957	1.626707636	0.017571882	843.6579314	[(1.5970184281742918, 0.037263130614675156)]	[(1.4576751998317232, 1155.806586130229)]	[(0.03800161060626959, 797.425736910927)]
10	18	-0.237485131	-0.256370735	781.6383836	0	229.7864498	363.077312	413.9858905	0.060769721	0.122955819	0.271073123	0.005158057	0.0234867	0.036067423	1.626707636	0.017571882	843.6579314	[(1.5970184281742918, 0.037263130614675156)]	[(1.4576751998317232, 1155.806586130229)]	[(0.03800161060626959, 797.425736910927)]
10	19	2.498936387	-1.115914904	1787.782266	0	624.380657	895.7619133	1049.804512	0.031655167	0.099820935	0.174828976	0.016242906	0.162776797	0.2474992	1.626707636	0.017571882	843.6579314	[(1.5970184281742918, 0.037263130614675156)]	[(1.4576751998317232, 1155.806586130229)]	[(0.03800161060626959, 797.425736910927)]
10	20	2.46728122	-0.214785201	408.1777157	0	248.7245048	259.1578295	296.2733199	0.031655167	0.07871749	0.149504843	0.006927182	0.022763828	0.036067423	1.626707636	0.017571882	843.6579314	[(1.5970184281742918, 0.037263130614675156)]	[(1.4576751998317232, 1155.806586130229)]	[(0.03800161060626959, 797.425736910927)]
10	21	0.781780775	-0.34697626	562.3130459	0	238.656258	326.0923641	383.2745575	0.046216036	0.08702317	0.137094077	0.004074158	0.015050726	0.039451508	1.626707636	0.017571882	843.6579314	[(1.5970184281742918, 0.037263130614675156)]	[(1.4576751998317232, 1155.806586130229)]	[(0.03800161060626959, 797.425736910927)]
10	22	-0.608739044	-0.61847285	937.941417	0	186.550961	386.7560351	520.8932623	0.186355505	0.238381986	0.303684702	0.023673317	0.034892876	0.065845784	1.626707636	0.017571882	843.6579314	[(1.5970184281742918, 0.037263130614675156)]	[(1.4576751998317232, 1155.806586130229)]	[(0.03800161060626959, 797.425736910927)]
10	23	0.567363033	-0.261528791	1324.076664	0	115.8079779	298.6580419	446.3179675	0.004434607	0.027793858	0.068202163	0.005158057	0.0234867	0.036329823	1.626707636	0.017571882	843.6579314	[(1.5970184281742918, 0.037263130614675156)]	[(1.4576751998317232, 1155.806586130229)]	[(0.03800161060626959, 797.425736910927)]
10	24	2.203330696	0.177364439	532.7751162	0	61.29319464	120.6615636	186.2730404	0.016529304	0.0825113	0.11621851	0.031733154	0.036777014	0.042929153	1.626707636	0.017571882	843.6579314	[(1.5970184281742918, 0.037263130614675156)]	[(1.4576751998317232, 1155.806586130229)]	[(0.03800161060626959, 797.425736910927)]
10	26	0.850241829	-0.829437263	1706.295675	0	521.9796962	621.6545256	735.4674313	0.022245018	0.100606056	0.158222376	0.042199573	0.092359376	0.135066727	1.626707636	0.017571882	843.6579314	[(1.5970184281742918, 0.037263130614675156)]	[(1.4576751998317232, 1155.806586130229)]	[(0.03800161060626959, 797.425736910927)]
10	27	1.393918833	-0.871636836	1891.620655	0	672.262024	766.7647124	813.1439252	0.02281845	0.063532409	0.101807493	0.016468653	0.092359376	0.146920792	1.626707636	0.017571882	843.6579314	[(1.5970184281742918, 0.037263130614675156)]	[(1.4576751998317232, 1155.806586130229)]	[(0.03800161060626959, 797.425736910927)]
10	28	0.827996811	-0.041785696	699.2849012	0	238.656258	285.1370017	319.0059721	0.022245018	0.08702317	0.150125159	0.025181468	0.038788298	0.046773827	1.626707636	0.017571882	843.6579314	[(1.5970184281742918, 0.037263130614675156)]	[(1.4576751998317232, 1155.806586130229)]	[(0.03800161060626959, 797.425736910927)]
10	30	1.061353926	-0.572221622	1508.162183	0	521.9796962	604.3366134	657.1606936	0.063328137	0.107005083	0.142563908	0.046251227	0.057237763	0.065845784	1.626707636	0.017571882	843.6579314	[(1.5970184281742918, 0.037263130614675156)]	[(1.4576751998317232, 1155.806586130229)]	[(0.03800161060626959, 797.425736910927)]
10	31	1.153043656	0.010378536	1033.722137	0	143.2561214	177.3899149	237.4463994	0.028361592	0.063890569	0.097500144	0.003991973	0.008261299	0.01250953	1.626707636	0.017571882	843.6579314	[(1.5970184281742918, 0.037263130614675156)]	[(1.4576751998317232, 1155.806586130229)]	[(0.03800161060626959, 797.425736910927)]
10	32	-0.422383539	0.055994959	188.2640231	0	301.1283245	402.589708	465.588826	0.061699082	0.144317665	0.229142499	0.002048015	0.005063639	0.009780449	1.626707636	0.017571882	843.6579314	[(1.5970184281742918, 0.037263130614675156)]	[(1.4576751998317232, 1155.806586130229)]	[(0.03800161060626959, 797.425736910927)]
10	34	1.371100383	0.090903738	824.8303469	0	137.4567405	192.389314	244.3759582	0.013917447	0.055263387	0.092680113	0.012310869	0.013573286	0.017612653	1.626707636	0.017571882	843.6579314	[(1.5970184281742918, 0.037263130614675156)]	[(1.4576751998317232, 1155.806586130229)]	[(0.03800161060626959, 797.425736910927)]
10	38	-1.969998343	-1.099671998	958.5257034	0	731.0272259	836.1186685	884.0424391	0.389321396	0.853811902	1.094061962	0.016242906	0.151948192	0.234504875	1.626707636	0.017571882	843.6579314	[(1.5970184281742918, 0.037263130614675156)]	[(1.4576751998317232, 1155.806586130229)]	[(0.03800161060626959, 797.425736910927)]
10	39	1.901283989	-0.333827467	1518.640771	0	443.0296237	475.0319445	503.6274445	0.003570309	0.037233397	0.064574887	0.013148794	0.015050726	0.034238215	1.626707636	0.017571882	843.6579314	[(1.5970184281742918, 0.037263130614675156)]	[(1.4576751998317232, 1155.806586130229)]	[(0.03800161060626959, 797.425736910927)]
10	40	1.820929306	-0.016604229	1369.291233	0	72.32502608	204.1315839	315.9732872	0.052579482	0.069906179	0.091964596	0.013837727	0.022000653	0.026774587	1.626707636	0.017571882	843.6579314	[(1.5970184281742918, 0.037263130614675156)]	[(1.4576751998317232, 1155.806586130229)]	[(0.03800161060626959, 797.425736910927)]
10	41	1.712918035	0.069268316	1154.013327	0	204.1840602	265.7524275	330.3924	0.034081899	0.084055081	0.119510328	0.004072564	0.006311474	0.008306466	1.626707636	0.017571882	843.6579314	[(1.5970184281742918, 0.037263130614675156)]	[(1.4576751998317232, 1155.806586130229)]	[(0.03800161060626959, 797.425736910927)]
10	42	1.227351309	0.053946944	879.4292274	0	102.209481	138.2474019	197.4782569	0.014694809	0.063890569	0.093050482	0.001894093	0.005063639	0.009892396	1.626707636	0.017571882	843.6579314	[(1.5970184281742918, 0.037263130614675156)]	[(1.4576751998317232, 1155.806586130229)]	[(0.03800161060626959, 797.425736910927)]
10	43	-3.061589222	0.145631286	949.2844734	0	273.2395921	376.491556	511.5853946	1.091590879	1.581539155	1.967334665	0.001305376	0.010682921	0.017542631	1.626707636	0.017571882	843.6579314	[(1.5970184281742918, 0.037263130614675156)]	[(1.4576751998317232, 1155.806586130229)]	[(0.03800161060626959, 797.425736910927)]
10	44	1.678836136	0.144325909	506.0405194	0	221.7103967	302.5100485	335.0590282	0.034081899	0.084055081	0.120142464	0.001305376	0.009812671	0.01702048	1.626707636	0.017571882	843.6579314	[(1.5970184281742918, 0.037263130614675156)]	[(1.4576751998317232, 1155.806586130229)]	[(0.03800161060626959, 797.425736910927)]
10	45	0.377759114	0.020292009	798.8134114	0	348.986903	404.371392	434.4503682	0.138665883	0.163288264	0.188306512	0.000964978	0.005599983	0.010912741	1.626707636	0.017571882	843.6579314	[(1.5970184281742918, 0.037263130614675156)]	[(1.4576751998317232, 1155.806586130229)]	[(0.03800161060626959, 797.425736910927)]
10	46	1.357182936	0.034997252	1361.447351	0	86.65380288	251.1250447	330.3780874	0.013917447	0.055263387	0.092680113	0.013740265	0.015167036	0.017015509	1.626707636	0.017571882	843.6579314	[(1.5970184281742918, 0.037263130614675156)]	[(1.4576751998317232, 1155.806586130229)]	[(0.03800161060626959, 797.425736910927)]
10	47	1.524961713	0.065195752	1013.334647	0	235.0837314	263.9573937	301.1315207	0.07788425	0.120929486	0.136888332	0.004072564	0.008170178	0.00950583	1.626707636	0.017571882	843.6579314	[(1.5970184281742918, 0.037263130614675156)]	[(1.4576751998317232, 1155.806586130229)]	[(0.03800161060626959, 797.425736910927)]
10	48	1.873508788	0.076432929	1227.681459	0	194.1903162	214.5941908	310.118841	0.024204891	0.034853191	0.074256843	0.000532631	0.003285728	0.007113034	1.626707636	0.017571882	843.6579314	[(1.5970184281742918, 0.037263130614675156)]	[(1.4576751998317232, 1155.806586130229)]	[(0.03800161060626959, 797.425736910927)]
10	49	0.516424996	0.12170005	374.9051843	0	301.1283245	328.2279527	381.8853474	0.022929108	0.04307993	0.077373806	0.007014053	0.013248314	0.018894498	1.626707636	0.017571882	843.6579314	[(1.5970184281742918, 0.037263130614675156)]	[(1.4576751998317232, 1155.806586130229)]	[(0.03800161060626959, 797.425736910927)]
10	51	1.124682064	0.052052851	826.4980992	0	102.209481	173.5581968	224.7983116	0.028361592	0.064786325	0.10884478	0.001894093	0.006326367	0.010650033	1.626707636	0.017571882	843.6579314	[(1.5970184281742918, 0.037263130614675156)]	[(1.4576751998317232, 1155.806586130229)]	[(0.03800161060626959, 797.425736910927)]
10	52	-0.176715409	0.014370509	829.8795429	0	229.7864498	409.5341349	487.5569226	0.060769721	0.163468966	0.295381011	0.003991973	0.005599983	0.010912741	1.626707636	0.017571882	843.6579314	[(1.5970184281742918, 0.037263130614675156)]	[(1.4576751998317232, 1155.806586130229)]	[(0.03800161060626959, 797.425736910927)]
11	3	-1.115684933	-0.265957442	759.8860659	0	377.8813822	399.2677069	413.2559458	0.000778413	0.06393317	0.092712208	0.063893795	0.089881115	0.118107901	-1.771630511	0.14318797	1346.359909	[(-1.9833636052325798, 0.1285995892675447)]	[(-1.6279051325984562, 1420.8049423750504)]	[(0.14811366211629132, 929.8950584510123), (0.13610061455939249, 1285.1105608149094)]
11	4	-2.742900645	0.210277781	852.3716054	0	342.6326386	417.5588398	450.150567	0.025224034	0.164271073	0.196285019	0.012699562	0.020362092	0.025905698	-1.771630511	0.14318797	1346.359909	[(-1.9833636052325798, 0.1285995892675447)]	[(-1.6279051325984562, 1420.8049423750504)]	[(0.14811366211629132, 929.8950584510123), (0.13610061455939249, 1285.1105608149094)]
11	5	-1.55677929	0.090227701	513.8173384	0	341.5474003	393.65794	419.7211766	0.034610818	0.043844969	0.062441916	0.029870657	0.033129921	0.037346405	-1.771630511	0.14318797	1346.359909	[(-1.9833636052325798, 0.1285995892675447)]	[(-1.6279051325984562, 1420.8049423750504)]	[(0.14811366211629132, 929.8950584510123), (0.13610061455939249, 1285.1105608149094)]
11	7	2.997350644	-0.389348371	1209.015146	0	429.8899552	553.9348585	629.2272398	0.088445615	0.135587012	1.236549359	0.019851378	0.040183405	0.080402471	-1.771630511	0.14318797	1346.359909	[(-1.9833636052325798, 0.1285995892675447)]	[(-1.6279051325984562, 1420.8049423750504)]	[(0.14811366211629132, 929.8950584510123), (0.13610061455939249, 1285.1105608149094)]
11	8	-1.996373796	0.132017169	1326.838711	0	196.5713559	241.2604129	316.7175391	0.097476287	0.114892954	0.128762013	0.003763324	0.005729852	0.011112173	-1.771630511	0.14318797	1346.359909	[(-1.9833636052325798, 0.1285995892675447)]	[(-1.6279051325984562, 1420.8049423750504)]	[(0.14811366211629132, 929.8950584510123), (0.13610061455939249, 1285.1105608149094)]
11	9	2.837403226	-0.037665154	829.9902042	0	303.2721926	436.8630305	507.7343846	0.001579417	0.077676213	1.137823912	0.050638434	0.053333437	0.0704658	-1.771630511	0.14318797	1346.359909	[(-1.9833636052325798, 0.1285995892675447)]	[(-1.6279051325984562, 1420.8049423750504)]	[(0.14811366211629132, 929.8950584510123), (0.13610061455939249, 1285.1105608149094)]
11	10	-1.741851378	-0.561579097	1605.615488	0	663.1968136	704.3991362	771.4803557	0.021906379	0.103742287	0.152870888	0.014159517	0.055629059	0.09829945	-1.771630511	0.14318797	1346.359909	[(-1.9833636052325798, 0.1285995892675447)]	[(-1.6279051325984562, 1420.8049423750504)]	[(0.14811366211629132, 929.8950584510123), (0.13610061455939249, 1285.1105608149094)]
11	11	-1.236707818	-0.601742563	1378.184515	0	166.1843874	462.0273332	569.355242	0.109218352	0.11682857	0.148921902	0.040163466	0.082404703	0.12236833	-1.771630511	0.14318797	1346.359909	[(-1.9833636052325798, 0.1285995892675447)]	[(-1.6279051325984562, 1420.8049423750504)]	[(0.14811366211629132, 929.8950584510123), (0.13610061455939249, 1285.1105608149094)]
11	12	-0.748711677	-1.086840562	1324.176554	0	178.0106811	266.0531907	423.6344325	0.037268387	0.054879004	0.064855317	0.045801596	0.064765748	0.084500734	-1.771630511	0.14318797	1346.359909	[(-1.9833636052325798, 0.1285995892675447)]	[(-1.6279051325984562, 1420.8049423750504)]	[(0.14811366211629132, 929.8950584510123), (0.13610061455939249, 1285.1105608149094)]
11	13	-0.967194358	0.060357044	1062.351532	0	264.669415	387.2202125	437.0593136	0.02521962	0.082142115	0.108837182	0.003715706	0.024614098	0.037214456	-1.771630511	0.14318797	1346.359909	[(-1.9833636052325798, 0.1285995892675447)]	[(-1.6279051325984562, 1420.8049423750504)]	[(0.14811366211629132, 929.8950584510123), (0.13610061455939249, 1285.1105608149094)]
11	14	-0.692092285	-0.409199749	480.3333499	0	222.4954874	322.8651079	377.3286347	0.014129844	0.032667032	0.064855317	0.019851378	0.040183405	0.080402471	-1.771630511	0.14318797	1346.359909	[(-1.9833636052325798, 0.1285995892675447)]	[(-1.6279051325984562, 1420.8049423750504)]	[(0.14811366211629132, 929.8950584510123), (0.13610061455939249, 1285.1105608149094)]
11	15	-1.508227783	-1.132642158	1594.750068	0	307.0062509	467.0625295	594.986504	0.000178925	0.009758002	0.029248555	0.045509829	0.051272571	0.084500734	-1.771630511	0.14318797	1346.359909	[(-1.9833636052325798, 0.1285995892675447)]	[(-1.6279051325984562, 1420.8049423750504)]	[(0.14811366211629132, 929.8950584510123), (0.13610061455939249, 1285.1105608149094)]
11	16	-2.18217296	0.056641338	974.5295687	0	166.2036179	303.7977691	358.5745197	0.02360697	0.031709628	0.038533583	0.003715706	0.024614098	0.037214456	-1.771630511	0.14318797	1346.359909	[(-1.9833636052325798, 0.1285995892675447)]	[(-1.6279051325984562, 1420.8049423750504)]	[(0.14811366211629132, 929.8950584510123), (0.13610061455939249, 1285.1105608149094)]
11	18	-0.824479996	-0.875450286	1149.706054	0	316.8868206	406.400432	470.5271605	0.038499932	0.082218654	0.107177575	0.021100995	0.071405243	0.115962411	-1.771630511	0.14318797	1346.359909	[(-1.9833636052325798, 0.1285995892675447)]	[(-1.6279051325984562, 1420.8049423750504)]	[(0.14811366211629132, 929.8950584510123), (0.13610061455939249, 1285.1105608149094)]
11	19	-2.093850083	0.151484035	1466.095376	0	28.47246842	119.3287442	208.5498939	0.018892118	0.034543632	0.051333936	2.57E-05	0.000457777	0.00105859	-1.771630511	0.14318797	1346.359909	[(-1.9833636052325798, 0.1285995892675447)]	[(-1.6279051325984562, 1420.8049423750504)]	[(0.14811366211629132, 929.8950584510123), (0.13610061455939249, 1285.1105608149094)]
11	24	-1.846099772	0.020101113	940.1592973	0	239.004295	319.3713197	374.1586176	0.082342015	0.112288144	0.170251434	0.006170656	0.027655604	0.042171933	-1.771630511	0.14318797	1346.359909	[(-1.9833636052325798, 0.1285995892675447)]	[(-1.6279051325984562, 1420.8049423750504)]	[(0.14811366211629132, 929.8950584510123), (0.13610061455939249, 1285.1105608149094)]
11	25	2.838982642	-0.966942023	1335.034865	0	400.8317934	635.9675603	795.8282562	0.001579417	0.076623268	1.137823912	0.062714315	0.088932928	0.110479491	-1.771630511	0.14318797	1346.359909	[(-1.9833636052325798, 0.1285995892675447)]	[(-1.6279051325984562, 1420.8049423750504)]	[(0.14811366211629132, 929.8950584510123), (0.13610061455939249, 1285.1105608149094)]
11	26	-2.365384575	-0.088303588	1467.668857	0	365.8198466	415.6814055	453.4502542	0.046691478	0.106418796	0.1219435	0.050638434	0.087092393	0.103996433	-1.771630511	0.14318797	1346.359909	[(-1.9833636052325798, 0.1285995892675447)]	[(-1.6279051325984562, 1420.8049423750504)]	[(0.14811366211629132, 929.8950584510123), (0.13610061455939249, 1285.1105608149094)]
11	28	-0.785980064	-1.029656337	1483.404227	0	178.0106811	289.7176118	431.0665315	0.037268387	0.056552032	0.079762671	0.057184224	0.074294786	0.105117212	-1.771630511	0.14318797	1346.359909	[(-1.9833636052325798, 0.1285995892675447)]	[(-1.6279051325984562, 1420.8049423750504)]	[(0.14811366211629132, 929.8950584510123), (0.13610061455939249, 1285.1105608149094)]
11	29	-2.216752892	0.222977343	946.2776485	0	166.2036179	321.8575436	369.9911729	0.007994104	0.033586979	0.052365556	0.012699562	0.024244082	0.029582651	-1.771630511	0.14318797	1346.359909	[(-1.9833636052325798, 0.1285995892675447)]	[(-1.6279051325984562, 1420.8049423750504)]	[(0.14811366211629132, 929.8950584510123), (0.13610061455939249, 1285.1105608149094)]
11	30	-2.985923781	-0.202063647	993.9578739	0	429.8899552	452.144849	501.0458909	0.011120589	0.104768341	0.212252394	0.063893795	0.107968757	0.135117898	-1.771630511	0.14318797	1346.359909	[(-1.9833636052325798, 0.1285995892675447)]	[(-1.6279051325984562, 1420.8049423750504)]	[(0.14811366211629132, 929.8950584510123), (0.13610061455939249, 1285.1105608149094)]
11	31	-2.974803192	-0.773827289	648.7091074	0	567.7265563	596.0767758	632.7808228	0.011120589	0.104768341	0.207804158	0.080522002	0.118076575	0.15191853	-1.771630511	0.14318797	1346.359909	[(-1.9833636052325798, 0.1285995892675447)]	[(-1.6279051325984562, 1420.8049423750504)]	[(0.14811366211629132, 929.8950584510123), (0.13610061455939249, 1285.1105608149094)]
11	33	0.090828179	-0.854349291	655.4243604	0	449.3410498	593.0319184	641.9788273	0.03705917	0.223265067	0.438850885	0.021100995	0.071405243	0.124402809	-1.771630511	0.14318797	1346.359909	[(-1.9833636052325798, 0.1285995892675447)]	[(-1.6279051325984562, 1420.8049423750504)]	[(0.14811366211629132, 929.8950584510123), (0.13610061455939249, 1285.1105608149094)]
11	34	-2.224746996	-0.449014902	1841.185142	0	372.3484319	627.0497096	795.8821916	0.007994104	0.038916382	0.058760839	0.039815153	0.065962121	0.082229879	-1.771630511	0.14318797	1346.359909	[(-1.9833636052325798, 0.1285995892675447)]	[(-1.6279051325984562, 1420.8049423750504)]	[(0.14811366211629132, 929.8950584510123), (0.13610061455939249, 1285.1105608149094)]
11	35	-3.046085079	-1.178151987	1129.228635	0	400.8317934	626.98694	741.9966856	0.060161298	0.144875873	0.260381432	0.01699646	0.051272571	0.102704665	-1.771630511	0.14318797	1346.359909	[(-1.9833636052325798, 0.1285995892675447)]	[(-1.6279051325984562, 1420.8049423750504)]	[(0.14811366211629132, 929.8950584510123), (0.13610061455939249, 1285.1105608149094)]
11	36	-1.116463346	-0.54741958	1321.714259	0	166.1843874	435.113929	565.4929407	0.000778413	0.06393317	0.093023573	0.014159517	0.055629059	0.092635644	-1.771630511	0.14318797	1346.359909	[(-1.9833636052325798, 0.1285995892675447)]	[(-1.6279051325984562, 1420.8049423750504)]	[(0.14811366211629132, 929.8950584510123), (0.13610061455939249, 1285.1105608149094)]
11	37	-1.04568672	-1.195148447	1520.50575	0	300.0848223	303.4510478	471.7631082	0.053272743	0.064682527	0.092712208	0.01699646	0.062603545	0.116301833	-1.771630511	0.14318797	1346.359909	[(-1.9833636052325798, 0.1285995892675447)]	[(-1.6279051325984562, 1420.8049423750504)]	[(0.14811366211629132, 929.8950584510123), (0.13610061455939249, 1285.1105608149094)]
11	38	-2.127207967	0.135780494	1776.116374	0	59.47021563	179.1392081	268.7397949	0.014465766	0.021282266	0.030433935	0.003763324	0.005729852	0.009606843	-1.771630511	0.14318797	1346.359909	[(-1.9833636052325798, 0.1285995892675447)]	[(-1.6279051325984562, 1420.8049423750504)]	[(0.14811366211629132, 929.8950584510123), (0.13610061455939249, 1285.1105608149094)]
11	39	-2.507214005	0.150921611	1230.004402	0	162.7825224	251.5769776	328.9763661	0.009902099	0.082289827	0.138603746	0.000562425	0.000832727	0.00150853	-1.771630511	0.14318797	1346.359909	[(-1.9833636052325798, 0.1285995892675447)]	[(-1.6279051325984562, 1420.8049423750504)]	[(0.14811366211629132, 929.8950584510123), (0.13610061455939249, 1285.1105608149094)]
11	42	-0.677962442	0.013930457	540.4427818	0	163.4847808	225.7079069	298.3001548	0.013122017	0.032667032	0.070507254	0.006170656	0.031769374	0.044640196	-1.771630511	0.14318797	1346.359909	[(-1.9833636052325798, 0.1285995892675447)]	[(-1.6279051325984562, 1420.8049423750504)]	[(0.14811366211629132, 929.8950584510123), (0.13610061455939249, 1285.1105608149094)]
11	43	-2.15856599	-0.348316064	1525.280839	0	372.3484319	511.7419125	601.5484288	0.013335013	0.022766669	0.034462139	0.041032307	0.061424871	0.086245174	-1.771630511	0.14318797	1346.359909	[(-1.9833636052325798, 0.1285995892675447)]	[(-1.6279051325984562, 1420.8049423750504)]	[(0.14811366211629132, 929.8950584510123), (0.13610061455939249, 1285.1105608149094)]
11	48	-2.717676611	0.417447232	533.9817291	0	342.6326386	488.1751365	540.4249165	0.025224034	0.152017115	0.196285019	0.020098535	0.067686656	0.103363747	-1.771630511	0.14318797	1346.359909	[(-1.9833636052325798, 0.1285995892675447)]	[(-1.6279051325984562, 1420.8049423750504)]	[(0.14811366211629132, 929.8950584510123), (0.13610061455939249, 1285.1105608149094)]
11	51	-1.34592617	0.24908607	812.9044253	0	341.5474003	373.8006436	404.1624707	0.09388435	0.116749974	0.135006415	0.010484065	0.016357427	0.025431408	-1.771630511	0.14318797	1346.359909	[(-1.9833636052325798, 0.1285995892675447)]	[(-1.6279051325984562, 1420.8049423750504)]	[(0.14811366211629132, 929.8950584510123), (0.13610061455939249, 1285.1105608149094)]
11	53	-1.43981052	0.189053385	1229.117507	0	67.83876336	195.6826525	299.5395097	0.053262871	0.06342544	0.073303725	0.00593792	0.011857281	0.019307637	-1.771630511	0.14318797	1346.359909	[(-1.9833636052325798, 0.1285995892675447)]	[(-1.6279051325984562, 1420.8049423750504)]	[(0.14811366211629132, 929.8950584510123), (0.13610061455939249, 1285.1105608149094)]
11	54	-2.412076053	0.151509737	1344.462292	0	130.4331572	221.0598286	315.5544206	0.046691478	0.075688428	0.1219435	2.57E-05	0.000457777	0.00104831	-1.771630511	0.14318797	1346.359909	[(-1.9833636052325798, 0.1285995892675447)]	[(-1.6279051325984562, 1420.8049423750504)]	[(0.14811366211629132, 929.8950584510123), (0.13610061455939249, 1285.1105608149094)]
11	55	-0.664840425	0.126160444	689.8966388	0	163.4847808	237.1368332	319.5313445	0.013122017	0.041415043	0.081004868	0.005856725	0.009634336	0.015797553	-1.771630511	0.14318797	1346.359909	[(-1.9833636052325798, 0.1285995892675447)]	[(-1.6279051325984562, 1420.8049423750504)]	[(0.14811366211629132, 929.8950584510123), (0.13610061455939249, 1285.1105608149094)]
11	59	-2.497311906	0.183115464	1387.594028	0	130.4331572	243.7064224	368.1896656	0.009902099	0.075688428	0.138603746	0.002471607	0.009837997	0.017103242	-1.771630511	0.14318797	1346.359909	[(-1.9833636052325798, 0.1285995892675447)]	[(-1.6279051325984562, 1420.8049423750504)]	[(0.14811366211629132, 929.8950584510123), (0.13610061455939249, 1285.1105608149094)]
11	60	-1.522168472	0.152612127	1447.802762	0	31.35781402	164.9176408	357.046006	0.013761765	0.018932512	0.034753261	0.000342886	0.000857789	0.001185464	-1.771630511	0.14318797	1346.359909	[(-1.9833636052325798, 0.1285995892675447)]	[(-1.6279051325984562, 1420.8049423750504)]	[(0.14811366211629132, 929.8950584510123), (0.13610061455939249, 1285.1105608149094)]
11	61	-1.763757758	0.261565559	888.4566137	0	239.004295	330.9449132	368.1932576	0.021906379	0.103742287	0.157086437	0.001995423	0.013757298	0.026229578	-1.771630511	0.14318797	1346.359909	[(-1.9833636052325798, 0.1285995892675447)]	[(-1.6279051325984562, 1420.8049423750504)]	[(0.14811366211629132, 929.8950584510123), (0.13610061455939249, 1285.1105608149094)]
11	62	-0.992413978	0.162011	1298.125778	0	264.669415	476.4346448	546.8526367	0.02521962	0.067254439	0.098749334	0.007735436	0.008958689	0.009580859	-1.771630511	0.14318797	1346.359909	[(-1.9833636052325798, 0.1285995892675447)]	[(-1.6279051325984562, 1420.8049423750504)]	[(0.14811366211629132, 929.8950584510123), (0.13610061455939249, 1285.1105608149094)]
11	63	-1.508406708	0.152269241	1477.332316	0	31.35781402	178.1894214	376.8488887	0.000178925	0.009758002	0.029248555	0.000342886	0.000629198	0.00104831	-1.771630511	0.14318797	1346.359909	[(-1.9833636052325798, 0.1285995892675447)]	[(-1.6279051325984562, 1420.8049423750504)]	[(0.14811366211629132, 929.8950584510123), (0.13610061455939249, 1285.1105608149094)]
11	64	0.03337291	0.397348697	554.742489	0	69.17053202	285.6935045	369.1464766	0.05745527	0.223265067	0.415868778	0.020098535	0.054287633	0.08728492	-1.771630511	0.14318797	1346.359909	[(-1.9833636052325798, 0.1285995892675447)]	[(-1.6279051325984562, 1420.8049423750504)]	[(0.14811366211629132, 929.8950584510123), (0.13610061455939249, 1285.1105608149094)]
11	65	-0.484452583	0.288362541	742.4729301	0	179.7072647	279.453779	349.0296822	0.180387842	0.193845801	0.229464796	0.026796982	0.031621952	0.047091801	-1.771630511	0.14318797	1346.359909	[(-1.9833636052325798, 0.1285995892675447)]	[(-1.6279051325984562, 1420.8049423750504)]	[(0.14811366211629132, 929.8950584510123), (0.13610061455939249, 1285.1105608149094)]
11	66	-2.112742201	0.154275564	1596.9434	0	115.694101	144.1943533	197.9121618	0.014465766	0.021948887	0.036220242	0.001663437	0.002145196	0.002516214	-1.771630511	0.14318797	1346.359909	[(-1.9833636052325798, 0.1285995892675447)]	[(-1.6279051325984562, 1420.8049423750504)]	[(0.14811366211629132, 929.8950584510123), (0.13610061455939249, 1285.1105608149094)]
11	67	-2.145230977	0.139586677	1827.931493	0	59.47021563	215.716566	313.2725405	0.013335013	0.021282266	0.030433935	0.003806184	0.007570208	0.009306208	-1.771630511	0.14318797	1346.359909	[(-1.9833636052325798, 0.1285995892675447)]	[(-1.6279051325984562, 1420.8049423750504)]	[(0.14811366211629132, 929.8950584510123), (0.13610061455939249, 1285.1105608149094)]
11	68	0.127887349	0.363570491	598.8787648	0	69.17053202	318.3210261	408.175042	0.03705917	0.24797118	0.468498221	0.033778206	0.054287633	0.073773637	-1.771630511	0.14318797	1346.359909	[(-1.9833636052325798, 0.1285995892675447)]	[(-1.6279051325984562, 1420.8049423750504)]	[(0.14811366211629132, 929.8950584510123), (0.13610061455939249, 1285.1105608149094)]
11	71	-1.493073391	0.180643857	1246.749706	0	67.83876336	171.7450425	287.5817551	0.015154392	0.01986093	0.035310312	0.002471607	0.009837997	0.016782803	-1.771630511	0.14318797	1346.359909	[(-1.9833636052325798, 0.1285995892675447)]	[(-1.6279051325984562, 1420.8049423750504)]	[(0.14811366211629132, 929.8950584510123), (0.13610061455939249, 1285.1105608149094)]
11	72	2.908905029	0.259570136	966.30894	0	303.2721926	480.9620003	560.103813	0.069922386	0.076623268	1.165792867	0.001995423	0.013757298	0.025431408	-1.771630511	0.14318797	1346.359909	[(-1.9833636052325798, 0.1285995892675447)]	[(-1.6279051325984562, 1420.8049423750504)]	[(0.14811366211629132, 929.8950584510123), (0.13610061455939249, 1285.1105608149094)]
14	0	0.995292472	-0.301035963	1550.649749	0	413.5297631	474.9700838	524.3514168	0.075419797	0.143384498	0.173245858	0.004223286	0.020860426	0.049365987	0.869835179	-0.05971343	1346.741633	[(1.342835952410174, -0.07781751711492742)]	[(1.7931100291837827, 1409.8321876683033)]	[(-0.07294960841743046, 1199.001940243987)]
14	1	0.573572826	-0.436334244	1264.781213	0	401.4311582	476.5587293	505.0838569	0.073247718	0.083799363	0.116194074	0.027251877	0.068251639	0.088151332	0.869835179	-0.05971343	1346.741633	[(1.342835952410174, -0.07781751711492742)]	[(1.7931100291837827, 1409.8321876683033)]	[(-0.07294960841743046, 1199.001940243987)]
14	2	0.739296208	-0.156528802	857.2470178	0	92.09096312	186.0990276	281.1834473	0.001874485	0.022374805	0.04313334	0.006760694	0.010887679	0.038965605	0.869835179	-0.05971343	1346.741633	[(1.342835952410174, -0.07781751711492742)]	[(1.7931100291837827, 1409.8321876683033)]	[(-0.07294960841743046, 1199.001940243987)]
14	3	-0.22812987	-0.596755807	576.8483821	0	97.2377434	284.7248092	347.9986093	0.017266713	0.217678968	0.291165817	0.008347854	0.016156943	0.03007726	0.869835179	-0.05971343	1346.741633	[(1.342835952410174, -0.07781751711492742)]	[(1.7931100291837827, 1409.8321876683033)]	[(-0.07294960841743046, 1199.001940243987)]
14	4	-1.778142407	-1.110065065	529.2914203	0	275.0602903	377.2031341	464.2263105	0.500253987	0.953301148	1.257330807	0.031859989	0.05445557	0.076732235	0.869835179	-0.05971343	1346.741633	[(1.342835952410174, -0.07781751711492742)]	[(1.7931100291837827, 1409.8321876683033)]	[(-0.07294960841743046, 1199.001940243987)]
14	5	-0.210863157	0.022233477	366.3996975	0	169.2303996	249.9004033	296.9938823	0.017266713	0.206167825	0.277352446	0.016512456	0.022000822	0.027391653	0.869835179	-0.05971343	1346.741633	[(1.342835952410174, -0.07781751711492742)]	[(1.7931100291837827, 1409.8321876683033)]	[(-0.07294960841743046, 1199.001940243987)]
14	6	2.322042505	-0.584763775	1579.411401	0	338.7187941	417.1658368	561.9569198	0.031814466	0.041870831	0.051706134	0.003644178	0.01558342	0.031534931	0.869835179	-0.05971343	1346.741633	[(1.342835952410174, -0.07781751711492742)]	[(1.7931100291837827, 1409.8321876683033)]	[(-0.07294960841743046, 1199.001940243987)]
14	7	0.16827953	-1.141925054	1830.394786	0	334.3252859	397.072841	481.2297936	0.009973381	0.030051047	0.078481451	0.031859989	0.05445557	0.089476231	0.869835179	-0.05971343	1346.741633	[(1.342835952410174, -0.07781751711492742)]	[(1.7931100291837827, 1409.8321876683033)]	[(-0.07294960841743046, 1199.001940243987)]
14	8	1.679178693	0.09950095	714.5117821	0	233.7854331	322.5540197	412.4087282	0.013604844	0.040628357	0.072877807	0.015093786	0.017069183	0.024327599	0.869835179	-0.05971343	1346.741633	[(1.342835952410174, -0.07781751711492742)]	[(1.7931100291837827, 1409.8321876683033)]	[(-0.07294960841743046, 1199.001940243987)]
14	10	0.664815069	-0.16813485	791.2057642	0	92.09096312	191.9153025	263.5176216	0.004334112	0.050473968	0.06901662	0.004845354	0.014117915	0.045546165	0.869835179	-0.05971343	1346.741633	[(1.342835952410174, -0.07781751711492742)]	[(1.7931100291837827, 1409.8321876683033)]	[(-0.07294960841743046, 1199.001940243987)]
14	11	2.353856972	-0.053575506	1107.803145	0	247.8079597	276.495395	352.0922948	0.031814466	0.063080475	0.077157707	0.00621668	0.013833684	0.026293555	0.869835179	-0.05971343	1346.741633	[(1.342835952410174, -0.07781751711492742)]	[(1.7931100291837827, 1409.8321876683033)]	[(-0.07294960841743046, 1199.001940243987)]
14	12	2.261491084	-0.097317112	881.0250782	0	145.0270781	249.2686234	309.0042822	0.009589443	0.011707119	0.02267763	0.043741606	0.046205096	0.050476172	0.869835179	-0.05971343	1346.741633	[(1.342835952410174, -0.07781751711492742)]	[(1.7931100291837827, 1409.8321876683033)]	[(-0.07294960841743046, 1199.001940243987)]
14	13	0.500325108	-1.075594993	1965.847557	0	90.10913921	261.4888346	413.6528973	0.073247718	0.116715208	0.15034644	0.034470073	0.058015691	0.067025938	0.869835179	-0.05971343	1346.741633	[(1.342835952410174, -0.07781751711492742)]	[(1.7931100291837827, 1409.8321876683033)]	[(-0.07294960841743046, 1199.001940243987)]
14	14	1.50349924	-0.655565197	1927.747022	0	233.8760596	442.5921562	579.9181316	0.026453473	0.090309852	0.127837658	0.010069415	0.033185751	0.047503184	0.869835179	-0.05971343	1346.741633	[(1.342835952410174, -0.07781751711492742)]	[(1.7931100291837827, 1409.8321876683033)]	[(-0.07294960841743046, 1199.001940243987)]
14	15	1.995643458	0.057960352	608.2007498	0	232.1470895	273.6344516	370.5237432	0.038121956	0.12001822	0.173243599	0.000497951	0.011844367	0.018802119	0.869835179	-0.05971343	1346.741633	[(1.342835952410174, -0.07781751711492742)]	[(1.7931100291837827, 1409.8321876683033)]	[(-0.07294960841743046, 1199.001940243987)]
14	16	-2.278396394	-0.665634612	406.7650003	0	275.0602903	430.0556908	512.8277041	0.309382935	0.953301148	1.457432402	0.010069415	0.039898695	0.055558716	0.869835179	-0.05971343	1346.741633	[(1.342835952410174, -0.07781751711492742)]	[(1.7931100291837827, 1409.8321876683033)]	[(-0.07294960841743046, 1199.001940243987)]
14	26	0.660480956	0.116824736	288.3834113	0	133.6189861	269.340988	337.1974235	0.004334112	0.053363377	0.070750265	0.002230001	0.010373282	0.025219599	0.869835179	-0.05971343	1346.741633	[(1.342835952410174, -0.07781751711492742)]	[(1.7931100291837827, 1409.8321876683033)]	[(-0.07294960841743046, 1199.001940243987)]
14	29	1.529952713	-0.553649725	1796.242647	0	233.8760596	429.5451122	613.7219503	0.026453473	0.072674203	0.110115051	0.03111405	0.03632612	0.054055798	0.869835179	-0.05971343	1346.741633	[(1.342835952410174, -0.07781751711492742)]	[(1.7931100291837827, 1409.8321876683033)]	[(-0.07294960841743046, 1199.001940243987)]
14	30	2.247774506	-0.305259249	1214.985629	0	333.0411499	372.641693	415.4344528	0.001901241	0.012974614	0.028924758	0.004223286	0.018044902	0.046466792	0.869835179	-0.05971343	1346.741633	[(1.342835952410174, -0.07781751711492742)]	[(1.7931100291837827, 1409.8321876683033)]	[(-0.07294960841743046, 1199.001940243987)]
14	31	2.680231217	-0.970162569	1632.214818	0	671.6592003	683.3992231	768.2666684	0.210977399	0.289158157	0.325337588	0.02245719	0.027322572	0.033302459	0.869835179	-0.05971343	1346.741633	[(1.342835952410174, -0.07781751711492742)]	[(1.7931100291837827, 1409.8321876683033)]	[(-0.07294960841743046, 1199.001940243987)]
14	32	0.098181516	-0.923015632	1620.278835	0	203.9602342	406.9694985	547.141328	0.016852582	0.055673997	0.106520657	0.009749294	0.042166786	0.056060952	0.869835179	-0.05971343	1346.741633	[(1.342835952410174, -0.07781751711492742)]	[(1.7931100291837827, 1409.8321876683033)]	[(-0.07294960841743046, 1199.001940243987)]
14	34	2.469253818	-0.588407952	1289.621071	0	338.7187941	432.1397169	529.3491993	0.115396846	0.150885173	0.171718309	0.003644178	0.01558342	0.03007726	0.869835179	-0.05971343	1346.741633	[(1.342835952410174, -0.07781751711492742)]	[(1.7931100291837827, 1409.8321876683033)]	[(-0.07294960841743046, 1199.001940243987)]
14	35	1.585900712	0.038745934	1494.65207	0	232.9081293	434.861181	508.3451883	0.055947999	0.072674203	0.087735851	0.003393688	0.012874204	0.019960414	0.869835179	-0.05971343	1346.741633	[(1.342835952410174, -0.07781751711492742)]	[(1.7931100291837827, 1409.8321876683033)]	[(-0.07294960841743046, 1199.001940243987)]
14	36	1.310919956	-0.788544344	1943.425404	0	378.0754361	451.398948	582.000496	0.098235831	0.169949291	0.220091222	0.122909731	0.130120055	0.139647669	0.869835179	-0.05971343	1346.741633	[(1.342835952410174, -0.07781751711492742)]	[(1.7931100291837827, 1409.8321876683033)]	[(-0.07294960841743046, 1199.001940243987)]
14	37	0.38358305	-0.463586121	905.2683122	0	350.9709213	375.7544197	386.024841	0.116742059	0.170651203	0.186517454	0.027251877	0.076172698	0.094099986	0.869835179	-0.05971343	1346.741633	[(1.342835952410174, -0.07781751711492742)]	[(1.7931100291837827, 1409.8321876683033)]	[(-0.07294960841743046, 1199.001940243987)]
14	38	1.915995976	-0.99748761	1721.586505	0	697.3150034	772.4161183	809.3516621	0.041525526	0.094603582	0.144668925	0.004860446	0.012351113	0.0352496	0.869835179	-0.05971343	1346.741633	[(1.342835952410174, -0.07781751711492742)]	[(1.7931100291837827, 1409.8321876683033)]	[(-0.07294960841743046, 1199.001940243987)]
14	39	0.767234019	-0.624886749	545.867427	0	237.8295566	333.015696	366.1561891	0.009374307	0.022374805	0.033701525	0.028130942	0.031762729	0.035231805	0.869835179	-0.05971343	1346.741633	[(1.342835952410174, -0.07781751711492742)]	[(1.7931100291837827, 1409.8321876683033)]	[(-0.07294960841743046, 1199.001940243987)]
14	40	2.271080528	-0.352383508	1597.160099	0	374.9996858	428.3098298	537.0730883	0.008125929	0.013040051	0.02267763	0.00960157	0.030487119	0.045351927	0.869835179	-0.05971343	1346.741633	[(1.342835952410174, -0.07781751711492742)]	[(1.7931100291837827, 1409.8321876683033)]	[(-0.07294960841743046, 1199.001940243987)]
14	41	1.713279378	-0.342781938	1586.566728	0	496.9050564	588.0304332	635.2627633	0.034100684	0.040628357	0.086518081	0.00960157	0.024086072	0.041511299	0.869835179	-0.05971343	1346.741633	[(1.342835952410174, -0.07781751711492742)]	[(1.7931100291837827, 1409.8321876683033)]	[(-0.07294960841743046, 1199.001940243987)]
14	42	0.17825291	-0.142232507	1011.638797	0	377.2316581	416.9021795	456.22238	0.000108366	0.030051047	0.078481451	0.014296296	0.020418543	0.038965605	0.869835179	-0.05971343	1346.741633	[(1.342835952410174, -0.07781751711492742)]	[(1.7931100291837827, 1409.8321876683033)]	[(-0.07294960841743046, 1199.001940243987)]
14	43	1.957521502	0.042139621	1376.254546	0	401.251632	432.1560607	481.2682204	0.038121956	0.094603582	0.161279136	0.003393688	0.011512399	0.018602939	0.869835179	-0.05971343	1346.741633	[(1.342835952410174, -0.07781751711492742)]	[(1.7931100291837827, 1409.8321876683033)]	[(-0.07294960841743046, 1199.001940243987)]
14	46	2.249675747	-0.007350388	758.5097242	0	145.0270781	247.6878445	327.2530191	0.001901241	0.011707119	0.027403765	0.021753021	0.028916576	0.034570898	0.869835179	-0.05971343	1346.741633	[(1.342835952410174, -0.07781751711492742)]	[(1.7931100291837827, 1409.8321876683033)]	[(-0.07294960841743046, 1199.001940243987)]
14	47	3.010354043	-1.207101714	1071.552856	0	451.4399635	601.6416127	690.0941037	0.330122826	0.509240041	0.589435849	0.06517666	0.097906677	0.141617559	0.869835179	-0.05971343	1346.741633	[(1.342835952410174, -0.07781751711492742)]	[(1.7931100291837827, 1409.8321876683033)]	[(-0.07294960841743046, 1199.001940243987)]
14	48	0.822493892	-0.317647981	689.4058124	0	188.0618756	214.7135089	298.5893514	0.009136538	0.036760659	0.055710366	0.012388731	0.018044902	0.041511299	0.869835179	-0.05971343	1346.741633	[(1.342835952410174, -0.07781751711492742)]	[(1.7931100291837827, 1409.8321876683033)]	[(-0.07294960841743046, 1199.001940243987)]
14	50	-2.587779329	-0.992619758	761.7801292	0	346.1621648	403.8096959	586.8954111	0.309382935	1.159556439	1.70493875	0.004867851	0.012351113	0.033302459	0.869835179	-0.05971343	1346.741633	[(1.342835952410174, -0.07781751711492742)]	[(1.7931100291837827, 1409.8321876683033)]	[(-0.07294960841743046, 1199.001940243987)]
14	51	1.212684124	-0.163289496	1356.857694	0	413.5297631	477.1547192	538.8044145	0.098235831	0.202147533	0.243304527	0.004845354	0.010887679	0.041669882	0.869835179	-0.05971343	1346.741633	[(1.342835952410174, -0.07781751711492742)]	[(1.7931100291837827, 1409.8321876683033)]	[(-0.07294960841743046, 1199.001940243987)]
14	52	0.813357355	-1.002348055	2055.099752	0	274.6479661	401.0922733	526.7735559	0.009136538	0.030669634	0.048401136	0.004860446	0.01559141	0.037920859	0.869835179	-0.05971343	1346.741633	[(1.342835952410174, -0.07781751711492742)]	[(1.7931100291837827, 1409.8321876683033)]	[(-0.07294960841743046, 1199.001940243987)]
14	53	0.081328934	-0.932764926	1417.963819	0	203.9602342	480.5857063	597.7028219	0.016852582	0.066909051	0.117990317	0.009749294	0.035667256	0.048261516	0.869835179	-0.05971343	1346.741633	[(1.342835952410174, -0.07781751711492742)]	[(1.7931100291837827, 1409.8321876683033)]	[(-0.07294960841743046, 1199.001940243987)]
14	54	1.753358237	0.080710973	1012.254753	0	297.3282907	349.1130897	399.3849879	0.04007886	0.067347597	0.106427611	0.018789977	0.02159639	0.026957339	0.869835179	-0.05971343	1346.741633	[(1.342835952410174, -0.07781751711492742)]	[(1.7931100291837827, 1409.8321876683033)]	[(-0.07294960841743046, 1199.001940243987)]
14	55	0.919872676	-0.029103409	1290.9058	0	187.4716645	274.2971283	344.3229028	0.075419797	0.093104634	0.115043381	0.013659822	0.01788942	0.025895449	0.869835179	-0.05971343	1346.741633	[(1.342835952410174, -0.07781751711492742)]	[(1.7931100291837827, 1409.8321876683033)]	[(-0.07294960841743046, 1199.001940243987)]
14	56	0.776608327	-0.042763231	1296.547547	0	67.78430433	176.9375062	303.7840696	0.009374307	0.027811818	0.033701525	0.004595595	0.009689231	0.023806883	0.869835179	-0.05971343	1346.741633	[(1.342835952410174, -0.07781751711492742)]	[(1.7931100291837827, 1409.8321876683033)]	[(-0.07294960841743046, 1199.001940243987)]
14	57	1.66557385	0.0574624	1290.649635	0	232.9081293	310.4960174	431.6815503	0.013604844	0.046994503	0.072877807	0.000497951	0.011512399	0.018602939	0.869835179	-0.05971343	1346.741633	[(1.342835952410174, -0.07781751711492742)]	[(1.7931100291837827, 1409.8321876683033)]	[(-0.07294960841743046, 1199.001940243987)]
14	58	2.279206456	0.128390796	1207.634997	0	248.6370755	367.9688767	419.0080097	0.008125929	0.018457336	0.025928002	0.01156606	0.018083989	0.034472447	0.869835179	-0.05971343	1346.741633	[(1.342835952410174, -0.07781751711492742)]	[(1.7931100291837827, 1409.8321876683033)]	[(-0.07294960841743046, 1199.001940243987)]
14	59	0.178361276	0.114594735	252.6566805	0	133.6189861	221.6369356	310.6142526	0.000108366	0.030123291	0.078524798	0.002230001	0.010373282	0.024327599	0.869835179	-0.05971343	1346.741633	[(1.342835952410174, -0.07781751711492742)]	[(1.7931100291837827, 1409.8321876683033)]	[(-0.07294960841743046, 1199.001940243987)]
14	60	0.737421723	-0.047358826	1341.722408	0	67.78430433	203.5766399	331.142745	0.001874485	0.023624462	0.043883134	0.004595595	0.009689231	0.023806883	0.869835179	-0.05971343	1346.741633	[(1.342835952410174, -0.07781751711492742)]	[(1.7931100291837827, 1409.8321876683033)]	[(-0.07294960841743046, 1199.001940243987)]
15	0	-1.969982671	-0.420176957	1028.001175	0	462.3628232	552.8811408	586.0000426	0.000482314	0.024432342	0.04699178	0.023378671	0.053864046	0.097967168	-1.565453111	0.142193583	1273.768846	[(-1.2552614640972317, 0.12150797380563783)]	[(-1.5159580727682154, 1312.1950383114747)]	[(0.11930110186661216, 1177.9309874897679)]
15	1	-0.15005612	0.097935226	1351.043762	0	70.92398808	279.3456767	374.0849927	0.016785371	0.065773665	0.140061461	0.00495373	0.010915258	0.014205497	-1.565453111	0.142193583	1273.768846	[(-1.2552614640972317, 0.12150797380563783)]	[(-1.5159580727682154, 1312.1950383114747)]	[(0.11930110186661216, 1177.9309874897679)]
15	2	-0.983976826	0.280804574	764.7922395	0	157.9953805	280.1469417	324.83012	0.052075815	0.083125416	0.103289249	0.009356649	0.011979606	0.021603756	-1.565453111	0.142193583	1273.768846	[(-1.2552614640972317, 0.12150797380563783)]	[(-1.5159580727682154, 1312.1950383114747)]	[(0.11930110186661216, 1177.9309874897679)]
15	3	-1.853589544	0.218324197	949.7728371	0	163.1345304	193.8306328	226.603691	0.009893896	0.027006093	0.035041877	0.002524122	0.013535719	0.019164344	-1.565453111	0.142193583	1273.768846	[(-1.2552614640972317, 0.12150797380563783)]	[(-1.5159580727682154, 1312.1950383114747)]	[(0.11930110186661216, 1177.9309874897679)]
15	5	-0.856137273	-0.020733354	1426.444908	0	251.3724096	296.3473516	326.3222294	0.014223226	0.033645908	0.053338674	0.019609729	0.040449724	0.054933061	-1.565453111	0.142193583	1273.768846	[(-1.2552614640972317, 0.12150797380563783)]	[(-1.5159580727682154, 1312.1950383114747)]	[(0.11930110186661216, 1177.9309874897679)]
15	6	-0.166841491	0.127509431	1299.465667	0	70.92398808	250.7943286	349.6601276	0.016785371	0.065773665	0.140061461	0.004918896	0.00724537	0.009818711	-1.565453111	0.142193583	1273.768846	[(-1.2552614640972317, 0.12150797380563783)]	[(-1.5159580727682154, 1312.1950383114747)]	[(0.11930110186661216, 1177.9309874897679)]
15	8	-0.766145363	0.271447925	737.9980412	0	157.9953805	267.0325182	337.1809201	0.016627358	0.029286952	0.044327806	0.006118708	0.011979606	0.017861096	-1.565453111	0.142193583	1273.768846	[(-1.2552614640972317, 0.12150797380563783)]	[(-1.5159580727682154, 1312.1950383114747)]	[(0.11930110186661216, 1177.9309874897679)]
15	9	-1.108464232	0.08433468	1035.728093	0	313.2329405	349.0085611	379.3144131	0.014743037	0.039048407	0.070366588	0.007081692	0.009776351	0.01336382	-1.565453111	0.142193583	1273.768846	[(-1.2552614640972317, 0.12150797380563783)]	[(-1.5159580727682154, 1312.1950383114747)]	[(0.11930110186661216, 1177.9309874897679)]
15	10	-0.841914047	0.092981496	1656.900796	0	163.8131051	223.0683345	285.5890534	0.014223226	0.033645908	0.053338674	0.00495373	0.009776351	0.014205497	-1.565453111	0.142193583	1273.768846	[(-1.2552614640972317, 0.12150797380563783)]	[(-1.5159580727682154, 1312.1950383114747)]	[(0.11930110186661216, 1177.9309874897679)]
15	11	-1.609835786	0.06920482	801.4336768	0	162.3192746	223.8508179	267.3809064	0.03181834	0.044731521	0.061540476	0.007230326	0.009161526	0.010808959	-1.565453111	0.142193583	1273.768846	[(-1.2552614640972317, 0.12150797380563783)]	[(-1.5159580727682154, 1312.1950383114747)]	[(0.11930110186661216, 1177.9309874897679)]
15	12	-1.412724843	-0.910896624	1449.884978	0	374.5458448	414.435822	472.1683333	0.032113513	0.065571832	0.11121368	0.038697447	0.064547542	0.082548871	-1.565453111	0.142193583	1273.768846	[(-1.2552614640972317, 0.12150797380563783)]	[(-1.5159580727682154, 1312.1950383114747)]	[(0.11930110186661216, 1177.9309874897679)]
15	13	-3.025955304	-0.77203557	408.2144478	0	373.9902487	468.3184123	514.0880917	0.158177275	0.452455538	0.640035525	0.050316512	0.053925264	0.061490349	-1.565453111	0.142193583	1273.768846	[(-1.2552614640972317, 0.12150797380563783)]	[(-1.5159580727682154, 1312.1950383114747)]	[(0.11930110186661216, 1177.9309874897679)]
15	14	-0.724158872	0.161617793	1022.520926	0	115.6090712	211.8146945	269.5057418	0.012739486	0.023862121	0.042772657	0.000865674	0.007105258	0.014543057	-1.565453111	0.142193583	1273.768846	[(-1.2552614640972317, 0.12150797380563783)]	[(-1.5159580727682154, 1312.1950383114747)]	[(0.11930110186661216, 1177.9309874897679)]
15	15	-0.613830389	0.061974494	1334.955243	0	283.5339486	315.9415585	334.1710402	0.076840741	0.103412398	0.11938171	0.00497576	0.005691774	0.007916828	-1.565453111	0.142193583	1273.768846	[(-1.2552614640972317, 0.12150797380563783)]	[(-1.5159580727682154, 1312.1950383114747)]	[(0.11930110186661216, 1177.9309874897679)]
15	16	-1.166148936	-0.565519235	1751.723187	0	234.0295799	436.2937753	561.8094051	0.012967224	0.036141499	0.069656262	0.037559147	0.090157402	0.107842398	-1.565453111	0.142193583	1273.768846	[(-1.2552614640972317, 0.12150797380563783)]	[(-1.5159580727682154, 1312.1950383114747)]	[(0.11930110186661216, 1177.9309874897679)]
15	17	0.877737808	0.077252988	312.2389305	3	252.7330352	394.0325062	454.0995285	0.429348614	0.612894738	0.72130746	0.007081692	0.010136118	0.013278223	-1.565453111	0.142193583	1273.768846	[(-1.2552614640972317, 0.12150797380563783)]	[(-1.5159580727682154, 1312.1950383114747)]	[(0.11930110186661216, 1177.9309874897679)]
15	19	-1.578017446	0.386802199	528.1926418	0	333.3441178	357.9824378	376.0065791	0.03181834	0.044731521	0.074267812	0.027799204	0.061283382	0.081040409	-1.565453111	0.142193583	1273.768846	[(-1.2552614640972317, 0.12150797380563783)]	[(-1.5159580727682154, 1312.1950383114747)]	[(0.11930110186661216, 1177.9309874897679)]
15	21	-0.462846646	-0.603078382	1232.938619	0	671.5764104	700.7405056	723.9265944	0.057446969	0.126925876	0.173982868	0.037559147	0.065595938	0.086309355	-1.565453111	0.142193583	1273.768846	[(-1.2552614640972317, 0.12150797380563783)]	[(-1.5159580727682154, 1312.1950383114747)]	[(0.11930110186661216, 1177.9309874897679)]
15	22	-0.690671129	-0.173111587	1525.949596	0	346.0487164	410.3534975	451.9616769	0.033487742	0.046187282	0.058175364	0.096403655	0.121721427	0.143137122	-1.565453111	0.142193583	1273.768846	[(-1.2552614640972317, 0.12150797380563783)]	[(-1.5159580727682154, 1312.1950383114747)]	[(0.11930110186661216, 1177.9309874897679)]
15	23	-1.906348988	-0.688916744	1358.803886	0	442.1251248	465.4938483	525.1392596	0.016499662	0.029051317	0.040851989	0.012448057	0.025176765	0.048897497	-1.565453111	0.142193583	1273.768846	[(-1.2552614640972317, 0.12150797380563783)]	[(-1.5159580727682154, 1312.1950383114747)]	[(0.11930110186661216, 1177.9309874897679)]
15	24	0.097586636	-0.721719058	1582.55052	0	463.5750396	760.3261255	940.3158304	0.056382889	0.119505829	0.174117674	0.00252239	0.026858359	0.047965695	-1.565453111	0.142193583	1273.768846	[(-1.2552614640972317, 0.12150797380563783)]	[(-1.5159580727682154, 1312.1950383114747)]	[(0.11930110186661216, 1177.9309874897679)]
15	25	-0.736898358	-0.393036739	449.5558286	0	456.2604202	482.6010045	502.2489547	0.012619647	0.018202046	0.037676862	0.027140218	0.053864046	0.108823255	-1.565453111	0.142193583	1273.768846	[(-1.2552614640972317, 0.12150797380563783)]	[(-1.5159580727682154, 1312.1950383114747)]	[(0.11930110186661216, 1177.9309874897679)]
15	26	-1.960801641	0.05689679	1304.187304	0	172.028704	211.7628067	291.6622885	0.00918103	0.024432342	0.043319368	0.000101945	0.002374601	0.007957606	-1.565453111	0.142193583	1273.768846	[(-1.2552614640972317, 0.12150797380563783)]	[(-1.5159580727682154, 1312.1950383114747)]	[(0.11930110186661216, 1177.9309874897679)]
15	27	-2.093953825	-1.312972076	1059.162197	0	427.5915979	608.7178491	681.9113028	0.021191946	0.064296588	0.090002621	0.034604184	0.136879033	0.235218111	-1.565453111	0.142193583	1273.768846	[(-1.2552614640972317, 0.12150797380563783)]	[(-1.5159580727682154, 1312.1950383114747)]	[(0.11930110186661216, 1177.9309874897679)]
15	28	-1.218664543	-0.309103708	1460.537236	0	436.8663209	513.2319599	559.5773074	0.052515607	0.071151904	0.103543265	0.083933031	0.1098194	0.13956922	-1.565453111	0.142193583	1273.768846	[(-1.2552614640972317, 0.12150797380563783)]	[(-1.5159580727682154, 1312.1950383114747)]	[(0.11930110186661216, 1177.9309874897679)]
15	29	-0.749518005	-0.040343083	1077.562873	0	217.4827565	267.767196	316.5810659	0.012619647	0.018202046	0.037676862	0.019609729	0.040449724	0.062776953	-1.565453111	0.142193583	1273.768846	[(-1.2552614640972317, 0.12150797380563783)]	[(-1.5159580727682154, 1312.1950383114747)]	[(0.11930110186661216, 1177.9309874897679)]
15	30	-1.889849326	-0.676468687	1850.236365	0	415.1050388	452.9732545	546.5984206	0.001395182	0.018051542	0.034252124	0.012448057	0.03347547	0.05387672	-1.565453111	0.142193583	1273.768846	[(-1.2552614640972317, 0.12150797380563783)]	[(-1.5159580727682154, 1312.1950383114747)]	[(0.11930110186661216, 1177.9309874897679)]
15	31	-0.405399676	0.025031512	1338.820965	0	283.5339486	327.0359149	377.6360646	0.057446969	0.126925876	0.174935874	0.029921124	0.031251208	0.034973983	-1.565453111	0.142193583	1273.768846	[(-1.2552614640972317, 0.12150797380563783)]	[(-1.5159580727682154, 1312.1950383114747)]	[(0.11930110186661216, 1177.9309874897679)]
15	32	-1.692602338	-0.834592697	1666.980761	0	258.0973402	308.3584874	356.4611252	0.007974712	0.02037258	0.038866604	0.003936751	0.047599268	0.074134563	-1.565453111	0.142193583	1273.768846	[(-1.2552614640972317, 0.12150797380563783)]	[(-1.5159580727682154, 1312.1950383114747)]	[(0.11930110186661216, 1177.9309874897679)]
15	33	2.32461928	-1.365570791	1177.563183	0	427.5915979	599.7889866	814.2627765	0.131182527	0.710447421	1.228004228	0.052598715	0.171944843	0.277297083	-1.565453111	0.142193583	1273.768846	[(-1.2552614640972317, 0.12150797380563783)]	[(-1.5159580727682154, 1312.1950383114747)]	[(0.11930110186661216, 1177.9309874897679)]
15	34	-1.642153612	-0.830655946	1916.326731	0	258.0973402	348.9369811	453.5171907	0.032317826	0.04706333	0.054268688	0.003936751	0.047599268	0.072638794	-1.565453111	0.142193583	1273.768846	[(-1.2552614640972317, 0.12150797380563783)]	[(-1.5159580727682154, 1312.1950383114747)]	[(0.11930110186661216, 1177.9309874897679)]
15	35	0.192170492	-0.076707931	724.7280102	0	500.5121729	522.6283867	556.2659236	0.038200967	0.129667842	0.206672947	0.036364848	0.06291436	0.084428618	-1.565453111	0.142193583	1273.768846	[(-1.2552614640972317, 0.12150797380563783)]	[(-1.5159580727682154, 1312.1950383114747)]	[(0.11930110186661216, 1177.9309874897679)]
15	36	-1.730176811	-0.989537874	1782.187757	0	292.4322771	363.3207313	469.5362402	0.022005915	0.029726716	0.051836884	0.039943803	0.091176744	0.129982893	-1.565453111	0.142193583	1273.768846	[(-1.2552614640972317, 0.12150797380563783)]	[(-1.5159580727682154, 1312.1950383114747)]	[(0.11930110186661216, 1177.9309874897679)]
15	37	-1.123207269	-0.443555628	1812.037616	0	234.0295799	460.9392959	623.0152692	0.014743037	0.029219716	0.064469373	0.023378671	0.065287056	0.097967168	-1.565453111	0.142193583	1273.768846	[(-1.2552614640972317, 0.12150797380563783)]	[(-1.5159580727682154, 1312.1950383114747)]	[(0.11930110186661216, 1177.9309874897679)]
15	38	-1.539777387	0.265329217	932.6823395	0	168.6635704	228.6750494	292.2544332	0.038240059	0.065933854	0.079023364	0.006118708	0.01346994	0.017861096	-1.565453111	0.142193583	1273.768846	[(-1.2552614640972317, 0.12150797380563783)]	[(-1.5159580727682154, 1312.1950383114747)]	[(0.11930110186661216, 1177.9309874897679)]
15	41	-1.153181712	-0.719196667	1231.366179	0	408.1241795	524.18717	591.2119814	0.012967224	0.029219716	0.064469373	0.00252239	0.025176765	0.047965695	-1.565453111	0.142193583	1273.768846	[(-1.2552614640972317, 0.12150797380563783)]	[(-1.5159580727682154, 1312.1950383114747)]	[(0.11930110186661216, 1177.9309874897679)]
15	42	-0.109964106	-0.949594071	1736.940151	0	463.5750396	799.5733886	958.108917	0.040092014	0.092501674	0.149797879	0.038697447	0.064547542	0.09802785	-1.565453111	0.142193583	1273.768846	[(-1.2552614640972317, 0.12150797380563783)]	[(-1.5159580727682154, 1312.1950383114747)]	[(0.11930110186661216, 1177.9309874897679)]
15	43	-2.115145771	0.056998734	178.2902603	0	367.5234786	371.0976323	378.1206172	0.021191946	0.064296588	0.098479399	0.000101945	0.002374601	0.007916828	-1.565453111	0.142193583	1273.768846	[(-1.2552614640972317, 0.12150797380563783)]	[(-1.5159580727682154, 1312.1950383114747)]	[(0.11930110186661216, 1177.9309874897679)]
15	44	-1.444838356	0.054952636	1314.549083	0	214.024843	363.5581188	412.7769336	0.005435926	0.044162823	0.086132998	0.001944154	0.003670703	0.009512929	-1.565453111	0.142193583	1273.768846	[(-1.2552614640972317, 0.12150797380563783)]	[(-1.5159580727682154, 1312.1950383114747)]	[(0.11930110186661216, 1177.9309874897679)]
15	45	0.153969524	0.122590535	1188.814847	0	409.5049975	440.1839753	510.7580522	0.038200967	0.119505829	0.19139256	0.004918896	0.007479515	0.009818711	-1.565453111	0.142193583	1273.768846	[(-1.2552614640972317, 0.12150797380563783)]	[(-1.5159580727682154, 1312.1950383114747)]	[(0.11930110186661216, 1177.9309874897679)]
15	48	2.877897545	-1.278367892	1594.898331	0	469.83792	760.7545762	952.100646	0.553278264	1.079299597	1.670626839	0.034604184	0.136879033	0.221376438	-1.565453111	0.142193583	1273.768846	[(-1.2552614640972317, 0.12150797380563783)]	[(-1.5159580727682154, 1312.1950383114747)]	[(0.11930110186661216, 1177.9309874897679)]
15	50	2.193436753	0.291911385	415.2148795	0	446.5535993	459.2950361	484.0945953	0.131182527	0.710447421	1.175531217	0.011106811	0.019384146	0.030489204	-1.565453111	0.142193583	1273.768846	[(-1.2552614640972317, 0.12150797380563783)]	[(-1.5159580727682154, 1312.1950383114747)]	[(0.11930110186661216, 1177.9309874897679)]
15	53	-0.290499729	0.204932687	1000.271014	0	342.2594821	389.9213298	415.1130478	0.114899947	0.126333931	0.146376867	0.01339151	0.014313643	0.022869542	-1.565453111	0.142193583	1273.768846	[(-1.2552614640972317, 0.12150797380563783)]	[(-1.5159580727682154, 1312.1950383114747)]	[(0.11930110186661216, 1177.9309874897679)]
15	54	-0.824449303	0.1912989	1068.373608	0	115.6090712	230.1414454	273.4718786	0.017464745	0.035818885	0.05382049	0.013633786	0.020116347	0.023742778	-1.565453111	0.142193583	1273.768846	[(-1.2552614640972317, 0.12150797380563783)]	[(-1.5159580727682154, 1312.1950383114747)]	[(0.11930110186661216, 1177.9309874897679)]
15	55	-1.708170896	0.13633271	1486.709962	0	239.3470274	305.2293251	340.750301	0.007593846	0.015056106	0.041904142	0.000829342	0.007798265	0.011803788	-1.565453111	0.142193583	1273.768846	[(-1.2552614640972317, 0.12150797380563783)]	[(-1.5159580727682154, 1312.1950383114747)]	[(0.11930110186661216, 1177.9309874897679)]
15	56	-0.9111638	0.115534696	1768.097812	0	68.86390326	206.5989926	331.8977492	0.020737211	0.04833783	0.060908202	0.003407971	0.007479515	0.012001337	-1.565453111	0.142193583	1273.768846	[(-1.2552614640972317, 0.12150797380563783)]	[(-1.5159580727682154, 1312.1950383114747)]	[(0.11930110186661216, 1177.9309874897679)]
15	57	-1.888454144	0.162483467	1249.659746	0	109.8034302	132.0170412	208.9141401	0.001395182	0.018051542	0.034252124	0.000865674	0.007105258	0.014889326	-1.565453111	0.142193583	1273.768846	[(-1.2552614640972317, 0.12150797380563783)]	[(-1.5159580727682154, 1312.1950383114747)]	[(0.11930110186661216, 1177.9309874897679)]
15	58	-2.867778029	0.447962328	466.7348488	0	79.36352693	247.7866423	344.3692609	0.157219563	0.347004021	0.513493705	0.033360926	0.083523999	0.118848831	-1.565453111	0.142193583	1273.768846	[(-1.2552614640972317, 0.12150797380563783)]	[(-1.5159580727682154, 1312.1950383114747)]	[(0.11930110186661216, 1177.9309874897679)]
15	59	0.448389194	0.872166324	264.0120678	0	252.7330352	360.8707167	438.4123981	0.256218702	0.30048031	0.377828569	0.424203996	0.455711014	0.507749946	-1.565453111	0.142193583	1273.768846	[(-1.2552614640972317, 0.12150797380563783)]	[(-1.5159580727682154, 1312.1950383114747)]	[(0.11930110186661216, 1177.9309874897679)]
15	60	-1.70057705	0.243015723	840.1174935	0	162.3192746	169.173169	212.585416	0.007593846	0.015056106	0.038866604	0.003497741	0.01599288	0.020220474	-1.565453111	0.142193583	1273.768846	[(-1.2552614640972317, 0.12150797380563783)]	[(-1.5159580727682154, 1312.1950383114747)]	[(0.11930110186661216, 1177.9309874897679)]
15	61	-1.843695648	0.151158842	1342.488081	0	109.8034302	158.8515636	222.9914435	0.009893896	0.028730052	0.038999435	0.010458951	0.012203236	0.014543057	-1.565453111	0.142193583	1273.768846	[(-1.2552614640972317, 0.12150797380563783)]	[(-1.5159580727682154, 1312.1950383114747)]	[(0.11930110186661216, 1177.9309874897679)]
15	62	-1.970464985	0.246513463	827.6335741	0	163.1345304	186.5945221	244.4751822	0.000482314	0.024753885	0.047377631	0.003497741	0.015749319	0.020220474	-1.565453111	0.142193583	1273.768846	[(-1.2552614640972317, 0.12150797380563783)]	[(-1.5159580727682154, 1312.1950383114747)]	[(0.11930110186661216, 1177.9309874897679)]
15	63	-1.812157883	0.171608943	1183.819184	0	114.2189892	174.0271536	223.9699974	0.031537765	0.049755229	0.06178764	0.009125476	0.012935528	0.018516086	-1.565453111	0.142193583	1273.768846	[(-1.2552614640972317, 0.12150797380563783)]	[(-1.5159580727682154, 1312.1950383114747)]	[(0.11930110186661216, 1177.9309874897679)]
15	65	-1.450274282	0.135503367	1496.497801	0	214.024843	387.0436106	464.5020041	0.005435926	0.044162823	0.083958628	0.000829342	0.00724537	0.011472051	-1.565453111	0.142193583	1273.768846	[(-1.2552614640972317, 0.12150797380563783)]	[(-1.5159580727682154, 1312.1950383114747)]	[(0.11930110186661216, 1177.9309874897679)]
15	66	-0.93190101	0.112126725	1821.028345	0	68.86390326	249.5772918	379.4360506	0.020737211	0.049525588	0.069203087	0.003407971	0.009354427	0.012518243	-1.565453111	0.142193583	1273.768846	[(-1.2552614640972317, 0.12150797380563783)]	[(-1.5159580727682154, 1312.1950383114747)]	[(0.11930110186661216, 1177.9309874897679)]
15	67	-2.142162803	0.220848319	922.8459564	0	174.5855807	265.8372325	322.5636354	0.027017032	0.082307943	0.120093024	0.002524122	0.013535719	0.019164344	-1.565453111	0.142193583	1273.768846	[(-1.2552614640972317, 0.12150797380563783)]	[(-1.5159580727682154, 1312.1950383114747)]	[(0.11930110186661216, 1177.9309874897679)]
15	68	-2.710558466	0.414601403	501.8463376	0	79.36352693	225.2018113	341.5815307	0.157219563	0.347004021	0.45060588	0.027799204	0.061283382	0.092160091	-1.565453111	0.142193583	1273.768846	[(-1.2552614640972317, 0.12150797380563783)]	[(-1.5159580727682154, 1312.1950383114747)]	[(0.11930110186661216, 1177.9309874897679)]
16	0	-1.554853698	-0.177353321	1048.88936	0	413.5297631	474.9700838	524.3514168	0.001070319	0.129694238	0.199822828	0.028920257	0.047514307	0.085010665	-0.246726673	0.099170154	1339.823144	[(-0.41037980391767487, 0.05396924287441951)]	[(-0.35169525711269534, 1382.9515361380604)]	[(0.09192319736904717, 956.9584402255019)]
16	1	-2.199752398	-0.326477113	698.6811485	0	401.4311582	476.5587293	505.0838569	0.198322439	0.277913914	0.317397337	0.012518791	0.017235888	0.04540781	-0.246726673	0.099170154	1339.823144	[(-0.41037980391767487, 0.05396924287441951)]	[(-0.35169525711269534, 1382.9515361380604)]	[(0.09192319736904717, 956.9584402255019)]
16	2	-1.710685066	0.33964375	354.178064	0	92.09096312	186.0990276	281.1834473	0.076349656	0.126907031	0.13903808	0.0304939	0.039716439	0.046415704	-0.246726673	0.099170154	1339.823144	[(-0.41037980391767487, 0.05396924287441951)]	[(-0.35169525711269534, 1382.9515361380604)]	[(0.09192319736904717, 956.9584402255019)]
16	3	2.118765079	-0.206273578	412.7674475	0	97.2377434	284.7248092	347.9986093	0.408586366	0.698844584	0.829840709	0.028920257	0.047514307	0.073442562	-0.246726673	0.099170154	1339.823144	[(-0.41037980391767487, 0.05396924287441951)]	[(-0.35169525711269534, 1382.9515361380604)]	[(0.09192319736904717, 956.9584402255019)]
16	4	1.306460863	-0.429486534	748.7717678	0	275.0602903	377.2031341	464.2263105	0.063338953	0.163800105	0.269920612	0.079557732	0.083407444	0.091659555	-0.246726673	0.099170154	1339.823144	[(-0.41037980391767487, 0.05396924287441951)]	[(-0.35169525711269534, 1382.9515361380604)]	[(0.09192319736904717, 956.9584402255019)]
16	5	1.710178713	0.53677932	442.1525539	0	169.2303996	249.9004033	296.9938823	0.403717851	0.426453674	0.502971617	0.052221007	0.10589226	0.148488364	-0.246726673	0.099170154	1339.823144	[(-0.41037980391767487, 0.05396924287441951)]	[(-0.35169525711269534, 1382.9515361380604)]	[(0.09192319736904717, 956.9584402255019)]
16	6	-0.073592131	-0.556618919	1622.555187	0	338.7187941	417.1658368	561.9569198	0.001882886	0.036262833	0.070650381	0.005277311	0.024767363	0.066417854	-0.246726673	0.099170154	1339.823144	[(-0.41037980391767487, 0.05396924287441951)]	[(-0.35169525711269534, 1382.9515361380604)]	[(0.09192319736904717, 956.9584402255019)]
16	7	-3.049613316	-1.172946665	1482.850514	0	334.3252859	397.072841	481.2297936	0.042067633	0.079611713	0.229487474	0.022087777	0.079262675	0.143686931	-0.246726673	0.099170154	1339.823144	[(-0.41037980391767487, 0.05396924287441951)]	[(-0.35169525711269534, 1382.9515361380604)]	[(0.09192319736904717, 956.9584402255019)]
16	8	-0.231478363	0.292689903	713.3923228	0	233.7854331	322.5540197	412.4087282	0.088404646	0.122664606	0.137129834	0.00488661	0.008091262	0.017537515	-0.246726673	0.099170154	1339.823144	[(-0.41037980391767487, 0.05396924287441951)]	[(-0.35169525711269534, 1382.9515361380604)]	[(0.09192319736904717, 956.9584402255019)]
16	10	-1.868252689	0.434139957	280.5778251	0	92.09096312	191.9153025	263.5176216	0.009027556	0.074474264	0.138877881	0.094496207	0.107375226	0.119954702	-0.246726673	0.099170154	1339.823144	[(-0.41037980391767487, 0.05396924287441951)]	[(-0.35169525711269534, 1382.9515361380604)]	[(0.09192319736904717, 956.9584402255019)]
16	11	0.040754851	-0.025631162	1317.361573	0	247.8079597	276.495395	352.0922948	0.015769442	0.037758019	0.054300203	0.002078323	0.03539864	0.061978097	-0.246726673	0.099170154	1339.823144	[(-0.41037980391767487, 0.05396924287441951)]	[(-0.35169525711269534, 1382.9515361380604)]	[(0.09192319736904717, 956.9584402255019)]
16	12	0.056524293	-0.023552839	1070.202236	2	145.0270781	249.2686234	309.0042822	0.009960339	0.027245058	0.047992426	0.002078323	0.034013091	0.060315439	-0.246726673	0.099170154	1339.823144	[(-0.41037980391767487, 0.05396924287441951)]	[(-0.35169525711269534, 1382.9515361380604)]	[(0.09192319736904717, 956.9584402255019)]
16	13	-2.503671993	-1.150858888	1561.519546	0	90.10913921	261.4888346	413.6528973	0.183280418	0.302702473	0.382844628	0.022087777	0.06453749	0.126016709	-0.246726673	0.099170154	1339.823144	[(-0.41037980391767487, 0.05396924287441951)]	[(-0.35169525711269534, 1382.9515361380604)]	[(0.09192319736904717, 956.9584402255019)]
16	14	-1.005099621	-0.687273715	1590.751152	0	233.8760596	442.5921562	579.9181316	0.06147373	0.153192841	0.189783381	0.121089783	0.125707354	0.138593305	-0.246726673	0.099170154	1339.823144	[(-0.41037980391767487, 0.05396924287441951)]	[(-0.35169525711269534, 1382.9515361380604)]	[(0.09192319736904717, 956.9584402255019)]
16	15	0.066484633	0.193556498	773.5943525	0	232.1470895	273.6344516	370.5237432	0.009960339	0.027245058	0.047992426	0.008331731	0.028063657	0.04742705	-0.246726673	0.099170154	1339.823144	[(-0.41037980391767487, 0.05396924287441951)]	[(-0.35169525711269534, 1382.9515361380604)]	[(0.09192319736904717, 956.9584402255019)]
16	16	1.13122137	-0.140532482	832.0359175	0	275.0602903	430.0556908	512.8277041	0.077582377	0.121574136	0.198149633	0.036820838	0.072061533	0.089613112	-0.246726673	0.099170154	1339.823144	[(-0.41037980391767487, 0.05396924287441951)]	[(-0.35169525711269534, 1382.9515361380604)]	[(0.09192319736904717, 956.9584402255019)]
16	26	0.851975968	0.699595729	351.6725491	0	133.6189861	269.340988	337.1974235	0.067534949	0.182814459	0.278814843	0.110595403	0.179622528	0.257853089	-0.246726673	0.099170154	1339.823144	[(-0.41037980391767487, 0.05396924287441951)]	[(-0.35169525711269534, 1382.9515361380604)]	[(0.09192319736904717, 956.9584402255019)]
16	29	-0.943625892	-0.56189623	1475.63921	0	233.8760596	429.5451122	613.7219503	0.06147373	0.163151616	0.204714065	0.005277311	0.02828557	0.068528778	-0.246726673	0.099170154	1339.823144	[(-0.41037980391767487, 0.05396924287441951)]	[(-0.35169525711269534, 1382.9515361380604)]	[(0.09192319736904717, 956.9584402255019)]
16	30	-0.071709244	-0.254155146	1315.046084	0	333.0411499	372.641693	415.4344528	0.001882886	0.036262833	0.069897226	0.047881569	0.05892944	0.067686181	-0.246726673	0.099170154	1339.823144	[(-0.41037980391767487, 0.05396924287441951)]	[(-0.35169525711269534, 1382.9515361380604)]	[(0.09192319736904717, 956.9584402255019)]
16	31	0.328087547	-0.88506457	1686.17969	0	671.6592003	683.3992231	768.2666684	0.049188698	0.156925085	0.200788284	0.002208377	0.023485541	0.041738912	-0.246726673	0.099170154	1339.823144	[(-0.41037980391767487, 0.05396924287441951)]	[(-0.35169525711269534, 1382.9515361380604)]	[(0.09192319736904717, 956.9584402255019)]
16	32	-3.007545683	-0.918645266	1212.623895	0	203.9602342	406.9694985	547.141328	0.042067633	0.079611713	0.21266042	0.027956171	0.030969729	0.05428784	-0.246726673	0.099170154	1339.823144	[(-0.41037980391767487, 0.05396924287441951)]	[(-0.35169525711269534, 1382.9515361380604)]	[(0.09192319736904717, 956.9584402255019)]
16	34	0.122058852	-0.509660505	1411.575695	0	338.7187941	432.1397169	529.3491993	0.009529167	0.043545982	0.073756389	0.024892052	0.041362064	0.072798373	-0.246726673	0.099170154	1339.823144	[(-0.41037980391767487, 0.05396924287441951)]	[(-0.35169525711269534, 1382.9515361380604)]	[(0.09192319736904717, 956.9584402255019)]
16	35	-0.759855326	0.145024376	1315.67439	0	232.9081293	434.861181	508.3451883	0.073503211	0.135501507	0.202519994	0.01941365	0.029716925	0.042120809	-0.246726673	0.099170154	1339.823144	[(-0.41037980391767487, 0.05396924287441951)]	[(-0.35169525711269534, 1382.9515361380604)]	[(0.09192319736904717, 956.9584402255019)]
16	36	-1.249193706	-0.85039702	1549.797845	0	378.0754361	451.398948	582.000496	0.028726115	0.111392486	0.188866989	0.03466755	0.037859	0.055605932	-0.246726673	0.099170154	1339.823144	[(-0.41037980391767487, 0.05396924287441951)]	[(-0.35169525711269534, 1382.9515361380604)]	[(0.09192319736904717, 956.9584402255019)]
16	37	-2.686952411	-0.349928802	368.4481185	0	350.9709213	375.7544197	386.024841	0.183280418	0.247166892	0.307711215	0.010932898	0.024524486	0.049780969	-0.246726673	0.099170154	1339.823144	[(-0.41037980391767487, 0.05396924287441951)]	[(-0.35169525711269534, 1382.9515361380604)]	[(0.09192319736904717, 956.9584402255019)]
16	38	-0.379372784	-1.037519923	1545.323377	0	697.3150034	772.4161183	809.3516621	0.016199672	0.061241827	0.130255269	0.055153237	0.08647023	0.102742418	-0.246726673	0.099170154	1339.823144	[(-0.41037980391767487, 0.05396924287441951)]	[(-0.35169525711269534, 1382.9515361380604)]	[(0.09192319736904717, 956.9584402255019)]
16	39	0.278898849	-0.808363498	151.8719085	0	237.8295566	333.015696	366.1561891	0.049188698	0.12413262	0.161437326	0.042033522	0.065881348	0.085803119	-0.246726673	0.099170154	1339.823144	[(-0.41037980391767487, 0.05396924287441951)]	[(-0.35169525711269534, 1382.9515361380604)]	[(0.09192319736904717, 956.9584402255019)]
16	40	-0.143073717	-0.338995904	1668.851513	0	374.9996858	428.3098298	537.0730883	0.069481586	0.076416902	0.103996977	0.010932898	0.017235888	0.04540781	-0.246726673	0.099170154	1339.823144	[(-0.41037980391767487, 0.05396924287441951)]	[(-0.35169525711269534, 1382.9515361380604)]	[(0.09192319736904717, 956.9584402255019)]
16	41	-0.686352114	-0.310739931	1385.18432	0	496.9050564	588.0304332	635.2627633	0.073503211	0.135501507	0.200166359	0.015737182	0.027727342	0.048846633	-0.246726673	0.099170154	1339.823144	[(-0.41037980391767487, 0.05396924287441951)]	[(-0.35169525711269534, 1382.9515361380604)]	[(0.09192319736904717, 956.9584402255019)]
16	42	-2.924579397	0.30914985	575.3401971	0	377.2316581	416.9021795	456.22238	0.082966286	0.134922571	0.21266042	0.01120767	0.016338058	0.022020584	-0.246726673	0.099170154	1339.823144	[(-0.41037980391767487, 0.05396924287441951)]	[(-0.35169525711269534, 1382.9515361380604)]	[(0.09192319736904717, 956.9584402255019)]
16	43	-0.363173113	0.080434957	1395.143775	0	401.251632	432.1560607	481.2682204	0.016199672	0.061241827	0.130255269	0.008437671	0.026405459	0.0452435	-0.246726673	0.099170154	1339.823144	[(-0.41037980391767487, 0.05396924287441951)]	[(-0.35169525711269534, 1382.9515361380604)]	[(0.09192319736904717, 956.9584402255019)]
16	46	0.112529685	0.071997287	978.4247658	0	145.0270781	247.6878445	327.2530191	0.009529167	0.037193204	0.066410447	0.008437671	0.026405459	0.0452435	-0.246726673	0.099170154	1339.823144	[(-0.41037980391767487, 0.05396924287441951)]	[(-0.35169525711269534, 1382.9515361380604)]	[(0.09192319736904717, 956.9584402255019)]
16	47	0.784441018	-0.887272946	1144.487205	0	451.4399635	601.6416127	690.0941037	0.067534949	0.227837759	0.319709528	0.002208377	0.023485541	0.041738912	-0.246726673	0.099170154	1339.823144	[(-0.41037980391767487, 0.05396924287441951)]	[(-0.35169525711269534, 1382.9515361380604)]	[(0.09192319736904717, 956.9584402255019)]
16	48	-1.220467591	0.05483202	194.2092032	0	188.0618756	214.7135089	298.5893514	0.028726115	0.092241743	0.177376543	0.017165267	0.033192324	0.049748108	-0.246726673	0.099170154	1339.823144	[(-0.41037980391767487, 0.05396924287441951)]	[(-0.35169525711269534, 1382.9515361380604)]	[(0.09192319736904717, 956.9584402255019)]
16	50	1.053638994	-0.534552557	1020.034315	0	346.1621648	403.8096959	586.8954111	0.077582377	0.156242773	0.198149633	0.022066363	0.024767363	0.066417854	-0.246726673	0.099170154	1339.823144	[(-0.41037980391767487, 0.05396924287441951)]	[(-0.35169525711269534, 1382.9515361380604)]	[(0.09192319736904717, 956.9584402255019)]
16	51	-1.187836445	-0.001976749	963.4991362	0	413.5297631	477.1547192	538.8044145	0.032631146	0.092241743	0.177376543	0.02157609	0.034013091	0.051685003	-0.246726673	0.099170154	1339.823144	[(-0.41037980391767487, 0.05396924287441951)]	[(-0.35169525711269534, 1382.9515361380604)]	[(0.09192319736904717, 956.9584402255019)]
16	52	-2.001429959	-1.09267316	1625.02442	0	274.6479661	401.0922733	526.7735559	0.13317727	0.157901512	0.195768933	0.055153237	0.06453749	0.102742418	-0.246726673	0.099170154	1339.823144	[(-0.41037980391767487, 0.05396924287441951)]	[(-0.35169525711269534, 1382.9515361380604)]	[(0.09192319736904717, 956.9584402255019)]
16	53	-3.121346903	-0.946601436	1026.629548	0	203.9602342	480.5857063	597.7028219	0.071733587	0.127434104	0.286874343	0.027956171	0.049607176	0.067188886	-0.246726673	0.099170154	1339.823144	[(-0.41037980391767487, 0.05396924287441951)]	[(-0.35169525711269534, 1382.9515361380604)]	[(0.09192319736904717, 956.9584402255019)]
16	54	-0.399004173	0.201888229	980.3990386	0	297.3282907	349.1130897	399.3849879	0.019631388	0.074329419	0.138107825	0.008331731	0.033618144	0.050759742	-0.246726673	0.099170154	1339.823144	[(-0.41037980391767487, 0.05396924287441951)]	[(-0.35169525711269534, 1382.9515361380604)]	[(0.09192319736904717, 956.9584402255019)]
16	55	-1.553783379	0.278555005	837.915689	0	187.4716645	274.2971283	344.3229028	0.001070319	0.130407784	0.200250956	0.009248288	0.014256787	0.02689079	-0.246726673	0.099170154	1339.823144	[(-0.41037980391767487, 0.05396924287441951)]	[(-0.35169525711269534, 1382.9515361380604)]	[(0.09192319736904717, 956.9584402255019)]
16	56	-1.787034723	0.297942179	809.5225465	0	67.78430433	176.9375062	303.7840696	0.07219041	0.076586011	0.135266859	0.005252276	0.008866277	0.017537515	-0.246726673	0.099170154	1339.823144	[(-0.41037980391767487, 0.05396924287441951)]	[(-0.35169525711269534, 1382.9515361380604)]	[(0.09192319736904717, 956.9584402255019)]
16	57	-0.610624582	0.166229379	1173.190195	0	232.9081293	310.4960174	431.6815503	0.075727533	0.145526229	0.183056391	0.021205002	0.028063657	0.042120809	-0.246726673	0.099170154	1339.823144	[(-0.41037980391767487, 0.05396924287441951)]	[(-0.35169525711269534, 1382.9515361380604)]	[(0.09192319736904717, 956.9584402255019)]
16	58	-0.036168104	0.125610726	1409.440442	0	248.6370755	367.9688767	419.0080097	0.03554114	0.049962707	0.069046651	0.01941365	0.035069357	0.045353457	-0.246726673	0.099170154	1339.823144	[(-0.41037980391767487, 0.05396924287441951)]	[(-0.35169525711269534, 1382.9515361380604)]	[(0.09192319736904717, 956.9584402255019)]
16	59	1.243121909	0.589000326	408.0267053	0	133.6189861	221.6369356	310.6142526	0.063338953	0.121574136	0.242909848	0.052221007	0.10589226	0.169376766	-0.246726673	0.099170154	1339.823144	[(-0.41037980391767487, 0.05396924287441951)]	[(-0.35169525711269534, 1382.9515361380604)]	[(0.09192319736904717, 956.9584402255019)]
16	60	-1.859225133	0.287803293	846.2548856	0	67.78430433	203.5766399	331.142745	0.009027556	0.074474264	0.135266859	0.00488661	0.008091262	0.01949216	-0.246726673	0.099170154	1339.823144	[(-0.41037980391767487, 0.05396924287441951)]	[(-0.35169525711269534, 1382.9515361380604)]	[(0.09192319736904717, 956.9584402255019)]
18	0	-2.405639467	-0.097548868	1511.208192	0	144.5959338	186.0043582	238.9451282	0.046018874	0.054542475	0.063119956	0.001210981	0.001932247	0.007303907	-2.191736038	-0.080347821	1220.42453	[(-2.235252794991766, -0.1008574276642765)]	[(-2.2899131638806867, 1412.755088895802)]	[(-0.08802497857313556, 1071.1829117246941)]
18	1	3.083766991	-0.918661193	2205.347158	0	42.24685297	451.7148267	713.5113685	0.027412175	0.075368376	0.134196302	0.001328777	0.016936026	0.03344294	-2.191736038	-0.080347821	1220.42453	[(-2.235252794991766, -0.1008574276642765)]	[(-2.2899131638806867, 1412.755088895802)]	[(-0.08802497857313556, 1071.1829117246941)]
18	2	-2.886502633	-0.952422729	2124.796203	0	376.9664773	440.0346445	582.9200733	0.036708628	0.082067082	0.129851477	0.032117807	0.033656552	0.046947554	-2.191736038	-0.080347821	1220.42453	[(-2.235252794991766, -0.1008574276642765)]	[(-2.2899131638806867, 1412.755088895802)]	[(-0.08802497857313556, 1071.1829117246941)]
18	3	-1.605188803	0.079227285	1042.290608	0	180.1199717	331.0971706	438.0454202	0.022401052	0.122304723	0.149230888	0.004439983	0.023765215	0.044291078	-2.191736038	-0.080347821	1220.42453	[(-2.235252794991766, -0.1008574276642765)]	[(-2.2899131638806867, 1412.755088895802)]	[(-0.08802497857313556, 1071.1829117246941)]
18	4	-2.789710354	-0.139104422	1426.692497	0	131.1765004	237.9893907	313.488773	0.015908059	0.067519637	0.101428851	0.01020856	0.020216043	0.028509651	-2.191736038	-0.080347821	1220.42453	[(-2.235252794991766, -0.1008574276642765)]	[(-2.2899131638806867, 1412.755088895802)]	[(-0.08802497857313556, 1071.1829117246941)]
18	5	0.048067958	-0.502214197	322.2285631	0	279.28748	401.4173547	508.408464	0.935228424	1.132643542	1.228335672	0.058656526	0.086824347	0.111318577	-2.191736038	-0.080347821	1220.42453	[(-2.235252794991766, -0.1008574276642765)]	[(-2.2899131638806867, 1412.755088895802)]	[(-0.08802497857313556, 1071.1829117246941)]
18	6	-1.155593803	-0.233051566	559.3707052	0	388.0254483	440.4257234	485.2391635	0.078975476	0.201619182	0.266451136	2.62E-05	0.033196501	0.056022644	-2.191736038	-0.080347821	1220.42453	[(-2.235252794991766, -0.1008574276642765)]	[(-2.2899131638806867, 1412.755088895802)]	[(-0.08802497857313556, 1071.1829117246941)]
18	9	-0.887160466	-0.128895861	891.7180374	0	388.0254483	601.7057027	663.1146426	0.268433338	0.380574741	0.481197806	0.01020856	0.020216043	0.024426227	-2.191736038	-0.080347821	1220.42453	[(-2.235252794991766, -0.1008574276642765)]	[(-2.2899131638806867, 1412.755088895802)]	[(-0.08802497857313556, 1071.1829117246941)]
18	11	-1.413042537	-0.778580582	1197.318049	0	565.2778388	653.2754373	716.5178181	0.020354401	0.130324642	0.172593995	0.055655828	0.08153403	0.101543354	-2.191736038	-0.080347821	1220.42453	[(-2.235252794991766, -0.1008574276642765)]	[(-2.2899131638806867, 1412.755088895802)]	[(-0.08802497857313556, 1071.1829117246941)]
18	13	2.83624592	-0.098759849	489.9073468	0	86.12481804	205.3831623	276.6830954	0.02149958	0.042334413	0.066871512	0.000190244	0.001932247	0.0077883	-2.191736038	-0.080347821	1220.42453	[(-2.235252794991766, -0.1008574276642765)]	[(-2.2899131638806867, 1412.755088895802)]	[(-0.08802497857313556, 1071.1829117246941)]
18	14	-1.792282808	-0.443557671	1288.808964	0	71.81513354	383.3393475	474.345208	0.014372755	0.065914439	0.130128202	0.053941545	0.057695978	0.088978488	-2.191736038	-0.080347821	1220.42453	[(-2.235252794991766, -0.1008574276642765)]	[(-2.2899131638806867, 1412.755088895802)]	[(-0.08802497857313556, 1071.1829117246941)]
18	15	-2.69985178	-0.149389661	1392.432541	0	131.1765004	172.8876277	251.594547	0.073950515	0.081678317	0.099272092	0.01028524	0.027072869	0.036737843	-2.191736038	-0.080347821	1220.42453	[(-2.235252794991766, -0.1008574276642765)]	[(-2.2899131638806867, 1412.755088895802)]	[(-0.08802497857313556, 1071.1829117246941)]
18	16	-1.627589855	-0.093425362	1023.149194	0	180.1199717	299.9856021	391.9806477	0.022401052	0.112471401	0.142995536	0.000938972	0.003465655	0.007679496	-2.191736038	-0.080347821	1220.42453	[(-2.235252794991766, -0.1008574276642765)]	[(-2.2899131638806867, 1412.755088895802)]	[(-0.08802497857313556, 1071.1829117246941)]
18	17	-2.058086497	-0.04833152	591.4313843	0	375.5050943	449.7088292	485.0563675	0.033597126	0.150934271	0.196822032	0.017076548	0.019298598	0.022433046	-2.191736038	-0.080347821	1220.42453	[(-2.235252794991766, -0.1008574276642765)]	[(-2.2899131638806867, 1412.755088895802)]	[(-0.08802497857313556, 1071.1829117246941)]
18	23	2.917842014	-0.000381663	771.2971315	0	103.8085121	178.4953466	238.5664918	0.031430333	0.0720407	0.097242619	0.004029751	0.004535748	0.008923786	-2.191736038	-0.080347821	1220.42453	[(-2.235252794991766, -0.1008574276642765)]	[(-2.2899131638806867, 1412.755088895802)]	[(-0.08802497857313556, 1071.1829117246941)]
18	25	3.111179166	-0.917332416	2183.592826	0	42.24685297	426.2429654	683.7583306	0.027412175	0.093643159	0.156126042	0.001328777	0.016936026	0.03344294	-2.191736038	-0.080347821	1220.42453	[(-2.235252794991766, -0.1008574276642765)]	[(-2.2899131638806867, 1412.755088895802)]	[(-0.08802497857313556, 1071.1829117246941)]
18	26	-2.923211261	-0.248952995	695.7795608	0	280.0792299	343.1104751	379.5969015	0.036708628	0.1065395	0.144534928	0.015901429	0.034168056	0.062383215	-2.191736038	-0.080347821	1220.42453	[(-2.235252794991766, -0.1008574276642765)]	[(-2.2899131638806867, 1412.755088895802)]	[(-0.08802497857313556, 1071.1829117246941)]
18	27	-2.323590156	-0.383067808	1012.063318	0	529.1339875	574.4728672	593.6413158	0.012126265	0.019538779	0.04681794	0.006548318	0.043492618	0.076747811	-2.191736038	-0.080347821	1220.42453	[(-2.235252794991766, -0.1008574276642765)]	[(-2.2899131638806867, 1412.755088895802)]	[(-0.08802497857313556, 1071.1829117246941)]
18	28	-2.489038101	-0.984540536	1837.05163	0	414.4860466	474.006271	571.4468588	0.03737976	0.060949841	0.084133612	0.032117807	0.055068423	0.072641799	-2.191736038	-0.080347821	1220.42453	[(-2.235252794991766, -0.1008574276642765)]	[(-2.2899131638806867, 1412.755088895802)]	[(-0.08802497857313556, 1071.1829117246941)]
18	29	1.832227869	-0.070949578	646.8493257	0	206.0125575	426.1531752	488.8466044	0.037785299	0.213285157	0.365941133	0.022475784	0.022836199	0.024583632	-2.191736038	-0.080347821	1220.42453	[(-2.235252794991766, -0.1008574276642765)]	[(-2.2899131638806867, 1412.755088895802)]	[(-0.08802497857313556, 1071.1829117246941)]
18	30	-2.597268818	-0.094364334	1467.786892	0	115.9072661	145.3054362	202.8664211	0.0213571	0.056699883	0.084788168	0.000938972	0.002839674	0.007303907	-2.191736038	-0.080347821	1220.42453	[(-2.235252794991766, -0.1008574276642765)]	[(-2.2899131638806867, 1412.755088895802)]	[(-0.08802497857313556, 1071.1829117246941)]
18	31	-2.341478088	-1.165637499	1586.723751	0	414.4860466	549.5574146	636.8983473	0.005761667	0.011454603	0.041741088	0.181096963	0.205934431	0.222616936	-2.191736038	-0.080347821	1220.42453	[(-2.235252794991766, -0.1008574276642765)]	[(-2.2899131638806867, 1412.755088895802)]	[(-0.08802497857313556, 1071.1829117246941)]
18	32	1.307108398	-0.679187655	208.0579463	0	279.28748	354.8382151	417.139905	0.20894099	0.311834313	0.53009452	0.043737099	0.076961681	0.119360952	-2.191736038	-0.080347821	1220.42453	[(-2.235252794991766, -0.1008574276642765)]	[(-2.2899131638806867, 1412.755088895802)]	[(-0.08802497857313556, 1071.1829117246941)]
18	33	-1.23456928	-1.389129058	1433.305416	0	473.1763987	620.9093034	748.335535	0.078975476	0.15209213	0.234860946	0.074184799	0.234088293	0.321887815	-2.191736038	-0.080347821	1220.42453	[(-2.235252794991766, -0.1008574276642765)]	[(-2.2899131638806867, 1412.755088895802)]	[(-0.08802497857313556, 1071.1829117246941)]
18	34	-2.773802295	-0.902943427	1078.587977	0	648.127291	667.7031135	725.0683574	0.015908059	0.067519637	0.101428851	0.014388989	0.021638755	0.039198535	-2.191736038	-0.080347821	1220.42453	[(-2.235252794991766, -0.1008574276642765)]	[(-2.2899131638806867, 1412.755088895802)]	[(-0.08802497857313556, 1071.1829117246941)]
18	35	-1.777910053	-0.389616126	1279.503843	0	71.81513354	360.268745	460.5645039	0.014372755	0.065914439	0.130128202	0.006548318	0.043492618	0.076747811	-2.191736038	-0.080347821	1220.42453	[(-2.235252794991766, -0.1008574276642765)]	[(-2.2899131638806867, 1412.755088895802)]	[(-0.08802497857313556, 1071.1829117246941)]
18	36	2.71048769	-0.319628136	907.3314497	3	320.7868837	335.5097907	355.0727558	0.070420332	0.100145737	0.133288535	0.063439672	0.068034268	0.075456423	-2.191736038	-0.080347821	1220.42453	[(-2.235252794991766, -0.1008574276642765)]	[(-2.2899131638806867, 1412.755088895802)]	[(-0.08802497857313556, 1071.1829117246941)]
18	37	1.546336177	-0.098950093	526.5212019	0	206.0125575	389.7164699	473.7704988	0.030286789	0.17254032	0.350827013	0.000190244	0.002059077	0.007940495	-2.191736038	-0.080347821	1220.42453	[(-2.235252794991766, -0.1008574276642765)]	[(-2.2899131638806867, 1412.755088895802)]	[(-0.08802497857313556, 1071.1829117246941)]
18	38	-2.451658341	-0.722924754	1819.481231	0	479.5677892	585.3969693	677.166425	0.03737976	0.060949841	0.078499164	0.043737099	0.076961681	0.111222575	-2.191736038	-0.080347821	1220.42453	[(-2.235252794991766, -0.1008574276642765)]	[(-2.2899131638806867, 1412.755088895802)]	[(-0.08802497857313556, 1071.1829117246941)]
18	39	2.496958589	-0.59143264	1107.925557	0	399.0873108	578.5842539	638.4903273	0.023447629	0.173642055	0.235600249	0.087755015	0.102821858	0.128697697	-2.191736038	-0.080347821	1220.42453	[(-2.235252794991766, -0.1008574276642765)]	[(-2.2899131638806867, 1412.755088895802)]	[(-0.08802497857313556, 1071.1829117246941)]
18	40	1.516049388	-0.868133917	1051.175186	0	766.8096338	783.417091	832.069162	0.030286789	0.17254032	0.362941728	0.034809511	0.044845095	0.061675487	-2.191736038	-0.080347821	1220.42453	[(-2.235252794991766, -0.1008574276642765)]	[(-2.2899131638806867, 1412.755088895802)]	[(-0.08802497857313556, 1071.1829117246941)]
18	42	-3.102907919	-0.233025395	1220.463448	0	466.9666375	503.1076742	521.075078	0.179696658	0.236433169	0.288292254	2.62E-05	0.033196501	0.056022644	-2.191736038	-0.080347821	1220.42453	[(-2.235252794991766, -0.1008574276642765)]	[(-2.2899131638806867, 1412.755088895802)]	[(-0.08802497857313556, 1071.1829117246941)]
18	44	1.79444257	-1.463313857	1626.878701	0	473.1763987	728.9439278	867.243918	0.037785299	0.188094958	0.350827013	0.074184799	0.283544826	0.381235654	-2.191736038	-0.080347821	1220.42453	[(-2.235252794991766, -0.1008574276642765)]	[(-2.2899131638806867, 1412.755088895802)]	[(-0.08802497857313556, 1071.1829117246941)]
18	45	-2.551109231	-0.031254973	1488.411241	0	115.9072661	169.016772	218.2545897	0.046159587	0.058582468	0.084133612	0.001124641	0.007080328	0.010395184	-2.191736038	-0.080347821	1220.42453	[(-2.235252794991766, -0.1008574276642765)]	[(-2.2899131638806867, 1412.755088895802)]	[(-0.08802497857313556, 1071.1829117246941)]
18	46	3.050999014	0.021277665	676.8557206	0	136.4792828	201.6159581	226.9229305	0.032767977	0.075368376	0.121089111	0.016630929	0.018639944	0.023545144	-2.191736038	-0.080347821	1220.42453	[(-2.235252794991766, -0.1008574276642765)]	[(-2.2899131638806867, 1412.755088895802)]	[(-0.08802497857313556, 1071.1829117246941)]
18	47	2.780908022	-0.023253783	1115.849161	0	264.4479793	316.7286418	363.5759047	0.033838318	0.053198849	0.080406839	0.004113964	0.005596363	0.006744852	-2.191736038	-0.080347821	1220.42453	[(-2.235252794991766, -0.1008574276642765)]	[(-2.2899131638806867, 1412.755088895802)]	[(-0.08802497857313556, 1071.1829117246941)]
18	49	2.520406218	0.004646736	938.9550362	0	319.7534223	332.2419034	371.660928	0.023447629	0.158010302	0.216842146	0.000998647	0.005201513	0.010240401	-2.191736038	-0.080347821	1220.42453	[(-2.235252794991766, -0.1008574276642765)]	[(-2.2899131638806867, 1412.755088895802)]	[(-0.08802497857313556, 1071.1829117246941)]
18	50	2.88641168	-0.004930758	873.8118479	0	103.8085121	200.599553	251.3796363	0.031430333	0.051087145	0.084670485	0.004549095	0.007505662	0.008923786	-2.191736038	-0.080347821	1220.42453	[(-2.235252794991766, -0.1008574276642765)]	[(-2.2899131638806867, 1412.755088895802)]	[(-0.08802497857313556, 1071.1829117246941)]
18	51	-2.335716421	-0.019139819	1568.817042	0	89.63990462	155.9778819	218.4698109	0.005761667	0.011454603	0.041967434	0.001684612	0.003539532	0.006744852	-2.191736038	-0.080347821	1220.42453	[(-2.235252794991766, -0.1008574276642765)]	[(-2.2899131638806867, 1412.755088895802)]	[(-0.08802497857313556, 1071.1829117246941)]
18	52	-2.618625918	-0.030130332	1373.612048	0	134.9072879	162.0663253	225.4574835	0.0213571	0.056699883	0.090972768	0.001124641	0.006330567	0.009495472	-2.191736038	-0.080347821	1220.42453	[(-2.235252794991766, -0.1008574276642765)]	[(-2.2899131638806867, 1412.755088895802)]	[(-0.08802497857313556, 1071.1829117246941)]
18	53	-1.810960416	0.070321242	910.550863	0	239.9992084	293.3702069	397.4837587	0.018677608	0.078366177	0.137599245	0.00446606	0.020805227	0.038952668	-2.191736038	-0.080347821	1220.42453	[(-2.235252794991766, -0.1008574276642765)]	[(-2.2899131638806867, 1412.755088895802)]	[(-0.08802497857313556, 1071.1829117246941)]
18	54	-2.091683623	0.003648089	1521.774495	0	137.8305232	211.0306117	281.4867772	0.033597126	0.134662047	0.179562681	0.000998647	0.004535748	0.009840942	-2.191736038	-0.080347821	1220.42453	[(-2.235252794991766, -0.1008574276642765)]	[(-2.2899131638806867, 1412.755088895802)]	[(-0.08802497857313556, 1071.1829117246941)]
18	55	-2.352192297	-0.017455207	1484.17406	0	89.63990462	170.4755351	217.3540124	0.010714209	0.018597408	0.041741088	0.001684612	0.003539532	0.007163634	-2.191736038	-0.080347821	1220.42453	[(-2.235252794991766, -0.1008574276642765)]	[(-2.2899131638806867, 1412.755088895802)]	[(-0.08802497857313556, 1071.1829117246941)]
18	56	-2.230166104	-0.014319801	1685.136781	0	207.1125902	248.5646549	276.1792282	0.093424052	0.103428785	0.114159006	0.003135406	0.005629802	0.008043318	-2.191736038	-0.080347821	1220.42453	[(-2.235252794991766, -0.1008574276642765)]	[(-2.2899131638806867, 1412.755088895802)]	[(-0.08802497857313556, 1071.1829117246941)]
18	57	2.81474634	0.074787303	474.2721297	0	86.12481804	216.6919821	297.333361	0.02149958	0.042334413	0.066871512	0.004439983	0.020805227	0.040739092	-2.191736038	-0.080347821	1220.42453	[(-2.235252794991766, -0.1008574276642765)]	[(-2.2899131638806867, 1412.755088895802)]	[(-0.08802497857313556, 1071.1829117246941)]
18	58	-1.433396937	0.426517938	218.0034559	0	406.5363257	413.6778574	457.4181135	0.020354401	0.128779728	0.172593995	0.347290653	0.351739328	0.376465892	-2.191736038	-0.080347821	1220.42453	[(-2.235252794991766, -0.1008574276642765)]	[(-2.2899131638806867, 1412.755088895802)]	[(-0.08802497857313556, 1071.1829117246941)]
20	0	-1.322975754	-0.040834929	1554.297385	0	237.3243142	284.4652292	340.9600565	0.026526588	0.045937599	0.061767587	0.01088393	0.012575395	0.027114779	-1.810138847	0.036011638	1518.964509	[(-1.605525587572862, 0.034717112105904516)]	[(-1.7180204355213138, 1546.3234401524128)]	[(0.033324563031359694, 1499.3554228290318)]
20	1	-2.348033214	-0.748870889	2179.698377	0	100.932815	481.3752321	709.15338	0.001082144	0.006181936	0.024822145	0.014462262	0.041753266	0.058535356	-1.810138847	0.036011638	1518.964509	[(-1.605525587572862, 0.034717112105904516)]	[(-1.7180204355213138, 1546.3234401524128)]	[(0.033324563031359694, 1499.3554228290318)]
20	2	2.520450311	-0.260950027	364.0115678	0	225.1905088	305.7515726	362.993696	0.024126516	1.058133332	1.880660665	0.003512115	0.03428333	0.076593271	-1.810138847	0.036011638	1518.964509	[(-1.605525587572862, 0.034717112105904516)]	[(-1.7180204355213138, 1546.3234401524128)]	[(0.033324563031359694, 1499.3554228290318)]
20	3	-1.382560115	-0.052722203	1012.579178	0	427.5885694	447.0634396	485.056246	0.007882513	0.019912978	0.028214985	0.001003345	0.013244292	0.032271027	-1.810138847	0.036011638	1518.964509	[(-1.605525587572862, 0.034717112105904516)]	[(-1.7180204355213138, 1546.3234401524128)]	[(0.033324563031359694, 1499.3554228290318)]
20	4	-1.091665258	-0.168548834	1337.405666	0	329.7656144	352.5702784	379.6413839	0.049490549	0.080516699	0.105817053	0.085464513	0.088918262	0.099882278	-1.810138847	0.036011638	1518.964509	[(-1.605525587572862, 0.034717112105904516)]	[(-1.7180204355213138, 1546.3234401524128)]	[(0.033324563031359694, 1499.3554228290318)]
20	5	-0.945732217	-0.025879947	856.7042361	0	185.756306	308.7404484	385.4201808	0.004330916	0.023854021	0.057194861	0.005492035	0.015428643	0.027114779	-1.810138847	0.036011638	1518.964509	[(-1.605525587572862, 0.034717112105904516)]	[(-1.7180204355213138, 1546.3234401524128)]	[(0.033324563031359694, 1499.3554228290318)]
20	6	-1.430838336	-0.628789676	1725.254338	0	522.996531	595.8882433	719.6355037	0.020568569	0.025065782	0.035927261	0.042951893	0.061402651	0.077412831	-1.810138847	0.036011638	1518.964509	[(-1.605525587572862, 0.034717112105904516)]	[(-1.7180204355213138, 1546.3234401524128)]	[(0.033324563031359694, 1499.3554228290318)]
20	7	-0.422250776	-0.827747322	1530.858068	0	267.451285	391.9988534	552.8713894	0.110294169	0.201649759	0.270092811	0.009664116	0.037345451	0.06358394	-1.810138847	0.036011638	1518.964509	[(-1.605525587572862, 0.034717112105904516)]	[(-1.7180204355213138, 1546.3234401524128)]	[(0.033324563031359694, 1499.3554228290318)]
20	8	-0.532544945	-0.671741568	1518.233326	0	215.6584383	301.6061808	456.4275519	0.110294169	0.128120312	0.181857476	0.042951893	0.049693352	0.064800866	-1.810138847	0.036011638	1518.964509	[(-1.605525587572862, 0.034717112105904516)]	[(-1.7180204355213138, 1546.3234401524128)]	[(0.033324563031359694, 1499.3554228290318)]
20	9	-2.257638364	-0.390986448	1167.814771	0	361.0728727	391.130054	429.8873902	0.006300447	0.05212612	0.067650041	0.020043525	0.057649197	0.087306509	-1.810138847	0.036011638	1518.964509	[(-1.605525587572862, 0.034717112105904516)]	[(-1.7180204355213138, 1546.3234401524128)]	[(0.033324563031359694, 1499.3554228290318)]
20	10	-0.950063133	-0.837411438	1613.363785	0	361.85465	488.6558376	543.3028299	0.004330916	0.023854021	0.055462494	0.009664116	0.037345451	0.067449586	-1.810138847	0.036011638	1518.964509	[(-1.605525587572862, 0.034717112105904516)]	[(-1.7180204355213138, 1546.3234401524128)]	[(0.033324563031359694, 1499.3554228290318)]
20	11	-1.141155808	0.057207403	1535.733621	0	247.8087939	295.1030306	325.2660785	0.049490549	0.113510398	0.142688763	3.14E-05	0.001630467	0.002417423	-1.810138847	0.036011638	1518.964509	[(-1.605525587572862, 0.034717112105904516)]	[(-1.7180204355213138, 1546.3234401524128)]	[(0.033324563031359694, 1499.3554228290318)]
20	12	-2.26393881	-0.734408627	2172.272662	0	100.932815	464.4114369	688.6080713	0.006300447	0.047925822	0.062609684	0.014462262	0.032111758	0.058535356	-1.810138847	0.036011638	1518.964509	[(-1.605525587572862, 0.034717112105904516)]	[(-1.7180204355213138, 1546.3234401524128)]	[(0.033324563031359694, 1499.3554228290318)]
20	13	-1.874639466	0.064611054	1597.822832	0	83.38023388	128.0936442	196.3615781	0.02139745	0.038175828	0.065420936	0.000234753	0.001890714	0.002699887	-1.810138847	0.036011638	1518.964509	[(-1.605525587572862, 0.034717112105904516)]	[(-1.7180204355213138, 1546.3234401524128)]	[(0.033324563031359694, 1499.3554228290318)]
20	14	-1.410269767	-0.573946612	2289.842858	0	458.361795	701.5565501	927.2046683	0.003562885	0.017280369	0.027699833	0.042394187	0.065010736	0.081609694	-1.810138847	0.036011638	1518.964509	[(-1.605525587572862, 0.034717112105904516)]	[(-1.7180204355213138, 1546.3234401524128)]	[(0.033324563031359694, 1499.3554228290318)]
20	15	-1.406706882	0.129656703	369.3616938	0	349.9858659	374.6827983	412.6451834	0.003562885	0.017280369	0.027699833	0.024585532	0.038090837	0.045582367	-1.810138847	0.036011638	1518.964509	[(-1.605525587572862, 0.034717112105904516)]	[(-1.7180204355213138, 1546.3234401524128)]	[(0.033324563031359694, 1499.3554228290318)]
20	16	-1.740776545	0.036565764	1470.396886	0	158.9189144	201.7726492	216.7509474	0.04054191	0.086976263	0.106488281	0.010289509	0.011386326	0.013270521	-1.810138847	0.036011638	1518.964509	[(-1.605525587572862, 0.034717112105904516)]	[(-1.7180204355213138, 1546.3234401524128)]	[(0.033324563031359694, 1499.3554228290318)]
20	17	-2.111564528	-0.051718858	979.3924641	0	262.9430995	342.8475074	394.5642402	0.008848735	0.024592795	0.045842068	0.001003345	0.012575395	0.031468351	-1.810138847	0.036011638	1518.964509	[(-1.605525587572862, 0.034717112105904516)]	[(-1.7180204355213138, 1546.3234401524128)]	[(0.033324563031359694, 1499.3554228290318)]
20	18	-0.799429726	-0.531552425	1310.552982	0	421.7088192	469.1339051	514.4514575	0.008843119	0.078324211	0.105049417	0.042394187	0.056874025	0.077676356	-1.810138847	0.036011638	1518.964509	[(-1.605525587572862, 0.034717112105904516)]	[(-1.7180204355213138, 1546.3234401524128)]	[(0.033324563031359694, 1499.3554228290318)]
20	19	-1.581788352	-0.468182499	2066.823325	0	458.361795	650.7287805	807.7324108	0.021338498	0.039642668	0.078066142	0.001488038	0.040670163	0.060994131	-1.810138847	0.036011638	1518.964509	[(-1.605525587572862, 0.034717112105904516)]	[(-1.7180204355213138, 1546.3234401524128)]	[(0.033324563031359694, 1499.3554228290318)]
20	20	-2.083523141	-0.257437912	1427.75216	0	301.7588035	355.2401693	411.7085574	0.008846876	0.01553665	0.034625513	0.003424566	0.03194192	0.076593271	-1.810138847	0.036011638	1518.964509	[(-1.605525587572862, 0.034717112105904516)]	[(-1.7180204355213138, 1546.3234401524128)]	[(0.033324563031359694, 1499.3554228290318)]
20	21	-2.120413263	-0.851243126	1831.65809	0	457.0422038	551.1499867	645.3944024	0.008848735	0.030491952	0.052921056	0.013831689	0.046566577	0.078514937	-1.810138847	0.036011638	1518.964509	[(-1.605525587572862, 0.034717112105904516)]	[(-1.7180204355213138, 1546.3234401524128)]	[(0.033324563031359694, 1499.3554228290318)]
20	22	-1.99389565	-1.161290806	1327.801548	0	706.2737327	863.4729893	914.3480654	0.048238997	0.069641805	0.079139248	0.31004768	0.322490177	0.361354526	-1.810138847	0.036011638	1518.964509	[(-1.605525587572862, 0.034717112105904516)]	[(-1.7180204355213138, 1546.3234401524128)]	[(0.033324563031359694, 1499.3554228290318)]
20	23	-2.073801453	-0.466694461	1441.146578	0	301.7588035	361.839273	488.825297	0.000874811	0.016119858	0.034975437	0.001488038	0.040670163	0.060994131	-1.810138847	0.036011638	1518.964509	[(-1.605525587572862, 0.034717112105904516)]	[(-1.7180204355213138, 1546.3234401524128)]	[(0.033324563031359694, 1499.3554228290318)]
20	24	-0.683698896	-0.715202673	1610.081545	0	215.6584383	309.2402149	457.3901396	0.028241134	0.083619891	0.125628627	0.019205954	0.032111758	0.059058584	-1.810138847	0.036011638	1518.964509	[(-1.605525587572862, 0.034717112105904516)]	[(-1.7180204355213138, 1546.3234401524128)]	[(0.033324563031359694, 1499.3554228290318)]
20	25	-0.655457762	-0.254013346	841.7273394	0	308.5772792	403.5875215	506.808491	0.028241134	0.095427598	0.132692349	0.003424566	0.03194192	0.077963097	-1.810138847	0.036011638	1518.964509	[(-1.605525587572862, 0.034717112105904516)]	[(-1.7180204355213138, 1546.3234401524128)]	[(0.033324563031359694, 1499.3554228290318)]
20	26	-2.356255603	0.055344738	1001.248513	0	112.4729572	288.1740188	376.3585361	0.007140245	0.010942099	0.030967198	0.001134678	0.00160954	0.002894363	-1.810138847	0.036011638	1518.964509	[(-1.605525587572862, 0.034717112105904516)]	[(-1.7180204355213138, 1546.3234401524128)]	[(0.033324563031359694, 1499.3554228290318)]
20	27	-1.781318454	0.047358628	1674.742337	0	173.18495	191.0261	230.5079122	0.04054191	0.082860461	0.099671328	0.000503355	0.002181188	0.004276221	-1.810138847	0.036011638	1518.964509	[(-1.605525587572862, 0.034717112105904516)]	[(-1.7180204355213138, 1546.3234401524128)]	[(0.033324563031359694, 1499.3554228290318)]
20	28	-2.074676264	-0.020387911	1578.854675	0	329.4574274	343.6498036	368.7848622	0.000874811	0.01553665	0.034625513	0.005492035	0.01909	0.029311594	-1.810138847	0.036011638	1518.964509	[(-1.605525587572862, 0.034717112105904516)]	[(-1.7180204355213138, 1546.3234401524128)]	[(0.033324563031359694, 1499.3554228290318)]
20	29	-1.945656652	0.054210059	620.6992817	0	246.3974145	332.5211738	391.0008066	0.048238997	0.048921024	0.069185012	0.001134678	0.002365992	0.002952126	-1.810138847	0.036011638	1518.964509	[(-1.605525587572862, 0.034717112105904516)]	[(-1.7180204355213138, 1546.3234401524128)]	[(0.033324563031359694, 1499.3554228290318)]
20	30	-1.60312685	0.064376302	1569.451585	0	165.1746848	218.8550819	271.0949349	0.011062301	0.025417003	0.071138379	0.000234753	0.001734212	0.002605986	-1.810138847	0.036011638	1518.964509	[(-1.605525587572862, 0.034717112105904516)]	[(-1.7180204355213138, 1546.3234401524128)]	[(0.033324563031359694, 1499.3554228290318)]
20	31	-1.46133566	0.046855273	1869.567159	0	175.6187516	269.4571613	354.8595261	0.030497324	0.045397331	0.060325119	0.000503355	0.002516758	0.004678905	-1.810138847	0.036011638	1518.964509	[(-1.605525587572862, 0.034717112105904516)]	[(-1.7180204355213138, 1546.3234401524128)]	[(0.033324563031359694, 1499.3554228290318)]
20	32	-1.646977058	0.077980706	1418.565626	0	113.7573785	145.9503259	227.2099446	0.032787907	0.047275607	0.073993541	0.005555937	0.006977405	0.009581254	-1.810138847	0.036011638	1518.964509	[(-1.605525587572862, 0.034717112105904516)]	[(-1.7180204355213138, 1546.3234401524128)]	[(0.033324563031359694, 1499.3554228290318)]
20	33	-2.349115358	-0.411029972	1612.075093	0	422.6861429	454.3714249	571.5598168	0.001082144	0.006181936	0.025255002	0.020043525	0.044286847	0.080692588	-1.810138847	0.036011638	1518.964509	[(-1.605525587572862, 0.034717112105904516)]	[(-1.7180204355213138, 1546.3234401524128)]	[(0.033324563031359694, 1499.3554228290318)]
20	34	-1.896752314	0.068585584	1474.892259	0	127.7157488	187.3827173	232.6781148	0.000715399	0.023910862	0.056861956	0.003413964	0.003742559	0.004218012	-1.810138847	0.036011638	1518.964509	[(-1.605525587572862, 0.034717112105904516)]	[(-1.7180204355213138, 1546.3234401524128)]	[(0.033324563031359694, 1499.3554228290318)]
20	35	-2.326562701	0.190793394	523.7279208	0	216.4714325	248.2248001	325.8725459	0.012229239	0.018750803	0.02971384	0.004729305	0.032236738	0.049750019	-1.810138847	0.036011638	1518.964509	[(-1.605525587572862, 0.034717112105904516)]	[(-1.7180204355213138, 1546.3234401524128)]	[(0.033324563031359694, 1499.3554228290318)]
20	36	-2.894394683	0.257111055	391.4856514	0	176.3602168	262.9659831	298.2340991	0.165267598	0.345329121	0.423881154	0.035473444	0.05761269	0.090466461	-1.810138847	0.036011638	1518.964509	[(-1.605525587572862, 0.034717112105904516)]	[(-1.7180204355213138, 1546.3234401524128)]	[(0.033324563031359694, 1499.3554228290318)]
20	37	-1.614189151	0.072424768	1315.146189	0	113.7573785	204.0054302	292.7989349	0.011062301	0.025417003	0.071138379	0.00042522	0.003273447	0.005136504	-1.810138847	0.036011638	1518.964509	[(-1.605525587572862, 0.034717112105904516)]	[(-1.7180204355213138, 1546.3234401524128)]	[(0.033324563031359694, 1499.3554228290318)]
20	38	-0.977059554	0.062932488	1321.114104	0	68.50107965	172.6923578	262.5994949	0.026996421	0.031825207	0.055462494	0.001443814	0.001734212	0.002605986	-1.810138847	0.036011638	1518.964509	[(-1.605525587572862, 0.034717112105904516)]	[(-1.7180204355213138, 1546.3234401524128)]	[(0.033324563031359694, 1499.3554228290318)]
20	39	2.496323795	0.797637866	133.3401883	0	84.60681119	247.5452385	305.5813018	0.024126516	1.042048988	1.861359452	0.205444817	0.440657294	0.508078026	-1.810138847	0.036011638	1518.964509	[(-1.605525587572862, 0.034717112105904516)]	[(-1.7180204355213138, 1546.3234401524128)]	[(0.033324563031359694, 1499.3554228290318)]
20	40	-1.349502342	0.051115095	1732.914217	0	73.67660308	184.1734957	278.624301	0.025175259	0.028253206	0.040546317	0.001472725	0.002774719	0.003362724	-1.810138847	0.036011638	1518.964509	[(-1.605525587572862, 0.034717112105904516)]	[(-1.7180204355213138, 1546.3234401524128)]	[(0.033324563031359694, 1499.3554228290318)]
20	41	-1.374677601	0.049642369	1792.873913	0	73.67660308	181.2257794	290.3758501	0.007882513	0.021695684	0.030476213	0.001472725	0.002181188	0.003362724	-1.810138847	0.036011638	1518.964509	[(-1.605525587572862, 0.034717112105904516)]	[(-1.7180204355213138, 1546.3234401524128)]	[(0.033324563031359694, 1499.3554228290318)]
20	42	-2.461314686	1.003082683	112.5850448	-3	84.60681119	257.3659132	319.2426677	0.004559772	0.073939395	0.091524481	0.205444817	0.577620506	0.67243388	-1.810138847	0.036011638	1518.964509	[(-1.605525587572862, 0.034717112105904516)]	[(-1.7180204355213138, 1546.3234401524128)]	[(0.033324563031359694, 1499.3554228290318)]
20	43	-0.909828408	0.057176013	1418.871911	0	133.7650856	213.8667186	313.2029609	0.035903808	0.047789893	0.071630274	3.14E-05	0.00160954	0.002417423	-1.810138847	0.036011638	1518.964509	[(-1.605525587572862, 0.034717112105904516)]	[(-1.7180204355213138, 1546.3234401524128)]	[(0.033324563031359694, 1499.3554228290318)]
20	44	-1.014211416	0.060852232	1369.689933	0	68.50107965	155.7281118	261.2528314	0.037151861	0.056593114	0.070323239	9.39E-05	0.001899422	0.002603863	-1.810138847	0.036011638	1518.964509	[(-1.605525587572862, 0.034717112105904516)]	[(-1.7180204355213138, 1546.3234401524128)]	[(0.033324563031359694, 1499.3554228290318)]
20	45	2.312877917	0.221637611	447.7003232	0	225.1905088	332.5473161	400.4624435	0.183445878	1.042048988	1.787981101	0.030844217	0.033963728	0.062087706	-1.810138847	0.036011638	1518.964509	[(-1.605525587572862, 0.034717112105904516)]	[(-1.7180204355213138, 1546.3234401524128)]	[(0.033324563031359694, 1499.3554228290318)]
20	46	-1.896036916	0.060758291	1676.406702	0	83.38023388	157.102318	226.657333	0.000715399	0.023910862	0.056861956	9.39E-05	0.001939675	0.002603863	-1.810138847	0.036011638	1518.964509	[(-1.605525587572862, 0.034717112105904516)]	[(-1.7180204355213138, 1546.3234401524128)]	[(0.033324563031359694, 1499.3554228290318)]
20	47	-2.729127086	0.186064089	550.0611918	0	176.3602168	283.3372948	369.7046024	0.165267598	0.235150723	0.291667076	0.004729305	0.032236738	0.049750019	-1.810138847	0.036011638	1518.964509	[(-1.605525587572862, 0.034717112105904516)]	[(-1.7180204355213138, 1546.3234401524128)]	[(0.033324563031359694, 1499.3554228290318)]
20	48	-2.456754914	0.105071172	1009.695972	0	112.4729572	328.6460109	406.3998558	0.004559772	0.070899547	0.087876663	0.013425451	0.021700483	0.026163895	-1.810138847	0.036011638	1518.964509	[(-1.605525587572862, 0.034717112105904516)]	[(-1.7180204355213138, 1546.3234401524128)]	[(0.033324563031359694, 1499.3554228290318)]
20	49	-2.33879194	0.071999549	1526.697909	0	426.9812747	497.6599243	547.6188711	0.009241275	0.010597977	0.024822145	0.00042522	0.003273447	0.004966416	-1.810138847	0.036011638	1518.964509	[(-1.605525587572862, 0.034717112105904516)]	[(-1.7180204355213138, 1546.3234401524128)]	[(0.033324563031359694, 1499.3554228290318)]
20	50	-0.790586606	0.09164572	922.9087462	0	185.756306	323.396243	400.4887387	0.008843119	0.078324211	0.105049417	0.013425451	0.015437139	0.017803545	-1.810138847	0.036011638	1518.964509	[(-1.605525587572862, 0.034717112105904516)]	[(-1.7180204355213138, 1546.3234401524128)]	[(0.033324563031359694, 1499.3554228290318)]
21	0	-0.993398314	0.227793098	1054.270981	3	143.7636499	327.9048895	461.9533872	0.047140811	0.077222834	0.193890072	0.004565359	0.022790159	0.034730773	-1.942851982	0.29820415	1141.331106	[(-1.848332842851322, 0.25069649688314055)]	[(-1.8704739359251132, 1198.8558069343346)]	[(0.2655234637749946, 1142.8082958005182)]
21	1	2.889330119	0.213350448	1056.970625	0	232.6608964	294.5946797	365.2831679	0.00828933	0.119374403	0.431051844	0.014442651	0.027298503	0.041924923	-1.942851982	0.29820415	1141.331106	[(-1.848332842851322, 0.25069649688314055)]	[(-1.8704739359251132, 1198.8558069343346)]	[(0.2655234637749946, 1142.8082958005182)]
21	2	-0.22401679	-0.845965041	375.5530569	0	580.2440168	605.2199568	630.5590865	0.579043709	0.655462016	0.722085079	0.135765288	0.160714033	0.231724439	-1.942851982	0.29820415	1141.331106	[(-1.848332842851322, 0.25069649688314055)]	[(-1.8704739359251132, 1198.8558069343346)]	[(0.2655234637749946, 1142.8082958005182)]
21	3	-1.040539125	-0.512129907	1169.293877	0	766.4675385	824.699715	866.9936295	0.030908859	0.045795626	0.175033748	0.008809827	0.088260692	0.117215107	-1.942851982	0.29820415	1141.331106	[(-1.848332842851322, 0.25069649688314055)]	[(-1.8704739359251132, 1198.8558069343346)]	[(0.2655234637749946, 1142.8082958005182)]
21	4	1.713768911	0.687579506	581.4321308	0	284.5604135	342.2346502	418.0654485	0.14344253	0.280376091	0.468075381	0.043516913	0.181249334	0.216180117	-1.942851982	0.29820415	1141.331106	[(-1.848332842851322, 0.25069649688314055)]	[(-1.8704739359251132, 1198.8558069343346)]	[(0.2655234637749946, 1142.8082958005182)]
21	5	-2.054890287	0.378451884	1063.890203	0	68.36345881	287.1433169	373.7344635	0.048089367	0.084616776	0.103135007	0.000793686	0.017124351	0.028497105	-1.942851982	0.29820415	1141.331106	[(-1.848332842851322, 0.25069649688314055)]	[(-1.8704739359251132, 1198.8558069343346)]	[(0.2655234637749946, 1142.8082958005182)]
21	6	-2.277915949	0.325348758	1377.690253	0	363.7407215	419.7083892	488.062377	0.080177022	0.191439238	0.245226	0.013024585	0.025394783	0.033202456	-1.942851982	0.29820415	1141.331106	[(-1.848332842851322, 0.25069649688314055)]	[(-1.8704739359251132, 1198.8558069343346)]	[(0.2655234637749946, 1142.8082958005182)]
21	7	-1.594386549	0.364148944	1002.380625	0	68.36345881	290.4352865	382.3407757	0.053544191	0.1033726	0.167650079	0.013509254	0.022204127	0.033803304	-1.942851982	0.29820415	1141.331106	[(-1.848332842851322, 0.25069649688314055)]	[(-1.8704739359251132, 1198.8558069343346)]	[(0.2655234637749946, 1142.8082958005182)]
21	9	-2.784677502	-0.50332008	1709.007806	0	286.8620165	537.3573406	771.4799152	0.046911032	0.113588178	0.129308673	0.008809827	0.082387474	0.117215107	-1.942851982	0.29820415	1141.331106	[(-1.848332842851322, 0.25069649688314055)]	[(-1.8704739359251132, 1198.8558069343346)]	[(0.2655234637749946, 1142.8082958005182)]
21	10	-2.636302112	0.312324173	1133.122272	0	272.422466	361.7488655	421.1183621	0.001354787	0.083731511	0.169894416	0.011334992	0.0176962	0.024661389	-1.942851982	0.29820415	1141.331106	[(-1.848332842851322, 0.25069649688314055)]	[(-1.8704739359251132, 1198.8558069343346)]	[(0.2655234637749946, 1142.8082958005182)]
21	11	-1.681630319	0.377658198	868.2850388	0	386.1332971	430.423408	464.9124807	0.08208607	0.089563665	0.132752571	0.000793686	0.017124351	0.02881458	-1.942851982	0.29820415	1141.331106	[(-1.848332842851322, 0.25069649688314055)]	[(-1.8704739359251132, 1198.8558069343346)]	[(0.2655234637749946, 1142.8082958005182)]
21	12	2.566632024	-0.28681466	678.8021988	0	631.9989258	658.6301651	691.4547768	0.298876707	0.311994523	0.427736112	0.083242028	0.137054555	0.179939166	-1.942851982	0.29820415	1141.331106	[(-1.848332842851322, 0.25069649688314055)]	[(-1.8704739359251132, 1198.8558069343346)]	[(0.2655234637749946, 1142.8082958005182)]
21	13	-2.989368569	0.232358457	1309.378307	0	252.5094616	329.9359786	383.2289824	0.04864241	0.104182145	0.183442998	0.004565359	0.022790159	0.03290463	-1.942851982	0.29820415	1141.331106	[(-1.848332842851322, 0.25069649688314055)]	[(-1.8704739359251132, 1198.8558069343346)]	[(0.2655234637749946, 1142.8082958005182)]
21	14	-0.803060499	0.164905598	885.8738046	0	252.1191007	382.0725236	506.5723336	0.190337815	0.232067976	0.314412694	0.04844485	0.05959507	0.072341079	-1.942851982	0.29820415	1141.331106	[(-1.848332842851322, 0.25069649688314055)]	[(-1.8704739359251132, 1198.8558069343346)]	[(0.2655234637749946, 1142.8082958005182)]
21	15	-1.780991472	-0.663821857	1591.375021	0	345.2156377	729.651495	861.9388522	0.017275084	0.090519662	0.122719131	0.017909558	0.071993135	0.111724873	-1.942851982	0.29820415	1141.331106	[(-1.848332842851322, 0.25069649688314055)]	[(-1.8704739359251132, 1198.8558069343346)]	[(0.2655234637749946, 1142.8082958005182)]
21	16	-2.737766469	-0.681731414	1796.530046	0	331.0810995	665.1018506	876.0317246	0.046911032	0.083731511	0.129308673	0.017909558	0.070203841	0.111724873	-1.942851982	0.29820415	1141.331106	[(-1.848332842851322, 0.25069649688314055)]	[(-1.8704739359251132, 1198.8558069343346)]	[(0.2655234637749946, 1142.8082958005182)]
21	17	-1.935914222	-0.023597742	1360.026726	0	224.546436	424.2051005	504.5372033	0.005959115	0.034359288	0.075395336	0.01056527	0.068217255	0.126020659	-1.942851982	0.29820415	1141.331106	[(-1.848332842851322, 0.25069649688314055)]	[(-1.8704739359251132, 1198.8558069343346)]	[(0.2655234637749946, 1142.8082958005182)]
21	18	-2.197738927	-0.370056688	874.9623107	0	672.9206748	702.4834384	719.7888543	0.080177022	0.13798789	0.181084382	0.028174188	0.081559869	0.136103599	-1.942851982	0.29820415	1141.331106	[(-1.848332842851322, 0.25069649688314055)]	[(-1.8704739359251132, 1198.8558069343346)]	[(0.2655234637749946, 1142.8082958005182)]
21	19	-2.940726159	0.414728312	980.5188444	0	231.201117	303.8168409	354.9418047	0.010570545	0.071753871	0.14452907	0.008549805	0.018278681	0.028497105	-1.942851982	0.29820415	1141.331106	[(-1.848332842851322, 0.25069649688314055)]	[(-1.8704739359251132, 1198.8558069343346)]	[(0.2655234637749946, 1142.8082958005182)]
21	20	-2.00680092	0.924969212	444.7776547	0	284.536874	340.2898231	387.3193549	0.044654646	0.052557198	0.08389926	0.04567881	0.082165761	0.152958721	-1.942851982	0.29820415	1141.331106	[(-1.848332842851322, 0.25069649688314055)]	[(-1.8704739359251132, 1198.8558069343346)]	[(0.2655234637749946, 1142.8082958005182)]
21	22	0.393944025	0.970648022	481.3534233	0	269.9035916	306.9626354	360.6015261	0.209556194	0.346362509	0.577730488	0.009592377	0.051713221	0.152958721	-1.942851982	0.29820415	1141.331106	[(-1.848332842851322, 0.25069649688314055)]	[(-1.8704739359251132, 1198.8558069343346)]	[(0.2655234637749946, 1142.8082958005182)]
21	23	1.570069574	-0.013032472	587.1556884	0	360.6676086	431.6577614	505.6200377	0.000256808	0.215547442	0.46177662	0.01056527	0.061173741	0.117568443	-1.942851982	0.29820415	1141.331106	[(-1.848332842851322, 0.25069649688314055)]	[(-1.8704739359251132, 1198.8558069343346)]	[(0.2655234637749946, 1142.8082958005182)]
21	24	-1.941873337	-0.710199754	1852.07281	0	345.2156377	844.7703165	992.1228064	0.005959115	0.030386545	0.07301169	0.02846834	0.070203841	0.123112209	-1.942851982	0.29820415	1141.331106	[(-1.848332842851322, 0.25069649688314055)]	[(-1.8704739359251132, 1198.8558069343346)]	[(0.2655234637749946, 1142.8082958005182)]
21	25	1.570326382	1.070516496	363.835661	0	188.4071421	246.6173108	313.3500656	0.000256808	0.215547442	0.46177662	0.090276097	0.111897285	0.22901655	-1.942851982	0.29820415	1141.331106	[(-1.848332842851322, 0.25069649688314055)]	[(-1.8704739359251132, 1198.8558069343346)]	[(0.2655234637749946, 1142.8082958005182)]
21	26	2.916465904	0.30098918	1362.84001	0	252.5094616	335.1602857	428.1350597	0.027135785	0.137464927	0.452760472	0.011334992	0.017481256	0.020127392	-1.942851982	0.29820415	1141.331106	[(-1.848332842851322, 0.25069649688314055)]	[(-1.8704739359251132, 1198.8558069343346)]	[(0.2655234637749946, 1142.8082958005182)]
21	27	2.88104079	0.423278117	959.8620826	0	231.201117	297.3191402	388.3327022	0.00828933	0.119374403	0.427736112	0.001460007	0.018278681	0.031917027	-1.942851982	0.29820415	1141.331106	[(-1.848332842851322, 0.25069649688314055)]	[(-1.8704739359251132, 1198.8558069343346)]	[(0.2655234637749946, 1142.8082958005182)]
21	31	2.267755317	-1.217006769	701.8821218	0	592.8317637	647.1699178	721.5507096	0.298876707	0.488716195	0.547286795	0.220899076	0.366249273	0.437441617	-1.942851982	0.29820415	1141.331106	[(-1.848332842851322, 0.25069649688314055)]	[(-1.8704739359251132, 1198.8558069343346)]	[(0.2655234637749946, 1142.8082958005182)]
21	32	-2.634947325	0.084496914	1198.777057	0	272.422466	427.6913798	499.7273078	0.001354787	0.084634703	0.170978246	0.022102819	0.066680296	0.087397816	-1.942851982	0.29820415	1141.331106	[(-1.848332842851322, 0.25069649688314055)]	[(-1.8704739359251132, 1198.8558069343346)]	[(0.2655234637749946, 1142.8082958005182)]
21	33	0.603500219	-1.437905845	1302.475492	0	711.8663024	989.9331828	1135.032381	0.002014324	0.22515123	0.493908011	0.220899076	0.513515324	0.614160878	-1.942851982	0.29820415	1141.331106	[(-1.848332842851322, 0.25069649688314055)]	[(-1.8704739359251132, 1198.8558069343346)]	[(0.2655234637749946, 1142.8082958005182)]
21	34	-2.930155614	-0.398230876	1718.727434	0	286.8620165	604.9315361	786.7766339	0.010570545	0.071753871	0.140300852	0.028174188	0.081559869	0.124833924	-1.942851982	0.29820415	1141.331106	[(-1.848332842851322, 0.25069649688314055)]	[(-1.8704739359251132, 1198.8558069343346)]	[(0.2655234637749946, 1142.8082958005182)]
21	35	1.067383392	0.424738124	393.1984567	0	255.8106714	287.2362244	342.5852498	0.461868849	0.476146068	0.515553343	0.001460007	0.01925202	0.033085033	-1.942851982	0.29820415	1141.331106	[(-1.848332842851322, 0.25069649688314055)]	[(-1.8704739359251132, 1198.8558069343346)]	[(0.2655234637749946, 1142.8082958005182)]
21	37	-1.962146274	0.062394096	1544.63276	0	224.546436	429.7192213	515.192684	0.020272937	0.030386545	0.07301169	0.022102819	0.061173741	0.087397816	-1.942851982	0.29820415	1141.331106	[(-1.848332842851322, 0.25069649688314055)]	[(-1.8704739359251132, 1198.8558069343346)]	[(0.2655234637749946, 1142.8082958005182)]
21	41	0.605514543	0.980240399	413.3905128	0	188.4071421	238.0404684	319.5299969	0.002014324	0.22515123	0.493908011	0.009592377	0.051713221	0.156795672	-1.942851982	0.29820415	1141.331106	[(-1.848332842851322, 0.25069649688314055)]	[(-1.8704739359251132, 1198.8558069343346)]	[(0.2655234637749946, 1142.8082958005182)]
21	42	-1.540842359	0.277274435	1301.373315	0	299.8062656	444.4266553	521.9836318	0.053544191	0.139068727	0.210485432	0.000118869	0.010051443	0.022024009	-1.942851982	0.29820415	1141.331106	[(-1.848332842851322, 0.25069649688314055)]	[(-1.8704739359251132, 1198.8558069343346)]	[(0.2655234637749946, 1142.8082958005182)]
21	43	-1.763716389	0.28359515	1387.368115	0	299.8062656	408.5132291	448.0627234	0.017275084	0.089563665	0.123809155	0.006320714	0.010051443	0.020127392	-1.942851982	0.29820415	1141.331106	[(-1.848332842851322, 0.25069649688314055)]	[(-1.8704739359251132, 1198.8558069343346)]	[(0.2655234637749946, 1142.8082958005182)]
21	44	-1.071447984	0.277155567	1152.042577	0	143.7636499	368.3693841	481.6666608	0.028428349	0.045795626	0.175033748	0.000118869	0.010130688	0.022071556	-1.942851982	0.29820415	1141.331106	[(-1.848332842851322, 0.25069649688314055)]	[(-1.8704739359251132, 1198.8558069343346)]	[(0.2655234637749946, 1142.8082958005182)]
21	45	-1.099876334	0.644062593	568.7532085	0	273.5369221	376.7583006	432.8410137	0.028428349	0.064747859	0.186405087	0.043516913	0.16120862	0.19571417	-1.942851982	0.29820415	1141.331106	[(-1.848332842851322, 0.25069649688314055)]	[(-1.8704739359251132, 1198.8558069343346)]	[(0.2655234637749946, 1142.8082958005182)]
22	0	-2.904280214	-0.284013314	817.7192989	0	462.3628232	552.8811408	586.0000426	0.005515941	0.035001184	0.063042482	0.075109657	0.111188921	0.141534185	-2.129076636	0.302561273	1219.213092	[(-1.7206096716678954, 0.2193351684356516)]	[(-2.049672339877494, 1225.7280767637499)]	[(0.23689806119479112, 1171.1046990706707)]
22	1	-0.910501104	0.150613795	1399.459648	0	70.92398808	279.3456767	374.0849927	0.001450467	0.031173614	0.110696825	0.005434936	0.017234668	0.027863723	-2.129076636	0.302561273	1219.213092	[(-1.7206096716678954, 0.2193351684356516)]	[(-2.049672339877494, 1225.7280767637499)]	[(0.23689806119479112, 1171.1046990706707)]
22	2	-1.633116524	0.510837227	722.9988486	0	157.9953805	280.1469417	324.83012	0.000725666	0.028077378	0.054938213	0.010428846	0.015596664	0.024188874	-2.129076636	0.302561273	1219.213092	[(-1.7206096716678954, 0.2193351684356516)]	[(-2.049672339877494, 1225.7280767637499)]	[(0.23689806119479112, 1171.1046990706707)]
22	3	-2.739429959	0.491515728	828.8377019	0	163.1345304	193.8306328	226.603691	0.006262103	0.032941274	0.051260192	0.008892652	0.017091406	0.027745935	-2.129076636	0.302561273	1219.213092	[(-1.7206096716678954, 0.2193351684356516)]	[(-2.049672339877494, 1225.7280767637499)]	[(0.23689806119479112, 1171.1046990706707)]
22	5	-1.640850458	0.085691243	1339.264357	0	251.3724096	296.3473516	326.3222294	0.007733934	0.028077378	0.054938213	0.002120096	0.020819867	0.039547928	-2.129076636	0.302561273	1219.213092	[(-1.7206096716678954, 0.2193351684356516)]	[(-2.049672339877494, 1225.7280767637499)]	[(0.23689806119479112, 1171.1046990706707)]
22	6	-0.920670615	0.183714608	1348.801301	0	70.92398808	250.7943286	349.6601276	0.008719044	0.030206636	0.110116638	0.005036815	0.016639409	0.02126821	-2.129076636	0.302561273	1219.213092	[(-1.7206096716678954, 0.2193351684356516)]	[(-2.049672339877494, 1225.7280767637499)]	[(0.23689806119479112, 1171.1046990706707)]
22	8	-1.389421003	0.468455662	725.8410956	0	157.9953805	267.0325182	337.1809201	0.016059141	0.052482616	0.081825805	0.023060067	0.032464784	0.041224044	-2.129076636	0.302561273	1219.213092	[(-1.7206096716678954, 0.2193351684356516)]	[(-2.049672339877494, 1225.7280767637499)]	[(0.23689806119479112, 1171.1046990706707)]
22	9	-1.859940758	0.262523417	936.0692997	0	313.2329405	349.0085611	379.3144131	0.110588654	0.116723524	0.132946924	0.00115343	0.014446904	0.023109253	-2.129076636	0.302561273	1219.213092	[(-1.7206096716678954, 0.2193351684356516)]	[(-2.049672339877494, 1225.7280767637499)]	[(0.23689806119479112, 1171.1046990706707)]
22	10	-1.632390858	0.188751423	1587.099849	0	163.8131051	223.0683345	285.5890534	0.000725666	0.028561155	0.055228479	0.005036815	0.016222995	0.02126821	-2.129076636	0.302561273	1219.213092	[(-1.7206096716678954, 0.2193351684356516)]	[(-2.049672339877494, 1225.7280767637499)]	[(0.23689806119479112, 1171.1046990706707)]
22	11	-2.43173947	0.350245636	660.2771337	0	162.3192746	223.8508179	267.3809064	0.09486464	0.10667687	0.122580615	8.83E-05	0.012574573	0.023148439	-2.129076636	0.302561273	1219.213092	[(-1.7206096716678954, 0.2193351684356516)]	[(-2.049672339877494, 1225.7280767637499)]	[(0.23689806119479112, 1171.1046990706707)]
22	12	-2.283380667	-0.898033895	1246.245064	0	374.5458448	414.435822	472.1683333	0.000551883	0.003436896	0.042432731	0.02819876	0.067002597	0.104798682	-2.129076636	0.302561273	1219.213092	[(-1.7206096716678954, 0.2193351684356516)]	[(-2.049672339877494, 1225.7280767637499)]	[(0.23689806119479112, 1171.1046990706707)]
22	13	1.784229429	-0.467487261	317.155196	0	373.9902487	468.3184123	514.0880917	0.025114659	0.140715255	0.296921367	0.040136338	0.067938276	0.101215258	-2.129076636	0.302561273	1219.213092	[(-1.7206096716678954, 0.2193351684356516)]	[(-2.049672339877494, 1225.7280767637499)]	[(0.23689806119479112, 1171.1046990706707)]
22	14	-1.43472374	0.300211467	989.8368383	0	115.6090712	211.8146945	269.5057418	0.045302737	0.049214435	0.06370471	0.002937259	0.007594219	0.019569481	-2.129076636	0.302561273	1219.213092	[(-1.7206096716678954, 0.2193351684356516)]	[(-2.049672339877494, 1225.7280767637499)]	[(0.23689806119479112, 1171.1046990706707)]
22	15	-1.373361862	0.156048731	1299.749748	0	283.5339486	315.9415585	334.1710402	0.016059141	0.06318871	0.089589308	0.005434936	0.013611377	0.025230311	-2.129076636	0.302561273	1219.213092	[(-1.7206096716678954, 0.2193351684356516)]	[(-2.049672339877494, 1225.7280767637499)]	[(0.23689806119479112, 1171.1046990706707)]
22	16	-2.023453106	-0.5076236	1566.30283	0	234.0295799	436.2937753	561.8094051	0.027155623	0.043083156	0.108738319	0.031521425	0.058497833	0.085160722	-2.129076636	0.302561273	1219.213092	[(-1.7206096716678954, 0.2193351684356516)]	[(-2.049672339877494, 1225.7280767637499)]	[(0.23689806119479112, 1171.1046990706707)]
22	17	0.133320944	0.261369987	500.2504092	0	252.7330352	394.0325062	454.0995285	0.131411868	0.505788923	0.64659711	0.00115343	0.014446904	0.023109253	-2.129076636	0.302561273	1219.213092	[(-1.7206096716678954, 0.2193351684356516)]	[(-2.049672339877494, 1225.7280767637499)]	[(0.23689806119479112, 1171.1046990706707)]
22	19	-2.28414169	0.8529938	467.789989	0	333.3441178	357.9824378	376.0065791	0.000761023	0.003944245	0.042432731	0.073210597	0.077456091	0.165867228	-2.129076636	0.302561273	1219.213092	[(-1.7206096716678954, 0.2193351684356516)]	[(-2.049672339877494, 1225.7280767637499)]	[(0.23689806119479112, 1171.1046990706707)]
22	21	-1.227900666	-0.539145024	1140.96146	0	671.5764104	700.7405056	723.9265944	0.019084494	0.075628877	0.119046008	0.031521425	0.058497833	0.079802438	-2.129076636	0.302561273	1219.213092	[(-1.7206096716678954, 0.2193351684356516)]	[(-2.049672339877494, 1225.7280767637499)]	[(0.23689806119479112, 1171.1046990706707)]
22	22	-1.486281076	-0.093383101	1443.189396	3	346.0487164	410.3534975	451.9616769	0.000774103	0.036764156	0.064014351	0.023626326	0.091109096	0.126719215	-2.129076636	0.302561273	1219.213092	[(-1.7206096716678954, 0.2193351684356516)]	[(-2.049672339877494, 1225.7280767637499)]	[(0.23689806119479112, 1171.1046990706707)]
22	23	-2.836491843	-0.625776647	1138.078013	0	442.1251248	465.4938483	525.1392596	0.023406126	0.036907082	0.048156409	0.014317311	0.039677683	0.064763544	-2.129076636	0.302561273	1219.213092	[(-1.7206096716678954, 0.2193351684356516)]	[(-2.049672339877494, 1225.7280767637499)]	[(0.23689806119479112, 1171.1046990706707)]
22	24	-0.705596441	-0.680236938	1550.454893	0	463.5750396	760.3261255	940.3158304	0.097321181	0.165594844	0.183642767	0.004204845	0.042480913	0.071846567	-2.129076636	0.302561273	1219.213092	[(-1.7206096716678954, 0.2193351684356516)]	[(-2.049672339877494, 1225.7280767637499)]	[(0.23689806119479112, 1171.1046990706707)]
22	25	-1.208816172	-0.117009427	370.601769	0	456.2604202	482.6010045	502.2489547	0.019084494	0.075628877	0.124781133	0.023626326	0.091109096	0.128606369	-2.129076636	0.302561273	1219.213092	[(-1.7206096716678954, 0.2193351684356516)]	[(-2.049672339877494, 1225.7280767637499)]	[(0.23689806119479112, 1171.1046990706707)]
22	26	-2.872580975	0.252210428	1150.652067	0	172.028704	211.7628067	291.6622885	0.026183299	0.03132389	0.048156409	0.00915956	0.015538108	0.025708096	-2.129076636	0.302561273	1219.213092	[(-1.7206096716678954, 0.2193351684356516)]	[(-2.049672339877494, 1225.7280767637499)]	[(0.23689806119479112, 1171.1046990706707)]
22	27	2.959449863	-1.374454837	893.5863679	0	427.5915979	608.7178491	681.9113028	0.703831439	0.926995455	1.056057411	0.116211704	0.224569655	0.319670418	-2.129076636	0.302561273	1219.213092	[(-1.7206096716678954, 0.2193351684356516)]	[(-2.049672339877494, 1225.7280767637499)]	[(0.23689806119479112, 1171.1046990706707)]
22	28	-2.050608729	-0.208903658	1289.750068	0	436.8663209	513.2319599	559.5773074	0.027155623	0.061186904	0.119600568	0.075109657	0.094174814	0.139757656	-2.129076636	0.302561273	1219.213092	[(-1.7206096716678954, 0.2193351684356516)]	[(-2.049672339877494, 1225.7280767637499)]	[(0.23689806119479112, 1171.1046990706707)]
22	29	-1.485506973	0.08781134	1011.289507	0	217.4827565	267.767196	316.5810659	0.000774103	0.036764156	0.06370471	0.002120096	0.020819867	0.03869989	-2.129076636	0.302561273	1219.213092	[(-1.7206096716678954, 0.2193351684356516)]	[(-2.049672339877494, 1225.7280767637499)]	[(0.23689806119479112, 1171.1046990706707)]
22	30	-2.813085717	-0.611459336	1629.255951	0	415.1050388	452.9732545	546.5984206	0.023406126	0.036907082	0.052858973	0.014317311	0.049222557	0.064763544	-2.129076636	0.302561273	1219.213092	[(-1.7206096716678954, 0.2193351684356516)]	[(-2.049672339877494, 1225.7280767637499)]	[(0.23689806119479112, 1171.1046990706707)]
22	31	-1.165559725	0.101136809	1333.978566	0	283.5339486	327.0359149	377.6360646	0.043256447	0.092918382	0.142083712	0.01332547	0.026082674	0.03869989	-2.129076636	0.302561273	1219.213092	[(-1.7206096716678954, 0.2193351684356516)]	[(-2.049672339877494, 1225.7280767637499)]	[(0.23689806119479112, 1171.1046990706707)]
22	32	-2.607594248	-0.799418745	1450.093432	0	258.0973402	308.3584874	356.4611252	0.030580093	0.044794159	0.058049579	0.006573516	0.074790158	0.094914207	-2.129076636	0.302561273	1219.213092	[(-1.7206096716678954, 0.2193351684356516)]	[(-2.049672339877494, 1225.7280767637499)]	[(0.23689806119479112, 1171.1046990706707)]
22	33	1.193157355	-1.258243132	1077.867031	0	427.5915979	599.7889866	814.2627765	0.183135012	0.405473113	0.534369886	0.039058494	0.147095185	0.226701054	-2.129076636	0.302561273	1219.213092	[(-1.7206096716678954, 0.2193351684356516)]	[(-2.049672339877494, 1225.7280767637499)]	[(0.23689806119479112, 1171.1046990706707)]
22	34	-2.551806195	-0.792845229	1700.296688	0	258.0973402	348.9369811	453.5171907	0.01496748	0.031987832	0.063966521	0.006573516	0.074790158	0.094914207	-2.129076636	0.302561273	1219.213092	[(-1.7206096716678954, 0.2193351684356516)]	[(-2.049672339877494, 1225.7280767637499)]	[(0.23689806119479112, 1171.1046990706707)]
22	35	-0.511037753	0.040797304	816.1560829	0	500.5121729	522.6283867	556.2659236	0.097237507	0.230419849	0.300361245	0.044893939	0.05074916	0.07546308	-2.129076636	0.302561273	1219.213092	[(-1.7206096716678954, 0.2193351684356516)]	[(-2.049672339877494, 1225.7280767637499)]	[(0.23689806119479112, 1171.1046990706707)]
22	36	-2.655608578	-0.972227776	1573.891401	0	292.4322771	363.3207313	469.5362402	0.037095558	0.054223055	0.065016994	0.045995121	0.097666011	0.143867488	-2.129076636	0.302561273	1219.213092	[(-1.7206096716678954, 0.2193351684356516)]	[(-2.049672339877494, 1225.7280767637499)]	[(0.23689806119479112, 1171.1046990706707)]
22	37	-1.974282957	-0.375466535	1638.248304	0	234.0295799	460.9392959	623.0152692	0.003753545	0.043083156	0.096634717	0.09145322	0.105210337	0.129174476	-2.129076636	0.302561273	1219.213092	[(-1.7206096716678954, 0.2193351684356516)]	[(-2.049672339877494, 1225.7280767637499)]	[(0.23689806119479112, 1171.1046990706707)]
22	38	-2.33687483	0.527876874	829.5733915	0	168.6635704	228.6750494	292.2544332	0.05273314	0.05342445	0.063525987	0.014733164	0.019747101	0.025496367	-2.129076636	0.302561273	1219.213092	[(-1.7206096716678954, 0.2193351684356516)]	[(-2.049672339877494, 1225.7280767637499)]	[(0.23689806119479112, 1171.1046990706707)]
22	41	-1.970529412	-0.676032094	1043.884695	0	408.1241795	524.18717	591.2119814	0.003753545	0.045585519	0.096634717	0.004204845	0.039677683	0.071846567	-2.129076636	0.302561273	1219.213092	[(-1.7206096716678954, 0.2193351684356516)]	[(-2.049672339877494, 1225.7280767637499)]	[(0.23689806119479112, 1171.1046990706707)]
22	42	-0.911951571	-0.926232655	1651.366488	0	463.5750396	799.5733886	958.108917	0.001450467	0.030206636	0.110116638	0.02819876	0.067002597	0.116078186	-2.129076636	0.302561273	1219.213092	[(-1.7206096716678954, 0.2193351684356516)]	[(-2.049672339877494, 1225.7280767637499)]	[(0.23689806119479112, 1171.1046990706707)]
22	43	1.635369607	1.156724126	162.4041589	0	367.5234786	371.0976323	378.1206172	0.148859822	0.239955137	0.356465296	0.303730326	0.352645772	0.408851489	-2.129076636	0.302561273	1219.213092	[(-1.7206096716678954, 0.2193351684356516)]	[(-2.049672339877494, 1225.7280767637499)]	[(0.23689806119479112, 1171.1046990706707)]
22	44	-2.274382885	0.225068654	1172.387226	0	214.024843	363.5581188	412.7769336	0.008445899	0.009067496	0.049410203	0.0125971	0.018714688	0.025752526	-2.129076636	0.302561273	1219.213092	[(-1.7206096716678954, 0.2193351684356516)]	[(-2.049672339877494, 1225.7280767637499)]	[(0.23689806119479112, 1171.1046990706707)]
22	45	-0.60827526	0.163782051	1289.202095	0	409.5049975	440.1839753	510.7580522	0.097237507	0.165594844	0.22257124	0.007733319	0.013611377	0.022136983	-2.129076636	0.302561273	1219.213092	[(-1.7206096716678954, 0.2193351684356516)]	[(-2.049672339877494, 1225.7280767637499)]	[(0.23689806119479112, 1171.1046990706707)]
22	48	1.809344088	-1.219184638	1474.826701	0	469.83792	760.7545762	952.100646	0.025114659	0.140715255	0.296921367	0.039058494	0.147095185	0.211077656	-2.129076636	0.302561273	1219.213092	[(-1.7206096716678954, 0.2193351684356516)]	[(-2.049672339877494, 1225.7280767637499)]	[(0.23689806119479112, 1171.1046990706707)]
22	50	1.010022342	0.419151004	585.0476147	0	446.5535993	459.2950361	484.0945953	0.183135012	0.527563121	0.651742501	0.026889423	0.04004049	0.051604095	-2.129076636	0.302561273	1219.213092	[(-1.7206096716678954, 0.2193351684356516)]	[(-2.049672339877494, 1225.7280767637499)]	[(0.23689806119479112, 1171.1046990706707)]
22	53	-0.992401967	0.294397708	1044.933239	0	342.2594821	389.9213298	415.1130478	0.071731352	0.078027537	0.124730915	0.0028765	0.009511886	0.018687534	-2.129076636	0.302561273	1219.213092	[(-1.7206096716678954, 0.2193351684356516)]	[(-2.049672339877494, 1225.7280767637499)]	[(0.23689806119479112, 1171.1046990706707)]
22	54	-1.544242106	0.337588164	1024.366377	0	115.6090712	230.1414454	273.4718786	0.057961031	0.068281639	0.078065537	0.012569204	0.016190578	0.024716776	-2.129076636	0.302561273	1219.213092	[(-1.7206096716678954, 0.2193351684356516)]	[(-2.049672339877494, 1225.7280767637499)]	[(0.23689806119479112, 1171.1046990706707)]
22	55	-2.577014156	0.314243106	1345.633937	0	239.3470274	305.2293251	340.750301	0.025207961	0.031987832	0.058049579	0.014031638	0.016948644	0.022021051	-2.129076636	0.302561273	1219.213092	[(-1.7206096716678954, 0.2193351684356516)]	[(-2.049672339877494, 1225.7280767637499)]	[(0.23689806119479112, 1171.1046990706707)]
22	56	-1.708889057	0.212471554	1690.376485	0	68.86390326	206.5989926	331.8977492	0.025811981	0.056541037	0.079434602	0.003808091	0.013375107	0.021724228	-2.129076636	0.302561273	1219.213092	[(-1.7206096716678954, 0.2193351684356516)]	[(-2.049672339877494, 1225.7280767637499)]	[(0.23689806119479112, 1171.1046990706707)]
22	57	-2.785265856	0.375223614	1113.954304	0	109.8034302	132.0170412	208.9141401	0.027819861	0.041627249	0.052858973	0.017037967	0.022360731	0.029729007	-2.129076636	0.302561273	1219.213092	[(-1.7206096716678954, 0.2193351684356516)]	[(-2.049672339877494, 1225.7280767637499)]	[(0.23689806119479112, 1171.1046990706707)]
22	58	2.032400714	0.779783204	500.3738192	0	79.36352693	247.7866423	344.3692609	0.223056626	0.231481874	0.386144017	0.000325144	0.028649027	0.108629438	-2.129076636	0.302561273	1219.213092	[(-1.7206096716678954, 0.2193351684356516)]	[(-2.049672339877494, 1225.7280767637499)]	[(0.23689806119479112, 1171.1046990706707)]
22	59	0.001909075	0.767371865	458.1429391	0	252.7330352	360.8707167	438.4123981	0.131411868	0.418181011	0.574891746	0.012086195	0.03670649	0.10849938	-2.129076636	0.302561273	1219.213092	[(-1.7206096716678954, 0.2193351684356516)]	[(-2.049672339877494, 1225.7280767637499)]	[(0.23689806119479112, 1171.1046990706707)]
22	60	-2.536838715	0.542610038	728.8979206	0	162.3192746	169.173169	212.585416	0.01496748	0.041966151	0.069953512	0.014733164	0.021217399	0.031389633	-2.129076636	0.302561273	1219.213092	[(-1.7206096716678954, 0.2193351684356516)]	[(-2.049672339877494, 1225.7280767637499)]	[(0.23689806119479112, 1171.1046990706707)]
22	61	-2.733167855	0.350157367	1203.407472	0	109.8034302	158.8515636	222.9914435	0.006262103	0.032941274	0.051260192	8.83E-05	0.012574573	0.023148439	-2.129076636	0.302561273	1219.213092	[(-1.7206096716678954, 0.2193351684356516)]	[(-2.049672339877494, 1225.7280767637499)]	[(0.23689806119479112, 1171.1046990706707)]
22	62	-2.898764274	0.55975626	718.9260008	0	163.1345304	186.5945221	244.4751822	0.005515941	0.03132389	0.058629729	0.017146222	0.032648214	0.04510661	-2.129076636	0.302561273	1219.213092	[(-1.7206096716678954, 0.2193351684356516)]	[(-2.049672339877494, 1225.7280767637499)]	[(0.23689806119479112, 1171.1046990706707)]
22	63	-2.692704136	0.392261582	1050.243369	0	114.2189892	174.0271536	223.9699974	0.037095558	0.041428367	0.060391341	0.017037967	0.028647779	0.036544194	-2.129076636	0.302561273	1219.213092	[(-1.7206096716678954, 0.2193351684356516)]	[(-2.049672339877494, 1225.7280767637499)]	[(0.23689806119479112, 1171.1046990706707)]
22	65	-2.282828784	0.297274208	1366.18137	0	214.024843	387.0436106	464.5020041	0.000551883	0.003436896	0.042653484	0.0028765	0.007594219	0.018687534	-2.129076636	0.302561273	1219.213092	[(-1.7206096716678954, 0.2193351684356516)]	[(-2.049672339877494, 1225.7280767637499)]	[(0.23689806119479112, 1171.1046990706707)]
22	66	-1.734701038	0.208663463	1739.671796	0	68.86390326	249.5772918	379.4360506	0.025811981	0.073749025	0.089759395	0.003808091	0.013375107	0.021724228	-2.129076636	0.302561273	1219.213092	[(-1.7206096716678954, 0.2193351684356516)]	[(-2.049672339877494, 1225.7280767637499)]	[(0.23689806119479112, 1171.1046990706707)]
22	67	-3.111793768	0.500408381	813.2640739	0	174.5855807	265.8372325	322.5636354	0.207513553	0.219918613	0.246753163	0.008892652	0.015596664	0.024188874	-2.129076636	0.302561273	1219.213092	[(-1.7206096716678954, 0.2193351684356516)]	[(-2.049672339877494, 1225.7280767637499)]	[(0.23689806119479112, 1171.1046990706707)]
22	68	2.255618424	0.779458059	507.2174667	0	79.36352693	225.2018113	341.5815307	0.223217711	0.380293681	0.49299226	0.000325144	0.028649027	0.10849938	-2.129076636	0.302561273	1219.213092	[(-1.7206096716678954, 0.2193351684356516)]	[(-2.049672339877494, 1225.7280767637499)]	[(0.23689806119479112, 1171.1046990706707)]
24	0	2.176162971	0.170382502	716.1618257	0	144.5959338	186.0043582	238.9451282	0.048373564	0.086580512	0.136600965	0.006196004	0.009385396	0.022820312	-1.963522687	0.135462971	1160.71538	[(-1.9036239606224608, 0.11592711936231852)]	[(-2.323375581339053, 1240.2219465960582)]	[(0.1964926717889069, 754.3620334081638)]
24	1	0.21157588	-1.380732466	1653.295851	0	42.24685297	451.7148267	713.5113685	0.085069151	0.49070686	0.768745582	0.010438851	0.084313973	0.189948364	-1.963522687	0.135462971	1160.71538	[(-1.9036239606224608, 0.11592711936231852)]	[(-2.323375581339053, 1240.2219465960582)]	[(0.1964926717889069, 754.3620334081638)]
24	2	1.809092698	-1.408167423	1565.115063	0	376.9664773	440.0346445	582.9200733	0.021554521	0.052603757	0.139274004	0.016996106	0.095644711	0.207720789	-1.963522687	0.135462971	1160.71538	[(-1.9036239606224608, 0.11592711936231852)]	[(-2.323375581339053, 1240.2219465960582)]	[(0.1964926717889069, 754.3620334081638)]
24	3	-3.010095306	0.318262134	1247.599866	0	180.1199717	331.0971706	438.0454202	0.00981325	0.05426112	0.134930447	0.00593287	0.010595655	0.015154613	-1.963522687	0.135462971	1160.71538	[(-1.9036239606224608, 0.11592711936231852)]	[(-2.323375581339053, 1240.2219465960582)]	[(0.1964926717889069, 754.3620334081638)]
24	4	1.280089123	-0.021353074	365.1655149	0	131.1765004	237.9893907	313.488773	0.357515102	0.479025591	0.526268135	0.013009155	0.024511458	0.032510827	-1.963522687	0.135462971	1160.71538	[(-1.9036239606224608, 0.11592711936231852)]	[(-2.323375581339053, 1240.2219465960582)]	[(0.1964926717889069, 754.3620334081638)]
24	5	-2.146026847	0.018820498	1331.741575	0	279.28748	401.4173547	508.408464	0.016390895	0.093902382	0.152347692	8.52E-05	0.00885818	0.014712176	-1.963522687	0.135462971	1160.71538	[(-1.9036239606224608, 0.11592711936231852)]	[(-2.323375581339053, 1240.2219465960582)]	[(0.1964926717889069, 754.3620334081638)]
24	6	-2.537663938	0.094714499	1246.396064	0	388.0254483	440.4257234	485.2391635	0.058511895	0.075174191	0.126821417	0.010651755	0.014162596	0.026282305	-1.963522687	0.135462971	1160.71538	[(-1.9036239606224608, 0.11592711936231852)]	[(-2.323375581339053, 1240.2219465960582)]	[(0.1964926717889069, 754.3620334081638)]
24	9	-2.619425137	0.105366254	1616.362129	0	388.0254483	601.7057027	663.1146426	0.030390288	0.084141527	0.131703287	0.010651755	0.018373618	0.029817491	-1.963522687	0.135462971	1160.71538	[(-1.9036239606224608, 0.11592711936231852)]	[(-2.323375581339053, 1240.2219465960582)]	[(0.1964926717889069, 754.3620334081638)]
24	11	-2.877310721	-0.391250494	1428.392077	0	565.2778388	653.2754373	716.5178181	0.018804408	0.088062685	0.126856237	0.065500637	0.090068081	0.122457264	-1.963522687	0.135462971	1160.71538	[(-1.9036239606224608, 0.11592711936231852)]	[(-2.323375581339053, 1240.2219465960582)]	[(0.1964926717889069, 754.3620334081638)]
24	13	-1.679221647	0.125646162	720.8039925	0	86.12481804	205.3831623	276.6830954	8.90E-05	0.013388056	0.064381749	0.020279908	0.031893556	0.037929454	-1.963522687	0.135462971	1160.71538	[(-1.9036239606224608, 0.11592711936231852)]	[(-2.323375581339053, 1240.2219465960582)]	[(0.1964926717889069, 754.3620334081638)]
24	14	3.043904194	-0.197410078	1185.585435	0	71.81513354	383.3393475	474.345208	0.001089593	0.093408811	0.295897942	0.040358775	0.057100808	0.107285117	-1.963522687	0.135462971	1160.71538	[(-1.9036239606224608, 0.11592711936231852)]	[(-2.323375581339053, 1240.2219465960582)]	[(0.1964926717889069, 754.3620334081638)]
24	15	1.637604225	-0.001001425	369.321026	0	131.1765004	172.8876277	251.594547	0.171488473	0.195007653	0.240256053	0.007342494	0.015690511	0.019166506	-1.963522687	0.135462971	1160.71538	[(-1.9036239606224608, 0.11592711936231852)]	[(-2.323375581339053, 1240.2219465960582)]	[(0.1964926717889069, 754.3620334081638)]
24	16	-3.019908556	0.176578506	1195.209019	0	180.1199717	299.9856021	391.9806477	0.00981325	0.060803286	0.142781047	0.000923129	0.005254726	0.02034191	-1.963522687	0.135462971	1160.71538	[(-1.9036239606224608, 0.11592711936231852)]	[(-2.323375581339053, 1240.2219465960582)]	[(0.1964926717889069, 754.3620334081638)]
24	17	-2.649815425	0.261992172	780.1282654	0	375.5050943	449.7088292	485.0563675	0.030390288	0.104401719	0.143859402	0.005209851	0.01681244	0.025312864	-1.963522687	0.135462971	1160.71538	[(-1.9036239606224608, 0.11592711936231852)]	[(-2.323375581339053, 1240.2219465960582)]	[(0.1964926717889069, 754.3620334081638)]
24	23	-1.292827332	0.211591534	569.6882305	0	103.8085121	178.4953466	238.5664918	0.108042635	0.138984466	0.170387937	0.017978672	0.026145518	0.030931723	-1.963522687	0.135462971	1160.71538	[(-1.9036239606224608, 0.11592711936231852)]	[(-2.323375581339053, 1240.2219465960582)]	[(0.1964926717889069, 754.3620334081638)]
24	25	0.296645031	-1.391171317	1625.6024	0	42.24685297	426.2429654	683.7583306	0.085069151	0.520799391	0.793332434	0.010438851	0.084313973	0.194123904	-1.963522687	0.135462971	1160.71538	[(-1.9036239606224608, 0.11592711936231852)]	[(-2.323375581339053, 1240.2219465960582)]	[(0.1964926717889069, 754.3620334081638)]
24	26	-1.972383147	-0.008343919	387.5912869	0	280.0792299	343.1104751	379.5969015	0.003531514	0.111476006	0.174913504	0.007342494	0.015838689	0.022103503	-1.963522687	0.135462971	1160.71538	[(-1.9036239606224608, 0.11592711936231852)]	[(-2.323375581339053, 1240.2219465960582)]	[(0.1964926717889069, 754.3620334081638)]
24	27	3.074222669	-0.237768853	570.8383788	0	529.1339875	574.4728672	593.6413158	0.030318475	0.113621128	0.320152722	0.030841155	0.057100808	0.108239969	-1.963522687	0.135462971	1160.71538	[(-1.9036239606224608, 0.11592711936231852)]	[(-2.323375581339053, 1240.2219465960582)]	[(0.1964926717889069, 754.3620334081638)]
24	28	2.79508583	-1.165664355	1404.319747	0	414.4860466	474.006271	571.4468588	0.22615044	0.240899192	0.295462105	0.110957828	0.160577263	0.186441098	-1.963522687	0.135462971	1160.71538	[(-1.9036239606224608, 0.11592711936231852)]	[(-2.323375581339053, 1240.2219465960582)]	[(0.1964926717889069, 754.3620334081638)]
24	29	-1.550194224	0.027407923	1260.864675	0	206.0125575	426.1531752	488.8466044	0.02368973	0.093944518	0.115992718	0.008502233	0.008801386	0.01811307	-1.963522687	0.135462971	1160.71538	[(-1.9036239606224608, 0.11592711936231852)]	[(-2.323375581339053, 1240.2219465960582)]	[(0.1964926717889069, 754.3620334081638)]
24	30	1.830647218	0.177501635	515.6085094	0	115.9072661	145.3054362	202.8664211	0.021554521	0.038234077	0.130652195	0.000923129	0.005254726	0.02034191	-1.963522687	0.135462971	1160.71538	[(-1.9036239606224608, 0.11592711936231852)]	[(-2.323375581339053, 1240.2219465960582)]	[(0.1964926717889069, 754.3620334081638)]
24	31	-2.858506313	-1.054706527	1412.639368	0	414.4860466	549.5574146	636.8983473	0.018804408	0.100598957	0.134378	0.044748023	0.089904921	0.128562151	-1.963522687	0.135462971	1160.71538	[(-1.9036239606224608, 0.11592711936231852)]	[(-2.323375581339053, 1240.2219465960582)]	[(0.1964926717889069, 754.3620334081638)]
24	32	-1.975914662	0.01890569	1148.902826	0	279.28748	354.8382151	417.139905	0.003531514	0.109121663	0.173500898	8.52E-05	0.008801386	0.014712176	-1.963522687	0.135462971	1160.71538	[(-1.9036239606224608, 0.11592711936231852)]	[(-2.323375581339053, 1240.2219465960582)]	[(0.1964926717889069, 754.3620334081638)]
24	33	-2.479152043	-0.805778949	1651.049815	0	473.1763987	620.9093034	748.335535	0.026737584	0.075174191	0.126821417	0.124759166	0.15461913	0.187742597	-1.963522687	0.135462971	1160.71538	[(-1.9036239606224608, 0.11592711936231852)]	[(-2.323375581339053, 1240.2219465960582)]	[(0.1964926717889069, 754.3620334081638)]
24	34	-2.452414459	-1.009958504	778.1008884	0	648.127291	667.7031135	725.0683574	0.026737584	0.092999247	0.137516451	0.044748023	0.064476433	0.110662941	-1.963522687	0.135462971	1160.71538	[(-1.9036239606224608, 0.11592711936231852)]	[(-2.323375581339053, 1240.2219465960582)]	[(0.1964926717889069, 754.3620334081638)]
24	35	3.042814601	-0.13766636	1190.436498	0	71.81513354	360.268745	460.5645039	0.001089593	0.093408811	0.295462105	0.059743718	0.092053166	0.107285117	-1.963522687	0.135462971	1160.71538	[(-1.9036239606224608, 0.11592711936231852)]	[(-2.323375581339053, 1240.2219465960582)]	[(0.1964926717889069, 754.3620334081638)]
24	36	-1.167960306	-0.268610008	711.8772603	0	320.7868837	335.5097907	355.0727558	0.016824391	0.050814401	0.127170883	0.030841155	0.074893857	0.108753268	-1.963522687	0.135462971	1160.71538	[(-1.9036239606224608, 0.11592711936231852)]	[(-2.323375581339053, 1240.2219465960582)]	[(0.1964926717889069, 754.3620334081638)]
24	37	-1.701091413	0.036722423	1322.537934	0	206.0125575	389.7164699	473.7704988	0.003664342	0.015771632	0.074559801	0.0093145	0.015011053	0.024490097	-1.963522687	0.135462971	1160.71538	[(-1.9036239606224608, 0.11592711936231852)]	[(-2.323375581339053, 1240.2219465960582)]	[(0.1964926717889069, 754.3620334081638)]
24	38	2.31960972	-0.930538115	1174.351986	0	479.5677892	585.3969693	677.166425	0.022578691	0.056866238	0.112674226	0.010159501	0.071249434	0.114726742	-1.963522687	0.135462971	1160.71538	[(-1.9036239606224608, 0.11592711936231852)]	[(-2.323375581339053, 1240.2219465960582)]	[(0.1964926717889069, 754.3620334081638)]
24	39	-1.184784697	-0.579850931	1007.941137	0	399.0873108	578.5842539	638.4903273	0.016824391	0.062030662	0.127170883	0.106537317	0.139412518	0.191081299	-1.963522687	0.135462971	1160.71538	[(-1.9036239606224608, 0.11592711936231852)]	[(-2.323375581339053, 1240.2219465960582)]	[(0.1964926717889069, 754.3620334081638)]
24	40	-1.697427071	-0.473313614	1566.941996	0	766.8096338	783.417091	832.069162	0.003664342	0.013328738	0.071628327	0.016562482	0.068387639	0.129082257	-1.963522687	0.135462971	1160.71538	[(-1.9036239606224608, 0.11592711936231852)]	[(-2.323375581339053, 1240.2219465960582)]	[(0.1964926717889069, 754.3620334081638)]
24	42	-0.1972399	-0.456751132	329.0835104	0	466.9666375	503.1076742	521.075078	0.408815779	0.49070686	0.655588516	0.016562482	0.068387639	0.122457264	-1.963522687	0.135462971	1160.71538	[(-1.9036239606224608, 0.11592711936231852)]	[(-2.323375581339053, 1240.2219465960582)]	[(0.1964926717889069, 754.3620334081638)]
24	44	-2.129635952	-0.940697616	1801.570342	3	473.1763987	728.9439278	867.243918	0.016390895	0.093902382	0.152347692	0.010159501	0.064476433	0.110662941	-1.963522687	0.135462971	1160.71538	[(-1.9036239606224608, 0.11592711936231852)]	[(-2.323375581339053, 1240.2219465960582)]	[(0.1964926717889069, 754.3620334081638)]
24	45	1.896346429	0.333126692	586.9971974	0	115.9072661	169.016772	218.2545897	0.038250712	0.063734551	0.14595248	0.001575391	0.010232311	0.015784769	-1.963522687	0.135462971	1160.71538	[(-1.9036239606224608, 0.11592711936231852)]	[(-2.323375581339053, 1240.2219465960582)]	[(0.1964926717889069, 754.3620334081638)]
24	46	-1.526504494	0.287479325	535.7310891	0	136.4792828	201.6159581	226.9229305	0.02368973	0.109737671	0.134944502	0.005746837	0.01474734	0.018915822	-1.963522687	0.135462971	1160.71538	[(-1.9036239606224608, 0.11592711936231852)]	[(-2.323375581339053, 1240.2219465960582)]	[(0.1964926717889069, 754.3620334081638)]
24	47	-0.76665977	0.076415902	713.0441927	0	264.4479793	316.7286418	363.5759047	0.324858436	0.356094265	0.402515057	0.004761162	0.017336704	0.028142314	-1.963522687	0.135462971	1160.71538	[(-1.9036239606224608, 0.11592711936231852)]	[(-2.323375581339053, 1240.2219465960582)]	[(0.1964926717889069, 754.3620334081638)]
24	49	-1.091518207	0.081177064	902.2146327	0	319.7534223	332.2419034	371.660928	0.017265387	0.062324659	0.142628308	0.004761162	0.014162596	0.026282305	-1.963522687	0.135462971	1160.71538	[(-1.9036239606224608, 0.11592711936231852)]	[(-2.323375581339053, 1240.2219465960582)]	[(0.1964926717889069, 754.3620334081638)]
24	50	-1.108783594	0.185223552	576.7374154	0	103.8085121	200.599553	251.3796363	0.017265387	0.050814401	0.135722153	0.007721917	0.010402671	0.02038453	-1.963522687	0.135462971	1160.71538	[(-1.9036239606224608, 0.11592711936231852)]	[(-2.323375581339053, 1240.2219465960582)]	[(0.1964926717889069, 754.3620334081638)]
24	51	2.224536535	0.305697205	847.1516954	0	89.63990462	155.9778819	218.4698109	0.042126349	0.054331469	0.11725154	0.006632058	0.012471622	0.017446736	-1.963522687	0.135462971	1160.71538	[(-1.9036239606224608, 0.11592711936231852)]	[(-2.323375581339053, 1240.2219465960582)]	[(0.1964926717889069, 754.3620334081638)]
24	52	1.858095717	0.413798545	446.5364256	0	134.9072879	162.0663253	225.4574835	0.027448499	0.038234077	0.130652195	0.06641487	0.076444656	0.085267932	-1.963522687	0.135462971	1160.71538	[(-1.9036239606224608, 0.11592711936231852)]	[(-2.323375581339053, 1240.2219465960582)]	[(0.1964926717889069, 754.3620334081638)]
24	53	-2.989909782	0.347383675	1012.465228	0	239.9992084	293.3702069	397.4837587	0.020185524	0.05426112	0.126856237	0.014256983	0.019736966	0.027190356	-1.963522687	0.135462971	1160.71538	[(-1.9036239606224608, 0.11592711936231852)]	[(-2.323375581339053, 1240.2219465960582)]	[(0.1964926717889069, 754.3620334081638)]
24	54	2.568935389	0.312329263	1065.291679	0	137.8305232	211.0306117	281.4867772	0.22615044	0.249126823	0.278810366	0.00593287	0.010595655	0.015486866	-1.963522687	0.135462971	1160.71538	[(-1.9036239606224608, 0.11592711936231852)]	[(-2.323375581339053, 1240.2219465960582)]	[(0.1964926717889069, 754.3620334081638)]
24	55	2.266662884	0.331551301	766.2742428	0	89.63990462	170.4755351	217.3540124	0.030368146	0.041813777	0.10364275	0.001575391	0.010232311	0.015154613	-1.963522687	0.135462971	1160.71538	[(-1.9036239606224608, 0.11592711936231852)]	[(-2.323375581339053, 1240.2219465960582)]	[(0.1964926717889069, 754.3620334081638)]
24	56	2.297031029	0.281732488	1042.25516	0	207.1125902	248.5646549	276.1792282	0.022578691	0.041813777	0.10364275	0.005746837	0.013339206	0.018915822	-1.963522687	0.135462971	1160.71538	[(-1.9036239606224608, 0.11592711936231852)]	[(-2.323375581339053, 1240.2219465960582)]	[(0.1964926717889069, 754.3620334081638)]
24	57	-1.679310624	0.229570207	761.0005751	0	86.12481804	216.6919821	297.333361	8.90E-05	0.013328738	0.064381749	0.017978672	0.029344151	0.036889536	-1.963522687	0.135462971	1160.71538	[(-1.9036239606224608, 0.11592711936231852)]	[(-2.323375581339053, 1240.2219465960582)]	[(0.1964926717889069, 754.3620334081638)]
24	58	-2.241230913	0.267202023	1078.612134	0	406.5363257	413.6778574	457.4181135	0.095204066	0.139327524	0.184243991	0.005209851	0.013339206	0.023228923	-1.963522687	0.135462971	1160.71538	[(-1.9036239606224608, 0.11592711936231852)]	[(-2.323375581339053, 1240.2219465960582)]	[(0.1964926717889069, 754.3620334081638)]
25	0	-1.368792508	-0.882375304	2041.537343	0	105.6118627	269.7230782	374.9036477	0.0027207	0.046567808	0.077928402	0.003612861	0.018138641	0.030821648	-1.792221766	-0.013972	1363.79263	[(-1.9522828566023966, -0.007616020972415551)]	[(-1.8021579997780535, 1477.095977501759)]	[(-0.025948276842187232, 967.1247591184252), (-0.9336455789040143, 1683.518604266125)]
25	1	2.766408932	-0.697098076	161.8439166	0	165.5239786	246.7006622	317.5464446	0.042226489	0.070574998	0.099294205	0.023416064	0.049340239	0.084190258	-1.792221766	-0.013972	1363.79263	[(-1.9522828566023966, -0.007616020972415551)]	[(-1.8021579997780535, 1477.095977501759)]	[(-0.025948276842187232, 967.1247591184252), (-0.9336455789040143, 1683.518604266125)]
25	2	-2.302340787	-0.059952405	434.6769271	0	221.8456363	294.2327644	337.0038559	0.025950674	0.043472819	0.078135157	0.00946036	0.019822471	0.036204542	-1.792221766	-0.013972	1363.79263	[(-1.9522828566023966, -0.007616020972415551)]	[(-1.8021579997780535, 1477.095977501759)]	[(-0.025948276842187232, 967.1247591184252), (-0.9336455789040143, 1683.518604266125)]
25	4	-2.933384427	-0.185250788	904.1867102	0	247.3543764	379.3363299	435.5062289	0.170923602	0.308064564	0.379044005	0.021726645	0.053796677	0.082028753	-1.792221766	-0.013972	1363.79263	[(-1.9522828566023966, -0.007616020972415551)]	[(-1.8021579997780535, 1477.095977501759)]	[(-0.025948276842187232, 967.1247591184252), (-0.9336455789040143, 1683.518604266125)]
25	5	-2.412579676	-0.859683983	1698.891311	0	533.261609	630.2107435	753.8487081	0.070583169	0.103639826	0.120712778	0.019078459	0.030857614	0.047529561	-1.792221766	-0.013972	1363.79263	[(-1.9522828566023966, -0.007616020972415551)]	[(-1.8021579997780535, 1477.095977501759)]	[(-0.025948276842187232, 967.1247591184252), (-0.9336455789040143, 1683.518604266125)]
25	6	-1.537424566	-0.878762442	1633.813118	0	266.0001177	398.5503155	433.9351146	0.009314217	0.01916749	0.054102199	0.003612861	0.018138641	0.032266793	-1.792221766	-0.013972	1363.79263	[(-1.9522828566023966, -0.007616020972415551)]	[(-1.8021579997780535, 1477.095977501759)]	[(-0.025948276842187232, 967.1247591184252), (-0.9336455789040143, 1683.518604266125)]
25	7	-2.542677097	-0.935000969	545.9591788	0	433.249423	449.6141592	470.1806328	0.02814457	0.072585414	0.135575256	0.005559013	0.025754758	0.037225693	-1.792221766	-0.013972	1363.79263	[(-1.9522828566023966, -0.007616020972415551)]	[(-1.8021579997780535, 1477.095977501759)]	[(-0.025948276842187232, 967.1247591184252), (-0.9336455789040143, 1683.518604266125)]
25	8	-1.371513208	-0.780489677	1724.239798	0	266.0001177	359.0445352	419.9829329	0.0027207	0.048381608	0.079016683	0.042178547	0.068254818	0.080984569	-1.792221766	-0.013972	1363.79263	[(-1.9522828566023966, -0.007616020972415551)]	[(-1.8021579997780535, 1477.095977501759)]	[(-0.025948276842187232, 967.1247591184252), (-0.9336455789040143, 1683.518604266125)]
25	9	-1.176383277	-0.474880553	1226.386833	0	566.2779144	596.8257277	634.5956351	0.004178731	0.029112863	0.051639596	0.027223505	0.036170011	0.077311461	-1.792221766	-0.013972	1363.79263	[(-1.9522828566023966, -0.007616020972415551)]	[(-1.8021579997780535, 1477.095977501759)]	[(-0.025948276842187232, 967.1247591184252), (-0.9336455789040143, 1683.518604266125)]
25	10	-2.043173092	0.086938737	596.1453944	0	139.2794069	237.7441039	313.6259554	0.005513705	0.028910992	0.067079482	0.004102075	0.010238026	0.017974516	-1.792221766	-0.013972	1363.79263	[(-1.9522828566023966, -0.007616020972415551)]	[(-1.8021579997780535, 1477.095977501759)]	[(-0.025948276842187232, 967.1247591184252), (-0.9336455789040143, 1683.518604266125)]
25	11	-1.903657914	-0.73831113	1680.441108	0	404.2043023	502.4381901	583.6896031	0.065718985	0.110604186	0.137560764	0.041213054	0.049340239	0.081968977	-1.792221766	-0.013972	1363.79263	[(-1.9522828566023966, -0.007616020972415551)]	[(-1.8021579997780535, 1477.095977501759)]	[(-0.025948276842187232, 967.1247591184252), (-0.9336455789040143, 1683.518604266125)]
25	12	-1.088734195	-1.07430048	1622.156861	0	318.3351843	465.79286	512.6621942	0.087649082	0.091354704	0.121758862	0.004095469	0.039000864	0.05969052	-1.792221766	-0.013972	1363.79263	[(-1.9522828566023966, -0.007616020972415551)]	[(-1.8021579997780535, 1477.095977501759)]	[(-0.025948276842187232, 967.1247591184252), (-0.9336455789040143, 1683.518604266125)]
25	13	2.510946161	-0.586753412	1025.129286	0	301.6930143	458.6830854	507.8640439	0.010187097	0.086687128	0.16934312	0.065959981	0.075702847	0.084876361	-1.792221766	-0.013972	1363.79263	[(-1.9522828566023966, -0.007616020972415551)]	[(-1.8021579997780535, 1477.095977501759)]	[(-0.025948276842187232, 967.1247591184252), (-0.9336455789040143, 1683.518604266125)]
25	14	-1.687181829	-0.019656076	1140.174096	0	389.8658027	462.8063044	508.352555	0.086505998	0.131778247	0.148607504	0.019118716	0.021153407	0.026918504	-1.792221766	-0.013972	1363.79263	[(-1.9522828566023966, -0.007616020972415551)]	[(-1.8021579997780535, 1477.095977501759)]	[(-0.025948276842187232, 967.1247591184252), (-0.9336455789040143, 1683.518604266125)]
25	15	2.500759064	-1.380510644	1483.64582	0	145.1754297	411.4805951	509.5293784	0.010187097	0.093478526	0.177492797	0.056831007	0.110375051	0.166127672	-1.792221766	-0.013972	1363.79263	[(-1.9522828566023966, -0.007616020972415551)]	[(-1.8021579997780535, 1477.095977501759)]	[(-0.025948276842187232, 967.1247591184252), (-0.9336455789040143, 1683.518604266125)]
25	16	3.001226201	-1.437341651	1468.67549	0	145.1754297	357.1675105	486.5805271	0.059630574	0.084264252	0.110585758	0.000594811	0.110375051	0.188860075	-1.792221766	-0.013972	1363.79263	[(-1.9522828566023966, -0.007616020972415551)]	[(-1.8021579997780535, 1477.095977501759)]	[(-0.025948276842187232, 967.1247591184252), (-0.9336455789040143, 1683.518604266125)]
25	17	-0.48800942	-0.308706139	691.9478619	0	353.9662289	493.7326679	552.9334601	0.228035158	0.374596022	0.500942903	0.099379624	0.108187894	0.136827203	-1.792221766	-0.013972	1363.79263	[(-1.9522828566023966, -0.007616020972415551)]	[(-1.8021579997780535, 1477.095977501759)]	[(-0.025948276842187232, 967.1247591184252), (-0.9336455789040143, 1683.518604266125)]
25	18	-1.524117293	-0.502104058	641.9437046	0	186.1960205	332.6892432	397.0168505	0.003993056	0.012958012	0.053607331	0.008150148	0.018021008	0.062058067	-1.792221766	-0.013972	1363.79263	[(-1.9522828566023966, -0.007616020972415551)]	[(-1.8021579997780535, 1477.095977501759)]	[(-0.025948276842187232, 967.1247591184252), (-0.9336455789040143, 1683.518604266125)]
25	19	2.547584167	-0.050492045	994.2315705	0	369.9349085	441.6369835	479.7268851	0.036638006	0.086687128	0.154687917	0.00946036	0.019822471	0.032420397	-1.792221766	-0.013972	1363.79263	[(-1.9522828566023966, -0.007616020972415551)]	[(-1.8021579997780535, 1477.095977501759)]	[(-0.025948276842187232, 967.1247591184252), (-0.9336455789040143, 1683.518604266125)]
25	20	2.092781185	0.299187532	318.0099846	0	295.0246812	367.8971873	438.2321778	0.063654179	0.296599012	0.395200255	0.118144835	0.145579525	0.159759711	-1.792221766	-0.013972	1363.79263	[(-1.9522828566023966, -0.007616020972415551)]	[(-1.8021579997780535, 1477.095977501759)]	[(-0.025948276842187232, 967.1247591184252), (-0.9336455789040143, 1683.518604266125)]
25	21	-1.259593587	0.002187843	537.9406631	0	206.5913236	327.6515894	380.2760768	0.006988588	0.054097447	0.065383554	0.000653666	0.008407596	0.02531472	-1.792221766	-0.013972	1363.79263	[(-1.9522828566023966, -0.007616020972415551)]	[(-1.8021579997780535, 1477.095977501759)]	[(-0.025948276842187232, 967.1247591184252), (-0.9336455789040143, 1683.518604266125)]
25	22	-2.256124829	-1.163642316	1525.502411	0	532.5946621	574.9215739	630.9787734	0.012035868	0.02617237	0.067754888	0.018366071	0.051706129	0.08600114	-1.792221766	-0.013972	1363.79263	[(-1.9522828566023966, -0.007616020972415551)]	[(-1.8021579997780535, 1477.095977501759)]	[(-0.025948276842187232, 967.1247591184252), (-0.9336455789040143, 1683.518604266125)]
25	23	-1.180562008	-0.982192307	1884.62651	0	274.6906872	308.8213958	372.2832591	0.002759404	0.026327042	0.049968104	0.047191338	0.05721565	0.070353565	-1.792221766	-0.013972	1363.79263	[(-1.9522828566023966, -0.007616020972415551)]	[(-1.8021579997780535, 1477.095977501759)]	[(-0.025948276842187232, 967.1247591184252), (-0.9336455789040143, 1683.518604266125)]
25	24	-1.502543587	-0.06966313	1444.870173	0	389.8658027	466.6767052	586.876184	0.021573706	0.027340482	0.062236814	0.009710725	0.026296288	0.043973121	-1.792221766	-0.013972	1363.79263	[(-1.9522828566023966, -0.007616020972415551)]	[(-1.8021579997780535, 1477.095977501759)]	[(-0.025948276842187232, 967.1247591184252), (-0.9336455789040143, 1683.518604266125)]
25	25	-1.969376899	0.500521742	192.5582554	0	175.8646497	258.0960968	325.1453169	0.065718985	0.06679153	0.091423246	0.20133421	0.291582937	0.323259868	-1.792221766	-0.013972	1363.79263	[(-1.9522828566023966, -0.007616020972415551)]	[(-1.8021579997780535, 1477.095977501759)]	[(-0.025948276842187232, 967.1247591184252), (-0.9336455789040143, 1683.518604266125)]
25	26	-2.035750015	0.050858768	733.8062258	0	139.2794069	290.7532348	358.7455767	0.001909373	0.025235189	0.064874	0.036079969	0.039753827	0.043189933	-1.792221766	-0.013972	1363.79263	[(-1.9522828566023966, -0.007616020972415551)]	[(-1.8021579997780535, 1477.095977501759)]	[(-0.025948276842187232, 967.1247591184252), (-0.9336455789040143, 1683.518604266125)]
25	27	3.069130453	-0.209326515	863.5512122	0	247.3543764	329.3387739	374.9039118	0.067904253	0.129533754	0.16490916	0.002349082	0.041934811	0.082968386	-1.792221766	-0.013972	1363.79263	[(-1.9522828566023966, -0.007616020972415551)]	[(-1.8021579997780535, 1477.095977501759)]	[(-0.025948276842187232, 967.1247591184252), (-0.9336455789040143, 1683.518604266125)]
25	28	-1.528110349	-0.206977433	611.105434	0	186.1960205	248.2982042	313.2917707	0.003993056	0.012958012	0.053607331	0.002349082	0.041934811	0.082028753	-1.792221766	-0.013972	1363.79263	[(-1.9522828566023966, -0.007616020972415551)]	[(-1.8021579997780535, 1477.095977501759)]	[(-0.025948276842187232, 967.1247591184252), (-0.9336455789040143, 1683.518604266125)]
25	29	-2.570821667	0.133195139	808.2786438	0	415.8736907	417.749502	419.8314646	0.02814457	0.091348461	0.146833084	0.006897322	0.014488747	0.021873408	-1.792221766	-0.013972	1363.79263	[(-1.9522828566023966, -0.007616020972415551)]	[(-1.8021579997780535, 1477.095977501759)]	[(-0.025948276842187232, 967.1247591184252), (-0.9336455789040143, 1683.518604266125)]
25	30	-2.037659388	-0.52079343	1619.097482	0	404.2043023	656.3556348	771.7264675	0.001909373	0.025235189	0.064874	0.010539224	0.025047158	0.058798007	-1.792221766	-0.013972	1363.79263	[(-1.9522828566023966, -0.007616020972415551)]	[(-1.8021579997780535, 1477.095977501759)]	[(-0.025948276842187232, 967.1247591184252), (-0.9336455789040143, 1683.518604266125)]
25	31	-1.600675831	-0.673682013	93.2434596	3	165.5239786	243.1096004	320.0357973	0.063251265	0.070791762	0.079402705	0.023416064	0.058324594	0.086934006	-1.792221766	-0.013972	1363.79263	[(-1.9522828566023966, -0.007616020972415551)]	[(-1.8021579997780535, 1477.095977501759)]	[(-0.025948276842187232, 967.1247591184252), (-0.9336455789040143, 1683.518604266125)]
25	32	2.156435364	-1.070205011	1001.22919	0	268.9416083	476.8912495	567.11747	0.063654179	0.254162892	0.344276912	0.004095469	0.041731176	0.061328708	-1.792221766	-0.013972	1363.79263	[(-1.9522828566023966, -0.007616020972415551)]	[(-1.8021579997780535, 1477.095977501759)]	[(-0.025948276842187232, 967.1247591184252), (-0.9336455789040143, 1683.518604266125)]
25	33	2.724182444	-1.145276245	891.8458712	0	268.9416083	443.715367	519.824025	0.042226489	0.09872599	0.124912415	0.018366071	0.039462082	0.071308284	-1.792221766	-0.013972	1363.79263	[(-1.9522828566023966, -0.007616020972415551)]	[(-1.8021579997780535, 1477.095977501759)]	[(-0.025948276842187232, 967.1247591184252), (-0.9336455789040143, 1683.518604266125)]
25	34	2.941595626	-0.910487045	1680.057458	0	797.0546742	829.2329031	842.8632723	0.059630574	0.068891596	0.086733528	0.018954912	0.023860192	0.030821648	-1.792221766	-0.013972	1363.79263	[(-1.9522828566023966, -0.007616020972415551)]	[(-1.8021579997780535, 1477.095977501759)]	[(-0.025948276842187232, 967.1247591184252), (-0.9336455789040143, 1683.518604266125)]
25	35	-0.192981287	-1.437936462	1324.306219	0	393.7324397	464.6065817	557.5193869	0.066992974	0.419258005	0.645751345	0.000594811	0.110771592	0.189335924	-1.792221766	-0.013972	1363.79263	[(-1.9522828566023966, -0.007616020972415551)]	[(-1.8021579997780535, 1477.095977501759)]	[(-0.025948276842187232, 967.1247591184252), (-0.9336455789040143, 1683.518604266125)]
25	36	2.842137603	-0.510254206	1019.706746	0	301.6930143	403.574044	474.8932401	0.018041163	0.042533501	0.069002737	0.008150148	0.018021008	0.058798007	-1.792221766	-0.013972	1363.79263	[(-1.9522828566023966, -0.007616020972415551)]	[(-1.8021579997780535, 1477.095977501759)]	[(-0.025948276842187232, 967.1247591184252), (-0.9336455789040143, 1683.518604266125)]
25	37	-1.252604999	-0.00053736	1043.388385	0	173.683504	385.8372185	436.2834091	0.006988588	0.049438388	0.062588118	0.002725203	0.008407596	0.02531472	-1.792221766	-0.013972	1363.79263	[(-1.9522828566023966, -0.007616020972415551)]	[(-1.8021579997780535, 1477.095977501759)]	[(-0.025948276842187232, 967.1247591184252), (-0.9336455789040143, 1683.518604266125)]
25	38	-1.183321412	0.002841509	1201.608288	0	173.683504	418.962116	501.1203376	0.002759404	0.026327042	0.049968104	0.000653666	0.008843373	0.025576186	-1.792221766	-0.013972	1363.79263	[(-1.9522828566023966, -0.007616020972415551)]	[(-1.8021579997780535, 1477.095977501759)]	[(-0.025948276842187232, 967.1247591184252), (-0.9336455789040143, 1683.518604266125)]
25	39	-1.341008704	-0.929441957	2062.547974	0	105.6118627	273.7723272	376.2832535	0.027783804	0.046567808	0.077158884	0.005559013	0.023860192	0.035002088	-1.792221766	-0.013972	1363.79263	[(-1.9522828566023966, -0.007616020972415551)]	[(-1.8021579997780535, 1477.095977501759)]	[(-0.025948276842187232, 967.1247591184252), (-0.9336455789040143, 1683.518604266125)]
25	43	-0.259974261	-1.116231836	1586.095129	0	535.6784269	659.2986034	765.7101455	0.066992974	0.374596022	0.592156966	0.02904441	0.039000864	0.05969052	-1.792221766	-0.013972	1363.79263	[(-1.9522828566023966, -0.007616020972415551)]	[(-1.8021579997780535, 1477.095977501759)]	[(-0.025948276842187232, 967.1247591184252), (-0.9336455789040143, 1683.518604266125)]
25	44	2.860178766	0.181042697	673.7065287	0	271.3057546	368.1386851	420.80167	0.015789506	0.038415843	0.069002737	0.034456512	0.045682983	0.056497167	-1.792221766	-0.013972	1363.79263	[(-1.9522828566023966, -0.007616020972415551)]	[(-1.8021579997780535, 1477.095977501759)]	[(-0.025948276842187232, 967.1247591184252), (-0.9336455789040143, 1683.518604266125)]
25	45	-2.244088961	0.093858237	1486.912353	0	137.83313	253.0197137	452.8165924	0.012035868	0.034196282	0.072569235	0.002817425	0.00750331	0.014221708	-1.792221766	-0.013972	1363.79263	[(-1.9522828566023966, -0.007616020972415551)]	[(-1.8021579997780535, 1477.095977501759)]	[(-0.025948276842187232, 967.1247591184252), (-0.9336455789040143, 1683.518604266125)]
25	46	2.875968272	0.146586186	942.7576924	0	271.3057546	336.3717957	433.7511644	0.015789506	0.038415843	0.07001296	0.013391047	0.022711976	0.028931958	-1.792221766	-0.013972	1363.79263	[(-1.9522828566023966, -0.007616020972415551)]	[(-1.8021579997780535, 1477.095977501759)]	[(-0.025948276842187232, 967.1247591184252), (-0.9336455789040143, 1683.518604266125)]
25	47	-2.276390113	0.106631242	1236.036411	0	255.7183626	268.4073619	375.4015736	0.020265284	0.02617237	0.067754888	0.003386025	0.010583154	0.014221708	-1.792221766	-0.013972	1363.79263	[(-1.9522828566023966, -0.007616020972415551)]	[(-1.8021579997780535, 1477.095977501759)]	[(-0.025948276842187232, 967.1247591184252), (-0.9336455789040143, 1683.518604266125)]
25	48	-2.483162845	0.110017267	1344.677183	0	284.6604748	343.3330296	407.8649168	0.059514252	0.072585414	0.121070207	0.003386025	0.011941869	0.015576118	-1.792221766	-0.013972	1363.79263	[(-1.9522828566023966, -0.007616020972415551)]	[(-1.8021579997780535, 1477.095977501759)]	[(-0.025948276842187232, 967.1247591184252), (-0.9336455789040143, 1683.518604266125)]
25	49	-2.762460825	0.126297817	1191.147396	0	379.8309657	424.067786	501.1115764	0.170923602	0.194115496	0.242305123	0.006897322	0.014281482	0.019114479	-1.792221766	-0.013972	1363.79263	[(-1.9522828566023966, -0.007616020972415551)]	[(-1.8021579997780535, 1477.095977501759)]	[(-0.025948276842187232, 967.1247591184252), (-0.9336455789040143, 1683.518604266125)]
25	50	-2.152322348	0.091040812	1443.012023	0	137.83313	289.2509808	454.0347259	0.091766613	0.101572783	0.107190729	0.002817425	0.00750331	0.015348678	-1.792221766	-0.013972	1363.79263	[(-1.9522828566023966, -0.007616020972415551)]	[(-1.8021579997780535, 1477.095977501759)]	[(-0.025948276842187232, 967.1247591184252), (-0.9336455789040143, 1683.518604266125)]
29	0	-3.032090465	-0.979963567	1966.60883	0	532.9112262	569.0926887	597.013753	0.007678394	0.047343934	0.096228984	0.020328985	0.062540132	0.099514633	2.311043861	-0.06276012	1540.255056	[(2.313802705396617, -0.05708743158678761)]	[(2.3675992205607193, 1593.985271352578), (2.1708926932205617, 946.4074920519047)]	[(-0.07051787896772337, 1193.159460326852)]
29	1	2.352408965	0.043532218	838.387863	0	145.6532981	194.3418866	256.3338294	0.057828497	0.068619549	0.109097653	0.007443803	0.010846689	0.021937194	2.311043861	-0.06276012	1540.255056	[(2.313802705396617, -0.05708743158678761)]	[(2.3675992205607193, 1593.985271352578), (2.1708926932205617, 946.4074920519047)]	[(-0.07051787896772337, 1193.159460326852)]
29	2	2.134610462	-0.548921244	1718.683708	0	374.1040965	473.7059863	608.480351	0.021792397	0.044849766	0.089486802	0.010292019	0.051241979	0.080706106	2.311043861	-0.06276012	1540.255056	[(2.313802705396617, -0.05708743158678761)]	[(2.3675992205607193, 1593.985271352578), (2.1708926932205617, 946.4074920519047)]	[(-0.07051787896772337, 1193.159460326852)]
29	3	1.923295744	-0.704407043	1726.842009	0	396.5564273	492.8247125	624.183978	0.003716148	0.01959848	0.033708033	0.042705634	0.059088223	0.08146424	2.311043861	-0.06276012	1540.255056	[(2.313802705396617, -0.05708743158678761)]	[(2.3675992205607193, 1593.985271352578), (2.1708926932205617, 946.4074920519047)]	[(-0.07051787896772337, 1193.159460326852)]
29	4	2.702702609	-0.077722792	956.3032467	0	67.26975763	159.0281881	257.6652662	0.023647363	0.031154624	0.041347798	0.018661912	0.02112303	0.029100217	2.311043861	-0.06276012	1540.255056	[(2.313802705396617, -0.05708743158678761)]	[(2.3675992205607193, 1593.985271352578), (2.1708926932205617, 946.4074920519047)]	[(-0.07051787896772337, 1193.159460326852)]
29	5	1.90197348	-0.470250093	1631.836243	0	374.1040965	468.4953703	573.3160477	0.012434766	0.01959848	0.042236938	0.013908385	0.060514235	0.114782712	2.311043861	-0.06276012	1540.255056	[(2.313802705396617, -0.05708743158678761)]	[(2.3675992205607193, 1593.985271352578), (2.1708926932205617, 946.4074920519047)]	[(-0.07051787896772337, 1193.159460326852)]
29	6	2.521598581	-0.777799074	1727.400649	0	168.0204492	464.8507633	581.2725485	0.067235238	0.08586144	0.101303451	0.020701641	0.037986288	0.064381986	2.311043861	-0.06276012	1540.255056	[(2.313802705396617, -0.05708743158678761)]	[(2.3675992205607193, 1593.985271352578), (2.1708926932205617, 946.4074920519047)]	[(-0.07051787896772337, 1193.159460326852)]
29	7	-2.9769359	-0.227127617	1331.532588	0	103.3879432	276.1823877	363.8879983	0.024044277	0.042225005	0.0710958	0.011079116	0.03399863	0.051405813	2.311043861	-0.06276012	1540.255056	[(2.313802705396617, -0.05708743158678761)]	[(2.3675992205607193, 1593.985271352578), (2.1708926932205617, 946.4074920519047)]	[(-0.07051787896772337, 1193.159460326852)]
29	8	2.662172588	-0.12792058	1412.098599	0	208.3585071	278.7728494	330.3271321	0.032215078	0.045640827	0.056152536	0.004042135	0.00718363	0.012986358	2.311043861	-0.06276012	1540.255056	[(2.313802705396617, -0.05708743158678761)]	[(2.3675992205607193, 1593.985271352578), (2.1708926932205617, 946.4074920519047)]	[(-0.07051787896772337, 1193.159460326852)]
29	10	-2.678049748	-1.092293546	1581.06489	0	130.2326818	334.1502407	433.3013169	0.008726071	0.074591027	0.11854828	0.057368547	0.059758958	0.076721569	2.311043861	-0.06276012	1540.255056	[(2.313802705396617, -0.05708743158678761)]	[(2.3675992205607193, 1593.985271352578), (2.1708926932205617, 946.4074920519047)]	[(-0.07051787896772337, 1193.159460326852)]
29	11	2.629957511	-0.8403699	1711.896723	0	168.0204492	415.5471472	565.5140993	0.032215078	0.048694623	0.069038567	0.041869184	0.065899077	0.094650751	2.311043861	-0.06276012	1540.255056	[(2.313802705396617, -0.05708743158678761)]	[(2.3675992205607193, 1593.985271352578), (2.1708926932205617, 946.4074920519047)]	[(-0.07051787896772337, 1193.159460326852)]
29	12	2.896899258	-0.136581556	251.4626146	0	440.7461946	586.4538727	630.3533895	0.023406681	0.089412693	0.117362974	0.000186803	0.006208228	0.009521967	2.311043861	-0.06276012	1540.255056	[(2.313802705396617, -0.05708743158678761)]	[(2.3675992205607193, 1593.985271352578), (2.1708926932205617, 946.4074920519047)]	[(-0.07051787896772337, 1193.159460326852)]
29	13	0.827983687	-1.150322669	650.4672183	0	635.963964	697.9053585	743.1133813	0.590725475	0.695742937	0.825561414	0.005850079	0.059758958	0.094776522	2.311043861	-0.06276012	1540.255056	[(2.313802705396617, -0.05708743158678761)]	[(2.3675992205607193, 1593.985271352578), (2.1708926932205617, 946.4074920519047)]	[(-0.07051787896772337, 1193.159460326852)]
29	14	2.990875047	-0.747112678	1671.707969	0	454.4962564	542.0428481	611.5937518	0.056879821	0.089412693	0.154953289	0.030686397	0.041593356	0.064381986	2.311043861	-0.06276012	1540.255056	[(2.313802705396617, -0.05708743158678761)]	[(2.3675992205607193, 1593.985271352578), (2.1708926932205617, 946.4074920519047)]	[(-0.07051787896772337, 1193.159460326852)]
29	15	1.668329584	-0.643240039	1113.784654	0	577.7177277	627.4931915	667.1183952	0.138677335	0.181358308	0.206536996	0.061167004	0.079837525	0.09558885	2.311043861	-0.06276012	1540.255056	[(2.313802705396617, -0.05708743158678761)]	[(2.3675992205607193, 1593.985271352578), (2.1708926932205617, 946.4074920519047)]	[(-0.07051787896772337, 1193.159460326852)]
29	16	2.873492577	-0.238206734	1390.02112	0	320.9164511	356.6606247	390.4664158	0.023406681	0.090578006	0.111939037	0.011079116	0.03399863	0.05583746	2.311043861	-0.06276012	1540.255056	[(2.313802705396617, -0.05708743158678761)]	[(2.3675992205607193, 1593.985271352578), (2.1708926932205617, 946.4074920519047)]	[(-0.07051787896772337, 1193.159460326852)]
29	17	2.156402859	-0.034393554	1600.178893	3	163.5231253	229.7707679	286.0487499	0.021792397	0.044849766	0.089655505	0.004526482	0.01205913	0.018372954	2.311043861	-0.06276012	1540.255056	[(2.313802705396617, -0.05708743158678761)]	[(2.3675992205607193, 1593.985271352578), (2.1708926932205617, 946.4074920519047)]	[(-0.07051787896772337, 1193.159460326852)]
29	18	-2.581204227	-0.484158477	978.17702	0	400.0960379	449.1745324	510.2905622	0.021355968	0.074591027	0.121554521	0.013908385	0.051241979	0.106611213	2.311043861	-0.06276012	1540.255056	[(2.313802705396617, -0.05708743158678761)]	[(2.3675992205607193, 1593.985271352578), (2.1708926932205617, 946.4074920519047)]	[(-0.07051787896772337, 1193.159460326852)]
29	19	2.726349972	-0.250869186	1628.074359	0	235.4328387	285.2310489	392.0954895	0.006324044	0.015389715	0.041347798	0.012662452	0.042440265	0.065967422	2.311043861	-0.06276012	1540.255056	[(2.313802705396617, -0.05708743158678761)]	[(2.3675992205607193, 1593.985271352578), (2.1708926932205617, 946.4074920519047)]	[(-0.07051787896772337, 1193.159460326852)]
29	20	-2.003376567	-0.159952413	1140.9709	0	280.2527813	334.64443	395.2798857	0.270184937	0.338058913	0.429695218	0.007088816	0.014622274	0.019853902	2.311043861	-0.06276012	1540.255056	[(2.313802705396617, -0.05708743158678761)]	[(2.3675992205607193, 1593.985271352578), (2.1708926932205617, 946.4074920519047)]	[(-0.07051787896772337, 1193.159460326852)]
29	21	-2.883046669	-1.429407439	1285.850113	0	385.5017086	527.2833358	603.5556824	0.041025524	0.068253236	0.099033782	0.134509152	0.228942871	0.283684989	2.311043861	-0.06276012	1540.255056	[(2.313802705396617, -0.05708743158678761)]	[(2.3675992205607193, 1593.985271352578), (2.1708926932205617, 946.4074920519047)]	[(-0.07051787896772337, 1193.159460326852)]
29	22	2.181968963	-0.136768359	882.1913325	0	216.2823675	296.754161	332.9627429	0.025566105	0.06184537	0.093746602	0.000186803	0.006208228	0.009521967	2.311043861	-0.06276012	1540.255056	[(2.313802705396617, -0.05708743158678761)]	[(2.3675992205607193, 1593.985271352578), (2.1708926932205617, 946.4074920519047)]	[(-0.07051787896772337, 1193.159460326852)]
29	23	1.807006918	0.106098747	800.1779463	0	219.0938185	283.6038795	335.0484985	0.082531796	0.097929061	0.110493898	0.003221122	0.015969047	0.0360968	2.311043861	-0.06276012	1540.255056	[(2.313802705396617, -0.05708743158678761)]	[(2.3675992205607193, 1593.985271352578), (2.1708926932205617, 946.4074920519047)]	[(-0.07051787896772337, 1193.159460326852)]
29	24	2.588833819	-0.001227663	908.8679207	0	133.9953618	141.4192258	205.1737207	0.041123692	0.0605659	0.086616529	0.012373861	0.02155773	0.026181608	2.311043861	-0.06276012	1540.255056	[(2.313802705396617, -0.05708743158678761)]	[(2.3675992205607193, 1593.985271352578), (2.1708926932205617, 946.4074920519047)]	[(-0.07051787896772337, 1193.159460326852)]
29	25	-3.024412071	-0.559213263	1180.128582	0	444.9064388	461.1381494	498.6422867	0.007678394	0.042225005	0.090086269	0.010292019	0.05645786	0.080706106	2.311043861	-0.06276012	1540.255056	[(2.313802705396617, -0.05708743158678761)]	[(2.3675992205607193, 1593.985271352578), (2.1708926932205617, 946.4074920519047)]	[(-0.07051787896772337, 1193.159460326852)]
29	26	-2.842021144	-1.294898286	1618.778057	0	339.306814	391.0641568	481.7319189	0.041025524	0.095603586	0.121205496	0.134509152	0.139270102	0.176077667	2.311043861	-0.06276012	1540.255056	[(2.313802705396617, -0.05708743158678761)]	[(2.3675992205607193, 1593.985271352578), (2.1708926932205617, 946.4074920519047)]	[(-0.07051787896772337, 1193.159460326852)]
29	27	2.74254771	-1.156172749	1934.889243	0	563.6102269	588.8479735	648.8468941	0.009873695	0.021972178	0.051776371	0.005850079	0.063659011	0.097116553	2.311043861	-0.06276012	1540.255056	[(2.313802705396617, -0.05708743158678761)]	[(2.3675992205607193, 1593.985271352578), (2.1708926932205617, 946.4074920519047)]	[(-0.07051787896772337, 1193.159460326852)]
29	28	2.732674016	-0.022172453	926.8915098	0	67.26975763	161.8598217	266.3224644	0.006324044	0.015389715	0.043877415	0.012221101	0.016637825	0.022976607	2.311043861	-0.06276012	1540.255056	[(2.313802705396617, -0.05708743158678761)]	[(2.3675992205607193, 1593.985271352578), (2.1708926932205617, 946.4074920519047)]	[(-0.07051787896772337, 1193.159460326852)]
29	29	-1.73319163	-1.000292552	1099.452574	0	551.4262844	638.8475616	699.6708371	0.270184937	0.518182204	0.645843167	0.020328985	0.048987475	0.090574548	2.311043861	-0.06276012	1540.255056	[(2.313802705396617, -0.05708743158678761)]	[(2.3675992205607193, 1593.985271352578), (2.1708926932205617, 946.4074920519047)]	[(-0.07051787896772337, 1193.159460326852)]
29	32	-2.458021623	-0.798500716	1172.16528	0	400.0960379	485.2707284	525.425661	0.101826635	0.130102517	0.167817974	0.020701641	0.037986288	0.072662643	2.311043861	-0.06276012	1540.255056	[(2.313802705396617, -0.05708743158678761)]	[(2.3675992205607193, 1593.985271352578), (2.1708926932205617, 946.4074920519047)]	[(-0.07051787896772337, 1193.159460326852)]
29	33	0.237258212	0.119346124	204.8796576	0	440.7461946	632.465097	735.3653453	0.590725475	1.08955992	1.298141794	0.010026254	0.013821632	0.040107302	2.311043861	-0.06276012	1540.255056	[(2.313802705396617, -0.05708743158678761)]	[(2.3675992205607193, 1593.985271352578), (2.1708926932205617, 946.4074920519047)]	[(-0.07051787896772337, 1193.159460326852)]
29	34	2.415085111	-0.096384704	1441.620438	0	213.0087082	311.5152459	374.2672158	0.022677859	0.063955825	0.097224165	0.018661912	0.025897176	0.031471608	2.311043861	-0.06276012	1540.255056	[(2.313802705396617, -0.05708743158678761)]	[(2.3675992205607193, 1593.985271352578), (2.1708926932205617, 946.4074920519047)]	[(-0.07051787896772337, 1193.159460326852)]
29	36	2.43776297	0.036088416	963.0656741	0	145.6532981	191.6031465	230.5561426	0.022677859	0.063955825	0.097224165	0.004247122	0.005884154	0.015982152	2.311043861	-0.06276012	1540.255056	[(2.313802705396617, -0.05708743158678761)]	[(2.3675992205607193, 1593.985271352578), (2.1708926932205617, 946.4074920519047)]	[(-0.07051787896772337, 1193.159460326852)]
29	38	-2.952891623	-0.152863597	1332.288087	0	103.3879432	264.5141369	375.2841894	0.024044277	0.05513656	0.0710958	0.006505136	0.009896396	0.014182849	2.311043861	-0.06276012	1540.255056	[(2.313802705396617, -0.05708743158678761)]	[(2.3675992205607193, 1593.985271352578), (2.1708926932205617, 946.4074920519047)]	[(-0.07051787896772337, 1193.159460326852)]
29	39	1.484141125	-0.123878445	849.1571535	0	320.7188539	432.7833378	490.1108897	0.184188459	0.304150614	0.353887763	0.004042135	0.009878386	0.015921783	2.311043861	-0.06276012	1540.255056	[(2.313802705396617, -0.05708743158678761)]	[(2.3675992205607193, 1593.985271352578), (2.1708926932205617, 946.4074920519047)]	[(-0.07051787896772337, 1193.159460326852)]
29	43	-2.559848259	-1.034924999	1554.711831	0	130.2326818	360.9688309	463.3930516	0.021355968	0.080461364	0.12708732	0.034632447	0.048987475	0.076721569	2.311043861	-0.06276012	1540.255056	[(2.313802705396617, -0.05708743158678761)]	[(2.3675992205607193, 1593.985271352578), (2.1708926932205617, 946.4074920519047)]	[(-0.07051787896772337, 1193.159460326852)]
29	45	1.975483968	-0.056915043	1468.554225	0	175.0881075	225.0565065	318.1940948	0.005368274	0.035342858	0.053096863	0.003091681	0.013964812	0.019831703	2.311043861	-0.06276012	1540.255056	[(2.313802705396617, -0.05708743158678761)]	[(2.3675992205607193, 1593.985271352578), (2.1708926932205617, 946.4074920519047)]	[(-0.07051787896772337, 1193.159460326852)]
29	46	1.889538714	0.13753739	1005.283307	0	98.89431647	237.3394783	325.3693312	0.012434766	0.027888324	0.050428404	0.018191266	0.025949143	0.054660315	2.311043861	-0.06276012	1540.255056	[(2.313802705396617, -0.05708743158678761)]	[(2.3675992205607193, 1593.985271352578), (2.1708926932205617, 946.4074920519047)]	[(-0.07051787896772337, 1193.159460326852)]
29	47	1.927011892	0.109319869	1091.101875	0	98.89431647	271.1093963	345.7807112	0.003716148	0.022075912	0.033708033	0.003221122	0.013821632	0.0360968	2.311043861	-0.06276012	1540.255056	[(2.313802705396617, -0.05708743158678761)]	[(2.3675992205607193, 1593.985271352578), (2.1708926932205617, 946.4074920519047)]	[(-0.07051787896772337, 1193.159460326852)]
29	48	1.980852242	0.030126877	1581.872877	0	144.5441109	205.3268381	324.3795594	0.005368274	0.038921708	0.056800741	0.001714416	0.007027099	0.014283303	2.311043861	-0.06276012	1540.255056	[(2.313802705396617, -0.05708743158678761)]	[(2.3675992205607193, 1593.985271352578), (2.1708926932205617, 946.4074920519047)]	[(-0.07051787896772337, 1193.159460326852)]
29	50	-2.686775819	-0.053823362	1129.211399	0	400.8279302	433.4042341	459.2706687	0.008726071	0.080408408	0.11854828	0.003091681	0.012474938	0.018595031	2.311043861	-0.06276012	1540.255056	[(2.313802705396617, -0.05708743158678761)]	[(2.3675992205607193, 1593.985271352578), (2.1708926932205617, 946.4074920519047)]	[(-0.07051787896772337, 1193.159460326852)]
29	51	2.294580468	-0.038920036	1523.00912	0	213.0087082	265.531094	354.7988649	0.057828497	0.096981548	0.114460951	0.004526482	0.01205913	0.018372954	2.311043861	-0.06276012	1540.255056	[(2.313802705396617, -0.05708743158678761)]	[(2.3675992205607193, 1593.985271352578), (2.1708926932205617, 946.4074920519047)]	[(-0.07051787896772337, 1193.159460326852)]
29	52	3.047754868	-0.146358461	1688.032761	0	420.4492389	501.0564378	523.6871035	0.056879821	0.127332574	0.200457146	0.006505136	0.008624048	0.011580795	2.311043861	-0.06276012	1540.255056	[(2.313802705396617, -0.05708743158678761)]	[(2.3675992205607193, 1593.985271352578), (2.1708926932205617, 946.4074920519047)]	[(-0.07051787896772337, 1193.159460326852)]
29	53	2.069212063	0.011146198	1546.75435	0	144.5441109	166.5214917	272.3688151	0.065398399	0.080316338	0.089486802	0.012373861	0.017349879	0.021875575	2.311043861	-0.06276012	1540.255056	[(2.313802705396617, -0.05708743158678761)]	[(2.3675992205607193, 1593.985271352578), (2.1708926932205617, 946.4074920519047)]	[(-0.07051787896772337, 1193.159460326852)]
29	54	-2.292723312	0.031841293	1035.167857	0	292.2010098	439.6200661	609.1153076	0.165298311	0.240301391	0.279115471	0.001714416	0.005884154	0.014283303	2.311043861	-0.06276012	1540.255056	[(2.313802705396617, -0.05708743158678761)]	[(2.3675992205607193, 1593.985271352578), (2.1708926932205617, 946.4074920519047)]	[(-0.07051787896772337, 1193.159460326852)]
30	0	2.514561826	0.077442935	1984.056349	0	195.3794663	279.601374	362.0619348	0.017160412	0.028253455	0.04434267	0.001869594	0.022472538	0.027934864	1.83532183	0.176672559	799.4279441	[(2.1490881196748295, 0.16230305786366603)]	[(1.7832049111643462, 1451.2916325963224)]	[(0.14073065269042362, 1483.27031865754)]
30	1	1.85025489	0.16271824	1355.251233	0	233.0028165	277.1092437	312.6363885	0.008942047	0.034572217	0.068332605	0.000907657	0.003525324	0.005582358	1.83532183	0.176672559	799.4279441	[(2.1490881196748295, 0.16230305786366603)]	[(1.7832049111643462, 1451.2916325963224)]	[(0.14073065269042362, 1483.27031865754)]
30	2	1.471410803	0.296051733	862.9693799	0	136.4475098	215.8515719	338.5129059	0.019895138	0.044913083	0.064462031	0.007198134	0.009362202	0.012360407	1.83532183	0.176672559	799.4279441	[(2.1490881196748295, 0.16230305786366603)]	[(1.7832049111643462, 1451.2916325963224)]	[(0.14073065269042362, 1483.27031865754)]
30	3	0.855449053	0.782136824	340.3416346	0	76.01242994	169.2298396	230.0027067	0.004728007	0.100587755	0.254218845	0.034939801	0.082299055	0.141134081	1.83532183	0.176672559	799.4279441	[(2.1490881196748295, 0.16230305786366603)]	[(1.7832049111643462, 1451.2916325963224)]	[(0.14073065269042362, 1483.27031865754)]
30	4	2.135991082	0.303249867	693.847821	0	120.2299539	281.0165344	328.8413793	0.102331576	0.136596976	0.167340601	0.007198134	0.008839098	0.012360407	1.83532183	0.176672559	799.4279441	[(2.1490881196748295, 0.16230305786366603)]	[(1.7832049111643462, 1451.2916325963224)]	[(0.14073065269042362, 1483.27031865754)]
30	5	2.371466834	0.678277739	355.8915714	0	0	176.9377326	229.2913548	4.44E-16	0.014679809	0.037860439	0.004239193	0.082299055	0.154240573	1.83532183	0.176672559	799.4279441	[(2.1490881196748295, 0.16230305786366603)]	[(1.7832049111643462, 1451.2916325963224)]	[(0.14073065269042362, 1483.27031865754)]
30	6	-2.620737413	-0.09597407	580.9041122	0	343.2616266	375.5628006	406.025194	0.029201766	0.166393614	0.265535732	0.025416727	0.086612389	0.120960316	1.83532183	0.176672559	799.4279441	[(2.1490881196748295, 0.16230305786366603)]	[(1.7832049111643462, 1451.2916325963224)]	[(0.14073065269042362, 1483.27031865754)]
30	7	1.735623113	-1.016702292	739.9047096	0	339.6789845	448.4272513	542.3439912	0.051179584	0.055077475	0.076871872	0.054811669	0.196836134	0.236054384	1.83532183	0.176672559	799.4279441	[(2.1490881196748295, 0.16230305786366603)]	[(1.7832049111643462, 1451.2916325963224)]	[(0.14073065269042362, 1483.27031865754)]
30	8	1.56455283	-0.732512239	1568.320558	0	234.6937622	435.180207	583.4040508	0.000802402	0.009379524	0.022092507	0.014133579	0.018022262	0.037801588	1.83532183	0.176672559	799.4279441	[(2.1490881196748295, 0.16230305786366603)]	[(1.7832049111643462, 1451.2916325963224)]	[(0.14073065269042362, 1483.27031865754)]
30	9	-3.074999702	0.07557334	1025.346305	0	419.7613216	450.8281948	478.9663192	0.080026757	0.319783189	0.467570644	0.001869594	0.023718934	0.02943054	1.83532183	0.176672559	799.4279441	[(2.1490881196748295, 0.16230305786366603)]	[(1.7832049111643462, 1451.2916325963224)]	[(0.14073065269042362, 1483.27031865754)]
30	10	2.337783312	0.114721238	1713.629219	0	121.1118603	221.603087	285.7174834	0.02332762	0.030231555	0.047191487	0.002299897	0.003555725	0.004718774	1.83532183	0.176672559	799.4279441	[(2.1490881196748295, 0.16230305786366603)]	[(1.7832049111643462, 1451.2916325963224)]	[(0.14073065269042362, 1483.27031865754)]
30	11	2.659960862	0.264665644	833.3503578	0	89.95901845	273.5699248	325.5578539	0.096716265	0.113128808	0.133363389	0.006048983	0.015977563	0.0235806	1.83532183	0.176672559	799.4279441	[(2.1490881196748295, 0.16230305786366603)]	[(1.7832049111643462, 1451.2916325963224)]	[(0.14073065269042362, 1483.27031865754)]
30	12	1.565355232	0.122950079	1554.006526	0	175.645213	205.5143606	289.3435103	0.000802402	0.008844589	0.021450586	0.00410013	0.005500423	0.007913916	1.83532183	0.176672559	799.4279441	[(2.1490881196748295, 0.16230305786366603)]	[(1.7832049111643462, 1451.2916325963224)]	[(0.14073065269042362, 1483.27031865754)]
30	13	2.563244597	0.173052653	1354.614583	0	180.5894481	330.990158	379.5526922	0.000554857	0.038360271	0.055990377	0.003335346	0.00437093	0.006574792	1.83532183	0.176672559	799.4279441	[(2.1490881196748295, 0.16230305786366603)]	[(1.7832049111643462, 1451.2916325963224)]	[(0.14073065269042362, 1483.27031865754)]
30	18	1.576680314	0.283814659	990.5392017	0	122.89374	169.1756503	290.8426936	0.0030812	0.008844589	0.016920553	0.003585676	0.009640927	0.013501401	1.83532183	0.176672559	799.4279441	[(2.1490881196748295, 0.16230305786366603)]	[(1.7832049111643462, 1451.2916325963224)]	[(0.14073065269042362, 1483.27031865754)]
30	19	2.238322657	0.429347663	634.3195793	0	120.2299539	239.5794317	278.5103993	0.042706184	0.081499471	0.100086173	0.049302557	0.077295276	0.095140539	1.83532183	0.176672559	799.4279441	[(2.1490881196748295, 0.16230305786366603)]	[(1.7832049111643462, 1451.2916325963224)]	[(0.14073065269042362, 1483.27031865754)]
30	20	0.121122506	-1.071513961	680.3339233	0	426.7150125	471.3315937	556.3308961	0.229457133	0.496973736	0.610829709	0.054811669	0.233377247	0.279903719	1.83532183	0.176672559	799.4279441	[(2.1490881196748295, 0.16230305786366603)]	[(1.7832049111643462, 1451.2916325963224)]	[(0.14073065269042362, 1483.27031865754)]
30	21	2.985589403	-0.746645818	1628.017784	0	426.6701077	836.843843	1013.826348	0.044956373	0.062334024	0.121873198	0.004416216	0.018022262	0.04345502	1.83532183	0.176672559	799.4279441	[(2.1490881196748295, 0.16230305786366603)]	[(1.7832049111643462, 1451.2916325963224)]	[(0.14073065269042362, 1483.27031865754)]
30	23	-2.994972945	-0.419406106	918.8013913	0	486.111101	494.118348	572.2907005	0.080026757	0.266432018	0.403549239	0.081798661	0.146004469	0.185856903	1.83532183	0.176672559	799.4279441	[(2.1490881196748295, 0.16230305786366603)]	[(1.7832049111643462, 1451.2916325963224)]	[(0.14073065269042362, 1483.27031865754)]
30	24	2.361110932	0.159283812	1054.370196	0	332.4692292	358.7176116	396.5910382	0.010355903	0.014679809	0.037860439	0.003434428	0.003781163	0.006956129	1.83532183	0.176672559	799.4279441	[(2.1490881196748295, 0.16230305786366603)]	[(1.7832049111643462, 1451.2916325963224)]	[(0.14073065269042362, 1483.27031865754)]
30	25	1.449708718	-0.751062033	1371.666056	0	234.6937622	359.3125465	512.3349551	0.021702085	0.045074567	0.073142865	0.004416216	0.020966406	0.046987992	1.83532183	0.176672559	799.4279441	[(2.1490881196748295, 0.16230305786366603)]	[(1.7832049111643462, 1451.2916325963224)]	[(0.14073065269042362, 1483.27031865754)]
30	26	1.377784326	-0.69367895	867.0684832	0	339.6789845	348.3079179	440.5221073	0.071924392	0.080296818	0.108236114	0.017449877	0.036416678	0.044781539	1.83532183	0.176672559	799.4279441	[(2.1490881196748295, 0.16230305786366603)]	[(1.7832049111643462, 1451.2916325963224)]	[(0.14073065269042362, 1483.27031865754)]
30	27	2.923662087	-0.622687564	1243.788872	0	426.6701077	592.8958061	736.253485	0.018191067	0.038308816	0.097102272	0.013716808	0.045018788	0.066664461	1.83532183	0.176672559	799.4279441	[(2.1490881196748295, 0.16230305786366603)]	[(1.7832049111643462, 1451.2916325963224)]	[(0.14073065269042362, 1483.27031865754)]
30	28	1.579761514	0.008063964	1314.748131	0	309.8802019	329.8250069	359.6009556	0.0030812	0.009955632	0.016920553	0.026344372	0.054410906	0.073507736	1.83532183	0.176672559	799.4279441	[(2.1490881196748295, 0.16230305786366603)]	[(1.7832049111643462, 1451.2916325963224)]	[(0.14073065269042362, 1483.27031865754)]
30	29	0.950023298	0.112421341	437.7040532	0	272.8290445	318.1997023	389.720152	0.094574245	0.163637251	0.254218845	0.002010835	0.00223623	0.004718774	1.83532183	0.176672559	799.4279441	[(2.1490881196748295, 0.16230305786366603)]	[(1.7832049111643462, 1451.2916325963224)]	[(0.14073065269042362, 1483.27031865754)]
30	30	1.859196937	-0.121390797	1269.541551	0	350.7461209	378.0411355	425.7562035	0.008942047	0.034572217	0.068332605	0.025416727	0.103556874	0.141293698	1.83532183	0.176672559	799.4279441	[(2.1490881196748295, 0.16230305786366603)]	[(1.7832049111643462, 1451.2916325963224)]	[(0.14073065269042362, 1483.27031865754)]
30	31	-0.108334627	-0.337607445	544.9796219	0	468.2717699	522.9868136	555.5337296	0.229457133	0.540247561	0.708716407	0.081798661	0.177582419	0.21189215	1.83532183	0.176672559	799.4279441	[(2.1490881196748295, 0.16230305786366603)]	[(1.7832049111643462, 1451.2916325963224)]	[(0.14073065269042362, 1483.27031865754)]
30	32	1.684443529	-0.711128827	2086.908926	0	544.5632259	789.1078858	980.2688567	0.002818642	0.035771267	0.052954247	0.017449877	0.024783426	0.037801588	1.83532183	0.176672559	799.4279441	[(2.1490881196748295, 0.16230305786366603)]	[(1.7832049111643462, 1451.2916325963224)]	[(0.14073065269042362, 1483.27031865754)]
30	33	1.890452334	0.034408336	1540.951426	0	235.9668581	285.7205352	340.0522007	0.031255396	0.051523332	0.080834764	0.026344372	0.036847992	0.052432238	1.83532183	0.176672559	799.4279441	[(2.1490881196748295, 0.16230305786366603)]	[(1.7832049111643462, 1451.2916325963224)]	[(0.14073065269042362, 1483.27031865754)]
30	34	0.850721046	-0.636404372	700.7044277	0	362.6543615	424.9609642	464.1242067	0.004728007	0.100587755	0.256110048	0.013716808	0.045018788	0.061177737	1.83532183	0.176672559	799.4279441	[(2.1490881196748295, 0.16230305786366603)]	[(1.7832049111643462, 1451.2916325963224)]	[(0.14073065269042362, 1483.27031865754)]
30	35	3.030545775	0.380045106	504.1067666	0	298.7821256	324.8905558	359.1331176	0.044956373	0.092304939	0.157838296	0.018123357	0.044426905	0.055698494	1.83532183	0.176672559	799.4279441	[(2.1490881196748295, 0.16230305786366603)]	[(1.7832049111643462, 1451.2916325963224)]	[(0.14073065269042362, 1483.27031865754)]
30	37	2.371466834	0.674038546	357.7751528	0	0	176.9377326	229.2913548	4.44E-16	0.014679809	0.037860439	0.004239193	0.085125183	0.15593625	1.83532183	0.176672559	799.4279441	[(2.1490881196748295, 0.16230305786366603)]	[(1.7832049111643462, 1451.2916325963224)]	[(0.14073065269042362, 1483.27031865754)]
30	41	1.681624888	0.110023382	1608.449401	0	166.5431626	204.1844477	266.0334461	0.002818642	0.035771267	0.05182679	0.000387123	0.002494312	0.005832807	1.83532183	0.176672559	799.4279441	[(2.1490881196748295, 0.16230305786366603)]	[(1.7832049111643462, 1451.2916325963224)]	[(0.14073065269042362, 1483.27031865754)]
30	43	1.302444741	-0.572339393	1181.722781	0	331.4012056	400.0917487	489.7492332	0.075339585	0.130523207	0.168507782	0.050348171	0.078584235	0.105495085	1.83532183	0.176672559	799.4279441	[(2.1490881196748295, 0.16230305786366603)]	[(1.7832049111643462, 1451.2916325963224)]	[(0.14073065269042362, 1483.27031865754)]
30	44	1.79567773	0.270714627	1061.751869	0	228.2582726	263.3676413	320.9730327	0.054577161	0.059383662	0.076831958	0.006048983	0.011944908	0.018741414	1.83532183	0.176672559	799.4279441	[(2.1490881196748295, 0.16230305786366603)]	[(1.7832049111643462, 1451.2916325963224)]	[(0.14073065269042362, 1483.27031865754)]
30	45	1.491305941	0.817076625	375.858299	0	158.8480445	193.5901253	230.1270115	0.019895138	0.044913083	0.058832583	0.034939801	0.103438475	0.141134081	1.83532183	0.176672559	799.4279441	[(2.1490881196748295, 0.16230305786366603)]	[(1.7832049111643462, 1451.2916325963224)]	[(0.14073065269042362, 1483.27031865754)]
30	46	2.497401414	0.155716836	1511.45514	0	180.5894481	267.7476327	334.9878736	0.002311625	0.028253455	0.04434267	0.003566976	0.006159147	0.00980971	1.83532183	0.176672559	799.4279441	[(2.1490881196748295, 0.16230305786366603)]	[(1.7832049111643462, 1451.2916325963224)]	[(0.14073065269042362, 1483.27031865754)]
30	47	2.495089789	0.127050209	1793.252439	0	168.5832203	223.1532348	264.8759381	0.002311625	0.029794538	0.04526732	0.00410013	0.008233843	0.01119402	1.83532183	0.176672559	799.4279441	[(2.1490881196748295, 0.16230305786366603)]	[(1.7832049111643462, 1451.2916325963224)]	[(0.14073065269042362, 1483.27031865754)]
30	48	0.652988041	0.953653365	340.9841169	0	76.01242994	161.0583096	227.7009865	0.197733005	0.232409758	0.375710302	0.115740162	0.137433714	0.171838661	1.83532183	0.176672559	799.4279441	[(2.1490881196748295, 0.16230305786366603)]	[(1.7832049111643462, 1451.2916325963224)]	[(0.14073065269042362, 1483.27031865754)]
30	49	-2.450813104	0.361921749	722.6065483	0	223.8995671	280.5803537	377.0729248	0.130130458	0.166393614	0.333505456	0.018123357	0.038715987	0.048137972	1.83532183	0.176672559	799.4279441	[(2.1490881196748295, 0.16230305786366603)]	[(1.7832049111643462, 1451.2916325963224)]	[(0.14073065269042362, 1483.27031865754)]
30	50	2.888854022	0.194685087	1217.086421	0	108.6201843	320.4543374	385.5779275	0.016616997	0.049386814	0.103749071	0.015955516	0.018628346	0.022535437	1.83532183	0.176672559	799.4279441	[(2.1490881196748295, 0.16230305786366603)]	[(1.7832049111643462, 1451.2916325963224)]	[(0.14073065269042362, 1483.27031865754)]
30	51	-0.738297509	1.069393527	315.3862132	0	188.1134966	230.1326545	294.4404524	0.629962881	0.960222815	1.210414427	0.044244077	0.137433714	0.218134726	1.83532183	0.176672559	799.4279441	[(2.1490881196748295, 0.16230305786366603)]	[(1.7832049111643462, 1451.2916325963224)]	[(0.14073065269042362, 1483.27031865754)]
30	52	2.562689741	0.314190304	815.5155687	0	89.95901845	235.0665335	291.0706866	0.000554857	0.037990366	0.055768434	0.002561714	0.010546907	0.017761267	1.83532183	0.176672559	799.4279441	[(2.1490881196748295, 0.16230305786366603)]	[(1.7832049111643462, 1451.2916325963224)]	[(0.14073065269042362, 1483.27031865754)]
30	53	1.97356949	0.168952127	1513.086287	0	233.0028165	311.9525476	388.4483548	0.083117156	0.106934769	0.132223532	0.004100526	0.005220214	0.006552966	1.83532183	0.176672559	799.4279441	[(2.1490881196748295, 0.16230305786366603)]	[(1.7832049111643462, 1451.2916325963224)]	[(0.14073065269042362, 1483.27031865754)]
30	54	-2.649939179	0.287400336	877.1936444	0	223.8995671	362.4828818	416.0101433	0.029201766	0.185861458	0.265535732	0.003585676	0.009362202	0.013501401	1.83532183	0.176672559	799.4279441	[(2.1490881196748295, 0.16230305786366603)]	[(1.7832049111643462, 1451.2916325963224)]	[(0.14073065269042362, 1483.27031865754)]
30	56	-2.320682646	1.113637604	301.411141	3	188.1134966	259.3959104	279.5755654	0.130130458	0.253147253	0.437609822	0.044244077	0.166929765	0.253529988	1.83532183	0.176672559	799.4279441	[(2.1490881196748295, 0.16230305786366603)]	[(1.7832049111643462, 1451.2916325963224)]	[(0.14073065269042362, 1483.27031865754)]
30	57	1.592140926	0.163625897	1672.539417	0	154.7260538	171.1017646	287.3693511	0.012379412	0.018208573	0.021872317	0.000907657	0.003525324	0.005582358	1.83532183	0.176672559	799.4279441	[(2.1490881196748295, 0.16230305786366603)]	[(1.7832049111643462, 1451.2916325963224)]	[(0.14073065269042362, 1483.27031865754)]
30	58	2.905471019	0.176387999	1321.651327	0	108.6201843	342.5321265	434.0813879	0.016616997	0.038308816	0.097102272	0.002341571	0.00437093	0.00790893	1.83532183	0.176672559	799.4279441	[(2.1490881196748295, 0.16230305786366603)]	[(1.7832049111643462, 1451.2916325963224)]	[(0.14073065269042362, 1483.27031865754)]
30	59	1.631127955	0.31162859	885.7726013	0	122.89374	164.4365377	279.4338058	0.011839258	0.033774406	0.041201047	0.002561714	0.008839098	0.015711896	1.83532183	0.176672559	799.4279441	[(2.1490881196748295, 0.16230305786366603)]	[(1.7832049111643462, 1451.2916325963224)]	[(0.14073065269042362, 1483.27031865754)]
30	60	2.281028841	0.110410506	1775.710494	0	121.1118603	260.2533867	341.5468512	0.042706184	0.059847582	0.072083746	0.000387123	0.00223623	0.005523108	1.83532183	0.176672559	799.4279441	[(2.1490881196748295, 0.16230305786366603)]	[(1.7832049111643462, 1451.2916325963224)]	[(0.14073065269042362, 1483.27031865754)]
30	61	1.619288697	0.17872957	1526.323504	0	154.7260538	166.363644	238.5852149	0.011839258	0.026171404	0.035011212	0.002341571	0.005931977	0.009771024	1.83532183	0.176672559	799.4279441	[(2.1490881196748295, 0.16230305786366603)]	[(1.7832049111643462, 1451.2916325963224)]	[(0.14073065269042362, 1483.27031865754)]
30	62	2.42629161	0.118777783	1913.15992	0	168.5832203	207.6328831	267.4215134	0.054824775	0.058276743	0.062947642	0.004056545	0.004861761	0.006244997	1.83532183	0.176672559	799.4279441	[(2.1490881196748295, 0.16230305786366603)]	[(1.7832049111643462, 1451.2916325963224)]	[(0.14073065269042362, 1483.27031865754)]
31	0	1.337056404	0.380399188	1183.267896	0	208.4516443	342.1133239	375.6641694	0.020291881	0.025970131	0.051722679	0.002806109	0.024636659	0.042773326	1.133894317	0.684127864	1036.661094	[(1.196645531159522, 0.5600620962242114)]	[(1.0827351741867037, 1284.9292848051507)]	[(0.9358210961438024, 976.1780982442253), (0.5330877004685375, 1422.895192909782)]
31	1	0.987420154	0.645226213	1294.746486	0	213.8639693	305.530719	349.9949814	0.005669928	0.040457872	0.071715192	0.002209642	0.041604992	0.055255227	1.133894317	0.684127864	1036.661094	[(1.196645531159522, 0.5600620962242114)]	[(1.0827351741867037, 1284.9292848051507)]	[(0.9358210961438024, 976.1780982442253), (0.5330877004685375, 1422.895192909782)]
31	2	1.874006401	0.711499989	1229.514635	0	102.2307619	349.1873331	414.4582162	0.0087825	0.021916106	0.085607264	0.009542198	0.041522053	0.051825386	1.133894317	0.684127864	1036.661094	[(1.196645531159522, 0.5600620962242114)]	[(1.0827351741867037, 1284.9292848051507)]	[(0.9358210961438024, 976.1780982442253), (0.5330877004685375, 1422.895192909782)]
31	3	1.680853273	1.021495972	959.7058196	0	204.3519361	260.1336063	307.9556821	0.002272906	0.112572737	0.147782368	0.025413858	0.044139754	0.059672389	1.133894317	0.684127864	1036.661094	[(1.196645531159522, 0.5600620962242114)]	[(1.0827351741867037, 1284.9292848051507)]	[(0.9358210961438024, 976.1780982442253), (0.5330877004685375, 1422.895192909782)]
31	5	1.367068268	0.92599099	1015.852122	0	93.49564432	188.0531817	280.7196699	0.030011864	0.04597804	0.060487603	0.005934165	0.013457415	0.025931243	1.133894317	0.684127864	1036.661094	[(1.196645531159522, 0.5600620962242114)]	[(1.0827351741867037, 1284.9292848051507)]	[(0.9358210961438024, 976.1780982442253), (0.5330877004685375, 1422.895192909782)]
31	8	1.469557424	-0.095778737	858.4587211	0	473.1941163	538.6119991	639.6505686	0.040474415	0.09182153	0.117673032	0.115972836	0.175051973	0.268728343	1.133894317	0.684127864	1036.661094	[(1.196645531159522, 0.5600620962242114)]	[(1.0827351741867037, 1284.9292848051507)]	[(0.9358210961438024, 976.1780982442253), (0.5330877004685375, 1422.895192909782)]
31	9	0.738215597	-1.338427836	765.8415768	0	559.4267099	655.672506	746.4636107	0.02348119	0.041935062	0.06230645	0.473310851	0.548522809	0.610562016	1.133894317	0.684127864	1036.661094	[(1.196645531159522, 0.5600620962242114)]	[(1.0827351741867037, 1284.9292848051507)]	[(0.9358210961438024, 976.1780982442253), (0.5330877004685375, 1422.895192909782)]
31	10	2.413310341	0.779786986	919.5816162	0	179.3792746	227.7727459	270.2799078	0.046871786	0.109041035	0.139730158	0.008638163	0.016569623	0.031032639	1.133894317	0.684127864	1036.661094	[(1.196645531159522, 0.5600620962242114)]	[(1.0827351741867037, 1284.9292848051507)]	[(0.9358210961438024, 976.1780982442253), (0.5330877004685375, 1422.895192909782)]
31	11	2.366438555	0.771148823	742.4606874	0	179.3792746	262.4525197	288.2718715	0.046871786	0.078681733	0.136025053	0.004273707	0.016569623	0.032172962	1.133894317	0.684127864	1036.661094	[(1.196645531159522, 0.5600620962242114)]	[(1.0827351741867037, 1284.9292848051507)]	[(0.9358210961438024, 976.1780982442253), (0.5330877004685375, 1422.895192909782)]
31	12	2.616484888	1.155684822	585.8773222	0	287.6415956	301.3376344	328.5077525	0.022420051	0.059453992	0.112799548	0.012942513	0.034790574	0.045513552	1.133894317	0.684127864	1036.661094	[(1.196645531159522, 0.5600620962242114)]	[(1.0827351741867037, 1284.9292848051507)]	[(0.9358210961438024, 976.1780982442253), (0.5330877004685375, 1422.895192909782)]
31	13	1.248380006	0.050552174	1243.757481	0	416.3412542	463.969848	518.9059206	0.032437857	0.053964041	0.064212909	0.11652126	0.162540203	0.213851616	1.133894317	0.684127864	1036.661094	[(1.196645531159522, 0.5600620962242114)]	[(1.0827351741867037, 1284.9292848051507)]	[(0.9358210961438024, 976.1780982442253), (0.5330877004685375, 1422.895192909782)]
31	14	0.825296655	0.70195779	800.0039402	0	234.5160658	351.7785206	392.0556828	0.011564952	0.019653758	0.034089545	0.009542198	0.041738332	0.05186467	1.133894317	0.684127864	1036.661094	[(1.196645531159522, 0.5600620962242114)]	[(1.0827351741867037, 1284.9292848051507)]	[(0.9358210961438024, 976.1780982442253), (0.5330877004685375, 1422.895192909782)]
31	15	0.937028186	0.900579619	944.3053162	0	184.8802457	228.5694254	299.957982	0.044722039	0.050378887	0.066339799	0.019477206	0.028202024	0.03767133	1.133894317	0.684127864	1036.661094	[(1.196645531159522, 0.5600620962242114)]	[(1.0827351741867037, 1284.9292848051507)]	[(0.9358210961438024, 976.1780982442253), (0.5330877004685375, 1422.895192909782)]
31	16	0.809236111	0.459319333	1544.904707	0	153.8633971	216.190754	304.0118209	0.016060544	0.027801024	0.040363981	0.007713519	0.014642239	0.026108356	1.133894317	0.684127864	1036.661094	[(1.196645531159522, 0.5600620962242114)]	[(1.0827351741867037, 1284.9292848051507)]	[(0.9358210961438024, 976.1780982442253), (0.5330877004685375, 1422.895192909782)]
31	18	2.244957203	0.275320611	1141.718911	0	504.6969925	563.1736262	602.9539576	0.05378929	0.095103365	0.130641252	0.09456529	0.100638778	0.115166534	1.133894317	0.684127864	1036.661094	[(1.196645531159522, 0.5600620962242114)]	[(1.0827351741867037, 1284.9292848051507)]	[(0.9358210961438024, 976.1780982442253), (0.5330877004685375, 1422.895192909782)]
31	19	2.045414178	-0.549965776	1739.578906	0	1192.735942	1206.39988	1232.092789	0.089503571	0.139143918	0.159433011	0.006800593	0.058827687	0.116229921	1.133894317	0.684127864	1036.661094	[(1.196645531159522, 0.5600620962242114)]	[(1.0827351741867037, 1284.9292848051507)]	[(0.9358210961438024, 976.1780982442253), (0.5330877004685375, 1422.895192909782)]
31	20	0.856632432	0.167073434	1260.992834	0	307.3696638	376.6818169	449.5671544	0.019770825	0.0251599	0.040654355	0.108247177	0.142526968	0.170285261	1.133894317	0.684127864	1036.661094	[(1.196645531159522, 0.5600620962242114)]	[(1.0827351741867037, 1284.9292848051507)]	[(0.9358210961438024, 976.1780982442253), (0.5330877004685375, 1422.895192909782)]
31	21	1.309449756	0.467032852	1357.86589	0	205.7789328	225.6720264	279.104661	0.007314767	0.030846642	0.049423457	0.007713519	0.019784586	0.026108356	1.133894317	0.684127864	1036.661094	[(1.196645531159522, 0.5600620962242114)]	[(1.0827351741867037, 1284.9292848051507)]	[(0.9358210961438024, 976.1780982442253), (0.5330877004685375, 1422.895192909782)]
31	22	0.836861607	-0.699111949	1291.393973	0	582.4070346	756.3487365	850.6868487	0.011564952	0.019653758	0.034089545	0.047508435	0.078328025	0.108015402	1.133894317	0.684127864	1036.661094	[(1.196645531159522, 0.5600620962242114)]	[(1.0827351741867037, 1284.9292848051507)]	[(0.9358210961438024, 976.1780982442253), (0.5330877004685375, 1422.895192909782)]
31	23	3.029806741	-0.805486147	1110.764206	0	422.8239898	591.3595955	829.4061541	0.077748036	0.129556142	0.214887446	0.059630838	0.106629223	0.152576736	1.133894317	0.684127864	1036.661094	[(1.196645531159522, 0.5600620962242114)]	[(1.0827351741867037, 1284.9292848051507)]	[(0.9358210961438024, 976.1780982442253), (0.5330877004685375, 1422.895192909782)]
31	24	2.134917749	0.50416732	1523.778706	3	501.1240614	509.059852	533.40787	0.089503571	0.121123923	0.168183311	0.003080912	0.027841297	0.034560876	1.133894317	0.684127864	1036.661094	[(1.196645531159522, 0.5600620962242114)]	[(1.0827351741867037, 1284.9292848051507)]	[(0.9358210961438024, 976.1780982442253), (0.5330877004685375, 1422.895192909782)]
31	26	2.298746494	1.106239792	875.0626658	0	134.705352	183.3283637	228.9686696	0.05378929	0.078681733	0.130641252	0.000542933	0.037458503	0.057818294	1.133894317	0.684127864	1036.661094	[(1.196645531159522, 0.5600620962242114)]	[(1.0827351741867037, 1284.9292848051507)]	[(0.9358210961438024, 976.1780982442253), (0.5330877004685375, 1422.895192909782)]
31	27	0.714734408	0.369885901	1125.277081	0	322.3770637	366.5914134	405.465134	0.02348119	0.057589188	0.081091402	0.007707177	0.029774777	0.050061512	1.133894317	0.684127864	1036.661094	[(1.196645531159522, 0.5600620962242114)]	[(1.0827351741867037, 1284.9292848051507)]	[(0.9358210961438024, 976.1780982442253), (0.5330877004685375, 1422.895192909782)]
31	28	2.798946106	0.559120801	1409.419982	0	614.015181	645.443507	675.9513354	0.064006369	0.122639949	0.142084447	0.000918028	0.007694659	0.019653823	1.133894317	0.684127864	1036.661094	[(1.196645531159522, 0.5600620962242114)]	[(1.0827351741867037, 1284.9292848051507)]	[(0.9358210961438024, 976.1780982442253), (0.5330877004685375, 1422.895192909782)]
31	29	-2.891252762	1.106782725	852.2628867	0	201.9819055	262.452585	291.0275919	0.098763852	0.404161402	1.193655498	0.000542933	0.037096547	0.057601121	1.133894317	0.684127864	1036.661094	[(1.196645531159522, 0.5600620962242114)]	[(1.0827351741867037, 1284.9292848051507)]	[(0.9358210961438024, 976.1780982442253), (0.5330877004685375, 1422.895192909782)]
31	32	2.949746987	-0.651603514	1478.174895	0	51.60918409	555.7230386	881.4779833	0.002311719	0.077724118	0.15176433	0.033593007	0.06091306	0.089012029	1.133894317	0.684127864	1036.661094	[(1.196645531159522, 0.5600620962242114)]	[(1.0827351741867037, 1284.9292848051507)]	[(0.9358210961438024, 976.1780982442253), (0.5330877004685375, 1422.895192909782)]
31	33	-1.158632665	-0.211751573	529.1069605	0	807.6888876	881.6292715	942.1352708	0.800584674	1.141802085	1.264319087	0.115972836	0.236563398	0.285345881	1.133894317	0.684127864	1036.661094	[(1.196645531159522, 0.5600620962242114)]	[(1.0827351741867037, 1284.9292848051507)]	[(0.9358210961438024, 976.1780982442253), (0.5330877004685375, 1422.895192909782)]
31	34	1.052731873	-0.543165184	441.6205169	0	552.1416569	633.5581313	708.2036087	0.06531172	0.083999018	0.108071888	0.006800593	0.063361415	0.121670395	1.133894317	0.684127864	1036.661094	[(1.196645531159522, 0.5600620962242114)]	[(1.0827351741867037, 1284.9292848051507)]	[(0.9358210961438024, 976.1780982442253), (0.5330877004685375, 1422.895192909782)]
31	37	2.952058705	-0.618010507	1489.796363	0	51.60918409	570.4039655	894.0272838	0.002311719	0.077724118	0.152689017	0.033593007	0.058827687	0.089012029	1.133894317	0.684127864	1036.661094	[(1.196645531159522, 0.5600620962242114)]	[(1.0827351741867037, 1284.9292848051507)]	[(0.9358210961438024, 976.1780982442253), (0.5330877004685375, 1422.895192909782)]
31	38	0.981750225	0.54859982	1577.102992	0	275.4035491	291.4030102	313.156513	0.005669928	0.040457872	0.069447221	0.001123987	0.007694659	0.019653823	1.133894317	0.684127864	1036.661094	[(1.196645531159522, 0.5600620962242114)]	[(1.0827351741867037, 1284.9292848051507)]	[(0.9358210961438024, 976.1780982442253), (0.5330877004685375, 1422.895192909782)]
31	39	0.213223025	-0.865116985	1120.663623	0	582.4070346	668.3452642	861.6479729	0.037587201	0.090455866	0.191703348	0.059630838	0.146383115	0.200281407	1.133894317	0.684127864	1036.661094	[(1.196645531159522, 0.5600620962242114)]	[(1.0827351741867037, 1284.9292848051507)]	[(0.9358210961438024, 976.1780982442253), (0.5330877004685375, 1422.895192909782)]
31	40	0.881005531	0.377593079	1389.587167	0	219.305316	284.5208929	309.3929174	0.024373099	0.041408633	0.050403595	0.002806109	0.024636659	0.04389577	1.133894317	0.684127864	1036.661094	[(1.196645531159522, 0.5600620962242114)]	[(1.0827351741867037, 1284.9292848051507)]	[(0.9358210961438024, 976.1780982442253), (0.5330877004685375, 1422.895192909782)]
31	42	2.578997813	0.996082114	955.7197489	0	81.38609131	146.4524569	194.7729685	0.037487075	0.084445376	0.126316571	0.006218523	0.027197183	0.041493535	1.133894317	0.684127864	1036.661094	[(1.196645531159522, 0.5600620962242114)]	[(1.0827351741867037, 1284.9292848051507)]	[(0.9358210961438024, 976.1780982442253), (0.5330877004685375, 1422.895192909782)]
31	43	2.638904939	1.168627336	874.2987451	0	134.705352	167.668965	212.3381286	0.022420051	0.059453992	0.112799548	0.012942513	0.034445201	0.045513552	1.133894317	0.684127864	1036.661094	[(1.196645531159522, 0.5600620962242114)]	[(1.0827351741867037, 1284.9292848051507)]	[(0.9358210961438024, 976.1780982442253), (0.5330877004685375, 1422.895192909782)]
31	44	1.215942149	0.920056825	1022.04421	0	93.49564432	186.8325023	279.2587017	0.032437857	0.054667877	0.077188052	0.005934165	0.015217219	0.028304909	1.133894317	0.684127864	1036.661094	[(1.196645531159522, 0.5600620962242114)]	[(1.0827351741867037, 1284.9292848051507)]	[(0.9358210961438024, 976.1780982442253), (0.5330877004685375, 1422.895192909782)]
31	45	0.175635824	1.198211933	874.4944499	0	280.6002607	388.2666689	429.3791068	0.037587201	0.090455866	0.206738228	0.029584598	0.034445201	0.057347391	1.133894317	0.684127864	1036.661094	[(1.196645531159522, 0.5600620962242114)]	[(1.0827351741867037, 1284.9292848051507)]	[(0.9358210961438024, 976.1780982442253), (0.5330877004685375, 1422.895192909782)]
31	46	1.831927951	0.766875115	1161.733492	0	102.2307619	283.241178	364.9722518	0.03329595	0.044113407	0.086443334	0.004273707	0.019418761	0.033882445	1.133894317	0.684127864	1036.661094	[(1.196645531159522, 0.5600620962242114)]	[(1.0827351741867037, 1284.9292848051507)]	[(0.9358210961438024, 976.1780982442253), (0.5330877004685375, 1422.895192909782)]
31	47	1.316764523	0.579352456	1487.77158	0	151.4431102	193.207949	282.1716131	0.007314767	0.025970131	0.049423457	0.019313627	0.023432639	0.033167731	1.133894317	0.684127864	1036.661094	[(1.196645531159522, 0.5600620962242114)]	[(1.0827351741867037, 1284.9292848051507)]	[(0.9358210961438024, 976.1780982442253), (0.5330877004685375, 1422.895192909782)]
31	48	0.769519079	0.547475832	1585.636007	0	153.8633971	263.7803327	345.0290026	0.031303482	0.041935062	0.049785058	0.001123987	0.008443984	0.020103418	1.133894317	0.684127864	1036.661094	[(1.196645531159522, 0.5600620962242114)]	[(1.0827351741867037, 1284.9292848051507)]	[(0.9358210961438024, 976.1780982442253), (0.5330877004685375, 1422.895192909782)]
31	49	1.177883983	0.643016571	1362.498407	0	213.8639693	239.7410142	285.8959943	0.038058166	0.0779021	0.100830522	0.002209642	0.041604992	0.055255227	1.133894317	0.684127864	1036.661094	[(1.196645531159522, 0.5600620962242114)]	[(1.0827351741867037, 1284.9292848051507)]	[(0.9358210961438024, 976.1780982442253), (0.5330877004685375, 1422.895192909782)]
31	50	2.734939737	0.989863591	958.7683668	0	81.38609131	168.9986979	218.2863134	0.064006369	0.092832006	0.129849038	0.006218523	0.027197183	0.039006126	1.133894317	0.684127864	1036.661094	[(1.196645531159522, 0.5600620962242114)]	[(1.0827351741867037, 1284.9292848051507)]	[(0.9358210961438024, 976.1780982442253), (0.5330877004685375, 1422.895192909782)]
31	51	0.398860784	0.822655929	1120.007516	0	34.25821069	227.0153599	316.834118	0.033159961	0.147340893	0.204967332	0.014710109	0.025765164	0.036916682	1.133894317	0.684127864	1036.661094	[(1.196645531159522, 0.5600620962242114)]	[(1.0827351741867037, 1284.9292848051507)]	[(0.9358210961438024, 976.1780982442253), (0.5330877004685375, 1422.895192909782)]
31	52	1.865223901	0.441435698	1875.762529	0	37.92469891	315.5393389	493.6671872	0.0087825	0.021916106	0.085607264	0.000445929	0.014642239	0.032922788	1.133894317	0.684127864	1036.661094	[(1.196645531159522, 0.5600620962242114)]	[(1.0827351741867037, 1284.9292848051507)]	[(0.9358210961438024, 976.1780982442253), (0.5330877004685375, 1422.895192909782)]
31	53	-1.959217339	1.229435829	857.2263446	0	314.333697	419.1227765	454.5290735	0.800584674	0.921139791	1.193655498	0.031223895	0.055261132	0.082326507	1.133894317	0.684127864	1036.661094	[(1.196645531159522, 0.5600620962242114)]	[(1.0827351741867037, 1284.9292848051507)]	[(0.9358210961438024, 976.1780982442253), (0.5330877004685375, 1422.895192909782)]
31	54	-2.990016614	0.946122947	986.3174651	0	145.9049348	218.8823205	282.8337936	0.08292108	0.404161402	1.233161039	0.005825835	0.017341305	0.028261577	1.133894317	0.684127864	1036.661094	[(1.196645531159522, 0.5600620962242114)]	[(1.0827351741867037, 1284.9292848051507)]	[(0.9358210961438024, 976.1780982442253), (0.5330877004685375, 1422.895192909782)]
31	55	0.365700823	0.80794582	1136.337587	0	34.25821069	239.3007593	333.2498882	0.033159961	0.125234253	0.191703348	0.014710109	0.025765164	0.031032639	1.133894317	0.684127864	1036.661094	[(1.196645531159522, 0.5600620962242114)]	[(1.0827351741867037, 1284.9292848051507)]	[(0.9358210961438024, 976.1780982442253), (0.5330877004685375, 1422.895192909782)]
31	56	1.429083008	0.560038829	1529.293242	0	151.4431102	258.1246969	320.6458166	0.040474415	0.064838587	0.085293499	0.000918028	0.008306678	0.020021034	1.133894317	0.684127864	1036.661094	[(1.196645531159522, 0.5600620962242114)]	[(1.0827351741867037, 1284.9292848051507)]	[(0.9358210961438024, 976.1780982442253), (0.5330877004685375, 1422.895192909782)]
31	57	0.131920426	0.940297112	1014.066672	0	243.4874227	256.909201	349.8879595	0.043715398	0.119599465	0.241710547	0.005825835	0.013457415	0.025931243	1.133894317	0.684127864	1036.661094	[(1.196645531159522, 0.5600620962242114)]	[(1.0827351741867037, 1284.9292848051507)]	[(0.9358210961438024, 976.1780982442253), (0.5330877004685375, 1422.895192909782)]
31	58	1.888893771	0.440989769	1877.204057	0	37.92469891	317.6710526	501.0381004	0.01488737	0.031841019	0.091562211	0.000445929	0.014939525	0.033101159	1.133894317	0.684127864	1036.661094	[(1.196645531159522, 0.5600620962242114)]	[(1.0827351741867037, 1284.9292848051507)]	[(0.9358210961438024, 976.1780982442253), (0.5330877004685375, 1422.895192909782)]
31	59	-3.072937694	0.842372369	1069.763535	0	145.9049348	277.7490401	344.1733538	0.08292108	0.459442122	1.299497903	0.01971644	0.037450079	0.049231833	1.133894317	0.684127864	1036.661094	[(1.196645531159522, 0.5600620962242114)]	[(1.0827351741867037, 1284.9292848051507)]	[(0.9358210961438024, 976.1780982442253), (0.5330877004685375, 1422.895192909782)]
31	60	1.68312618	0.501086408	1679.228427	0	364.3611704	383.7688328	456.0065365	0.002272906	0.111057466	0.145964042	0.003080912	0.026300514	0.034560876	1.133894317	0.684127864	1036.661094	[(1.196645531159522, 0.5600620962242114)]	[(1.0827351741867037, 1284.9292848051507)]	[(0.9358210961438024, 976.1780982442253), (0.5330877004685375, 1422.895192909782)]
33	0	-2.78629246	0.559329055	932.6526344	0	203.0413047	309.2323708	376.9723039	0.034369384	0.04111105	0.047295242	0.011823416	0.022984753	0.038038984	-2.113870451	0.423813418	1463.965208	[(-2.0272378327765517, 0.44568049294636125)]	[(-2.2059632288410507, 1608.2063662920311)]	[(0.37386224416240127, 1521.0235392376965), (0.5372716093723132, 672.0296548127601)]
33	1	-2.855977821	-0.225570589	1233.550672	0	258.9794876	404.4225417	501.032498	0.008268269	0.019558409	0.032349668	0.098832931	0.102514291	0.111092866	-2.113870451	0.423813418	1463.965208	[(-2.0272378327765517, 0.44568049294636125)]	[(-2.2059632288410507, 1608.2063662920311)]	[(0.37386224416240127, 1521.0235392376965), (0.5372716093723132, 672.0296548127601)]
33	2	-1.410116145	0.04400405	1476.715059	0	416.2670709	528.8638487	586.2538185	0.007731795	0.095809425	0.133402106	0.008849936	0.017564275	0.026717677	-2.113870451	0.423813418	1463.965208	[(-2.0272378327765517, 0.44568049294636125)]	[(-2.2059632288410507, 1608.2063662920311)]	[(0.37386224416240127, 1521.0235392376965), (0.5372716093723132, 672.0296548127601)]
33	3	-2.432669183	0.588559613	1202.405227	0	206.8845026	316.0685827	348.8906167	0.007208541	0.04433151	0.07243435	0.001330272	0.013721751	0.024026234	-2.113870451	0.423813418	1463.965208	[(-2.0272378327765517, 0.44568049294636125)]	[(-2.2059632288410507, 1608.2063662920311)]	[(0.37386224416240127, 1521.0235392376965), (0.5372716093723132, 672.0296548127601)]
33	4	-2.544478005	0.809660471	764.1554296	0	178.0996924	261.6918405	318.66087	0.005559578	0.062102803	0.084438698	0.001992966	0.044051497	0.078591435	-2.113870451	0.423813418	1463.965208	[(-2.0272378327765517, 0.44568049294636125)]	[(-2.2059632288410507, 1608.2063662920311)]	[(0.37386224416240127, 1521.0235392376965), (0.5372716093723132, 672.0296548127601)]
33	5	-2.751923076	-0.324403521	1521.436721	0	347.4385737	364.3588758	485.5516236	0.017356585	0.040173877	0.055644833	0.009848005	0.041536625	0.076236039	-2.113870451	0.423813418	1463.965208	[(-2.0272378327765517, 0.44568049294636125)]	[(-2.2059632288410507, 1608.2063662920311)]	[(0.37386224416240127, 1521.0235392376965), (0.5372716093723132, 672.0296548127601)]
33	6	-1.257265219	0.052853985	500.3557806	0	126.6254269	186.7957956	242.6113351	0.014645842	0.089373462	0.120727503	0.008849936	0.023464233	0.032694541	-2.113870451	0.423813418	1463.965208	[(-2.0272378327765517, 0.44568049294636125)]	[(-2.2059632288410507, 1608.2063662920311)]	[(0.37386224416240127, 1521.0235392376965), (0.5372716093723132, 672.0296548127601)]
33	7	-2.290471482	0.571152471	1344.698351	0	206.8845026	238.4345774	305.098386	0.035974358	0.046955043	0.065665335	0.011823416	0.015102476	0.030456982	-2.113870451	0.423813418	1463.965208	[(-2.0272378327765517, 0.44568049294636125)]	[(-2.2059632288410507, 1608.2063662920311)]	[(0.37386224416240127, 1521.0235392376965), (0.5372716093723132, 672.0296548127601)]
33	8	-1.692094884	0.008620336	1474.321493	0	416.2670709	500.5856665	590.1101101	0.020512385	0.041059739	0.058001216	0.007893104	0.01235089	0.023334007	-2.113870451	0.423813418	1463.965208	[(-2.0272378327765517, 0.44568049294636125)]	[(-2.2059632288410507, 1608.2063662920311)]	[(0.37386224416240127, 1521.0235392376965), (0.5372716093723132, 672.0296548127601)]
33	9	-1.869359698	0.610987451	810.8039577	0	215.4138459	233.3850093	299.007004	0.004554111	0.036828214	0.05432146	0.022427839	0.024497824	0.03299737	-2.113870451	0.423813418	1463.965208	[(-2.0272378327765517, 0.44568049294636125)]	[(-2.2059632288410507, 1608.2063662920311)]	[(0.37386224416240127, 1521.0235392376965), (0.5372716093723132, 672.0296548127601)]
33	10	-3.078755274	-0.711460741	1109.891517	0	240.5810674	443.3018074	559.9870732	0.189389704	0.214404293	0.227834949	0.108445438	0.148470129	0.174472999	-2.113870451	0.423813418	1463.965208	[(-2.0272378327765517, 0.44568049294636125)]	[(-2.2059632288410507, 1608.2063662920311)]	[(0.37386224416240127, 1521.0235392376965), (0.5372716093723132, 672.0296548127601)]
33	11	-2.439877724	-0.34033246	1853.948224	0	306.1011078	488.3820865	604.620005	0.007208541	0.049137204	0.07243435	0.006080935	0.036894051	0.072296837	-2.113870451	0.423813418	1463.965208	[(-2.0272378327765517, 0.44568049294636125)]	[(-2.2059632288410507, 1608.2063662920311)]	[(0.37386224416240127, 1521.0235392376965), (0.5372716093723132, 672.0296548127601)]
33	12	-2.037558579	0.027651768	1443.076097	0	503.1138536	579.2346075	617.8601378	0.009874568	0.026656534	0.038719649	0.011138328	0.015507347	0.020176765	-2.113870451	0.423813418	1463.965208	[(-2.0272378327765517, 0.44568049294636125)]	[(-2.2059632288410507, 1608.2063662920311)]	[(0.37386224416240127, 1521.0235392376965), (0.5372716093723132, 672.0296548127601)]
33	13	-1.41784794	-0.548360934	1476.614157	0	722.1346599	825.0715102	864.7352214	0.007731795	0.095809425	0.133402106	0.03018472	0.057581103	0.091039862	-2.113870451	0.423813418	1463.965208	[(-2.0272378327765517, 0.44568049294636125)]	[(-2.2059632288410507, 1608.2063662920311)]	[(0.37386224416240127, 1521.0235392376965), (0.5372716093723132, 672.0296548127601)]
33	14	-2.73456649	-0.092411005	1350.000738	0	258.9794876	407.3322678	517.931763	0.017356585	0.040173877	0.055772711	0.031492478	0.051842088	0.07309641	-2.113870451	0.423813418	1463.965208	[(-2.0272378327765517, 0.44568049294636125)]	[(-2.2059632288410507, 1608.2063662920311)]	[(0.37386224416240127, 1521.0235392376965), (0.5372716093723132, 672.0296548127601)]
33	15	-2.847709552	-0.819906179	989.2194233	0	240.5810674	393.0596083	536.2741475	0.008268269	0.01404623	0.02904236	0.065419704	0.148470129	0.217851174	-2.113870451	0.423813418	1463.965208	[(-2.0272378327765517, 0.44568049294636125)]	[(-2.2059632288410507, 1608.2063662920311)]	[(0.37386224416240127, 1521.0235392376965), (0.5372716093723132, 672.0296548127601)]
33	16	-2.215315153	0.413647726	1392.617174	0	238.0041551	287.6689487	316.9622894	0.016569755	0.04085872	0.063838603	0.004297347	0.01093643	0.018073873	-2.113870451	0.423813418	1463.965208	[(-2.0272378327765517, 0.44568049294636125)]	[(-2.2059632288410507, 1608.2063662920311)]	[(0.37386224416240127, 1521.0235392376965), (0.5372716093723132, 672.0296548127601)]
33	17	-2.080380982	0.421671978	1724.540885	0	158.3818212	196.5937298	254.7300754	0.01554977	0.030440002	0.050370807	0.008024252	0.013174634	0.019390348	-2.113870451	0.423813418	1463.965208	[(-2.0272378327765517, 0.44568049294636125)]	[(-2.2059632288410507, 1608.2063662920311)]	[(0.37386224416240127, 1521.0235392376965), (0.5372716093723132, 672.0296548127601)]
33	18	-1.242619377	0.101700343	623.8197707	0	126.6254269	192.5827951	258.5167453	0.014645842	0.086970728	0.120727503	0.048846358	0.060197076	0.071771627	-2.113870451	0.423813418	1463.965208	[(-2.0272378327765517, 0.44568049294636125)]	[(-2.2059632288410507, 1608.2063662920311)]	[(0.37386224416240127, 1521.0235392376965), (0.5372716093723132, 672.0296548127601)]
33	19	-1.712607269	-1.330824298	516.4831448	0	420.8465817	569.3091212	610.2574346	0.020512385	0.042123067	0.058001216	0.445498414	0.52526003	0.634178308	-2.113870451	0.423813418	1463.965208	[(-2.0272378327765517, 0.44568049294636125)]	[(-2.2059632288410507, 1608.2063662920311)]	[(0.37386224416240127, 1521.0235392376965), (0.5372716093723132, 672.0296548127601)]
33	20	-2.826896185	0.330928564	931.898324	0	203.0413047	390.4432282	451.6569899	0.007756314	0.019217106	0.032144885	0.005378888	0.017305577	0.022701889	-2.113870451	0.423813418	1463.965208	[(-2.0272378327765517, 0.44568049294636125)]	[(-2.2059632288410507, 1608.2063662920311)]	[(0.37386224416240127, 1521.0235392376965), (0.5372716093723132, 672.0296548127601)]
33	21	-2.336775681	-0.476372619	1827.93581	0	306.1011078	538.8797815	650.7580774	0.046304198	0.064861257	0.078715863	0.001418043	0.030196506	0.059723598	-2.113870451	0.423813418	1463.965208	[(-2.0272378327765517, 0.44568049294636125)]	[(-2.2059632288410507, 1608.2063662920311)]	[(0.37386224416240127, 1521.0235392376965), (0.5372716093723132, 672.0296548127601)]
33	22	-2.834652499	0.760119535	222.2184179	0	140.5943897	260.2034612	310.1721284	0.007756314	0.01404623	0.02904236	0.031079653	0.044051497	0.068864158	-2.113870451	0.423813418	1463.965208	[(-2.0272378327765517, 0.44568049294636125)]	[(-2.2059632288410507, 1608.2063662920311)]	[(0.37386224416240127, 1521.0235392376965), (0.5372716093723132, 672.0296548127601)]
33	23	-1.1566416	0.298128689	510.6868498	0	134.3048469	171.9917748	211.4999292	0.074310787	0.086970728	0.110293693	0.004916757	0.015494298	0.025111016	-2.113870451	0.423813418	1463.965208	[(-2.0272378327765517, 0.44568049294636125)]	[(-2.2059632288410507, 1608.2063662920311)]	[(0.37386224416240127, 1521.0235392376965), (0.5372716093723132, 672.0296548127601)]
33	24	2.755166927	0.393160036	198.9401623	0	140.5943897	337.959498	396.1244153	2.096592523	3.022943943	3.302080978	0.009870086	0.01551604	0.021699738	-2.113870451	0.423813418	1463.965208	[(-2.0272378327765517, 0.44568049294636125)]	[(-2.2059632288410507, 1608.2063662920311)]	[(0.37386224416240127, 1521.0235392376965), (0.5372716093723132, 672.0296548127601)]
33	25	-1.873913809	-0.125541584	2011.930684	0	662.9384995	717.9311714	772.4786012	0.004554111	0.036828214	0.05432146	0.03313058	0.065927547	0.09119567	-2.113870451	0.423813418	1463.965208	[(-2.0272378327765517, 0.44568049294636125)]	[(-2.2059632288410507, 1608.2063662920311)]	[(0.37386224416240127, 1521.0235392376965), (0.5372716093723132, 672.0296548127601)]
33	26	-2.231884908	1.166284711	463.4101791	0	207.6941862	243.4005587	277.5249939	0.016569755	0.032589515	0.057210701	0.190815241	0.260383582	0.308788032	-2.113870451	0.423813418	1463.965208	[(-2.0272378327765517, 0.44568049294636125)]	[(-2.2059632288410507, 1608.2063662920311)]	[(0.37386224416240127, 1521.0235392376965), (0.5372716093723132, 672.0296548127601)]
33	27	-1.785838514	0.409350379	467.0480143	0	235.5687267	275.8150918	292.2690691	0.020660397	0.040050566	0.058349635	0.004297347	0.01093643	0.018073873	-2.113870451	0.423813418	1463.965208	[(-2.0272378327765517, 0.44568049294636125)]	[(-2.2059632288410507, 1608.2063662920311)]	[(0.37386224416240127, 1521.0235392376965), (0.5372716093723132, 672.0296548127601)]
33	28	-2.550037583	0.93058048	606.0319187	0	178.0996924	210.4435968	289.8467528	0.005559578	0.062102803	0.084438698	0.04488899	0.094912014	0.131347517	-2.113870451	0.423813418	1463.965208	[(-2.0272378327765517, 0.44568049294636125)]	[(-2.2059632288410507, 1608.2063662920311)]	[(0.37386224416240127, 1521.0235392376965), (0.5372716093723132, 672.0296548127601)]
33	29	-2.148490719	0.489746788	1689.793347	0	158.3818212	213.574387	276.2546213	0.066824434	0.07277612	0.080609088	0.018481415	0.028113919	0.040262665	-2.113870451	0.423813418	1463.965208	[(-2.0272378327765517, 0.44568049294636125)]	[(-2.2059632288410507, 1608.2063662920311)]	[(0.37386224416240127, 1521.0235392376965), (0.5372716093723132, 672.0296548127601)]
33	30	-2.88936557	-0.477790662	1724.200195	0	371.3438013	565.4667753	640.6306884	0.033387749	0.04325228	0.059059867	0.001418043	0.030196506	0.059723598	-2.113870451	0.423813418	1463.965208	[(-2.0272378327765517, 0.44568049294636125)]	[(-2.2059632288410507, 1608.2063662920311)]	[(0.37386224416240127, 1521.0235392376965), (0.5372716093723132, 672.0296548127601)]
33	31	-0.822785861	0.312273838	633.7962311	0	185.937877	229.6798748	268.8351808	0.134689069	0.156444585	0.191011097	0.009228392	0.01221646	0.020550334	-2.113870451	0.423813418	1463.965208	[(-2.0272378327765517, 0.44568049294636125)]	[(-2.2059632288410507, 1608.2063662920311)]	[(0.37386224416240127, 1521.0235392376965), (0.5372716093723132, 672.0296548127601)]
33	32	-1.536961698	0.463045358	841.4169776	0	236.8710092	298.1889017	340.2687069	0.085239936	0.108904433	0.121738407	0.008220015	0.014290942	0.022189527	-2.113870451	0.423813418	1463.965208	[(-2.0272378327765517, 0.44568049294636125)]	[(-2.2059632288410507, 1608.2063662920311)]	[(0.37386224416240127, 1521.0235392376965), (0.5372716093723132, 672.0296548127601)]
33	34	-1.765178117	-0.518176214	1986.28745	0	722.1346599	754.6086986	851.6122253	0.020660397	0.040050566	0.059483302	0.03018472	0.037457956	0.075877819	-2.113870451	0.423813418	1463.965208	[(-2.0272378327765517, 0.44568049294636125)]	[(-2.2059632288410507, 1608.2063662920311)]	[(0.37386224416240127, 1521.0235392376965), (0.5372716093723132, 672.0296548127601)]
33	35	-0.95747493	-0.001507797	1174.575446	0	180.1045613	268.3887941	405.8296298	0.016289347	0.077544312	0.113297735	0.010128134	0.019102979	0.031436513	-2.113870451	0.423813418	1463.965208	[(-2.0272378327765517, 0.44568049294636125)]	[(-2.2059632288410507, 1608.2063662920311)]	[(0.37386224416240127, 1521.0235392376965), (0.5372716093723132, 672.0296548127601)]
33	37	-2.254497124	-0.334251526	2287.682792	3	479.1083004	536.0742992	721.7126584	0.022612216	0.032589515	0.057210701	0.006080935	0.036894051	0.072296837	-2.113870451	0.423813418	1463.965208	[(-2.0272378327765517, 0.44568049294636125)]	[(-2.2059632288410507, 1608.2063662920311)]	[(0.37386224416240127, 1521.0235392376965), (0.5372716093723132, 672.0296548127601)]
33	38	-1.622201633	0.638294975	651.2671927	0	202.8517008	217.9447578	245.3246967	0.037119669	0.064084285	0.085126995	0.027307524	0.036175236	0.045346769	-2.113870451	0.423813418	1463.965208	[(-2.0272378327765517, 0.44568049294636125)]	[(-2.2059632288410507, 1608.2063662920311)]	[(0.37386224416240127, 1521.0235392376965), (0.5372716093723132, 672.0296548127601)]
33	39	-0.973764277	-0.060918527	1337.728061	0	180.1045613	286.587005	453.6705015	0.016289347	0.066684748	0.106781996	0.031492478	0.051842088	0.060499419	-2.113870451	0.423813418	1463.965208	[(-2.0272378327765517, 0.44568049294636125)]	[(-2.2059632288410507, 1608.2063662920311)]	[(0.37386224416240127, 1521.0235392376965), (0.5372716093723132, 672.0296548127601)]
33	40	-2.668554262	-0.885325884	748.172688	0	268.4551289	387.1487127	543.1045898	0.014573151	0.042837695	0.06592402	0.065419704	0.192083265	0.270186937	-2.113870451	0.423813418	1463.965208	[(-2.0272378327765517, 0.44568049294636125)]	[(-2.2059632288410507, 1608.2063662920311)]	[(0.37386224416240127, 1521.0235392376965), (0.5372716093723132, 672.0296548127601)]
33	41	-2.064831211	-0.429004739	2395.731672	0	479.1083004	661.1044363	754.332073	0.01554977	0.020073489	0.044150899	0.04736788	0.061608694	0.073750154	-2.113870451	0.423813418	1463.965208	[(-2.0272378327765517, 0.44568049294636125)]	[(-2.2059632288410507, 1608.2063662920311)]	[(0.37386224416240127, 1521.0235392376965), (0.5372716093723132, 672.0296548127601)]
33	42	-2.683127413	0.669777798	1427.00465	0	365.6025638	409.5187447	442.4263092	0.014573151	0.042837695	0.060094759	0.031482822	0.049845084	0.062660379	-2.113870451	0.423813418	1463.965208	[(-2.0272378327765517, 0.44568049294636125)]	[(-2.2059632288410507, 1608.2063662920311)]	[(0.37386224416240127, 1521.0235392376965), (0.5372716093723132, 672.0296548127601)]
33	43	-2.620626556	0.325549676	1384.008901	0	439.0657706	470.4816318	489.1652438	0.047927706	0.060339178	0.074221204	0.005378888	0.013719652	0.020550334	-2.113870451	0.423813418	1463.965208	[(-2.0272378327765517, 0.44568049294636125)]	[(-2.2059632288410507, 1608.2063662920311)]	[(0.37386224416240127, 1521.0235392376965), (0.5372716093723132, 672.0296548127601)]
33	44	-1.946961172	0.38328995	1911.540279	0	85.95589575	249.2456015	312.4533362	0.026570651	0.03216608	0.049429415	0.009870086	0.01983302	0.025647773	-2.113870451	0.423813418	1463.965208	[(-2.0272378327765517, 0.44568049294636125)]	[(-2.2059632288410507, 1608.2063662920311)]	[(0.37386224416240127, 1521.0235392376965), (0.5372716093723132, 672.0296548127601)]
33	45	-1.918029101	0.359721405	1973.374015	0	85.95589575	250.0453285	344.4660172	0.028932071	0.040572255	0.049429415	0.023568545	0.028600006	0.033483863	-2.113870451	0.423813418	1463.965208	[(-2.0272378327765517, 0.44568049294636125)]	[(-2.2059632288410507, 1608.2063662920311)]	[(0.37386224416240127, 1521.0235392376965), (0.5372716093723132, 672.0296548127601)]
33	46	-1.659321302	0.251856376	1889.957145	0	379.7257869	493.9562914	548.065775	0.032773582	0.041059739	0.070279127	0.046272313	0.052626282	0.062128867	-2.113870451	0.423813418	1463.965208	[(-2.0272378327765517, 0.44568049294636125)]	[(-2.2059632288410507, 1608.2063662920311)]	[(0.37386224416240127, 1521.0235392376965), (0.5372716093723132, 672.0296548127601)]
33	47	-2.402776696	0.587229341	1577.415773	0	270.4150745	347.3951909	369.400717	0.029892487	0.04433151	0.077400211	0.001330272	0.013721751	0.024026234	-2.113870451	0.423813418	1463.965208	[(-2.0272378327765517, 0.44568049294636125)]	[(-2.2059632288410507, 1608.2063662920311)]	[(0.37386224416240127, 1521.0235392376965), (0.5372716093723132, 672.0296548127601)]
33	48	-1.973531822	0.811653437	656.9872094	0	202.8517008	223.3396921	250.1129859	0.014424869	0.03216608	0.046885265	0.001992966	0.045380141	0.079388621	-2.113870451	0.423813418	1463.965208	[(-2.0272378327765517, 0.44568049294636125)]	[(-2.2059632288410507, 1608.2063662920311)]	[(0.37386224416240127, 1521.0235392376965), (0.5372716093723132, 672.0296548127601)]
33	49	-1.048962638	0.01651344	1465.632741	0	196.722559	347.6991381	494.7346028	0.033368176	0.066684748	0.100277989	0.007893104	0.01235089	0.020176765	-2.113870451	0.423813418	1463.965208	[(-2.0272378327765517, 0.44568049294636125)]	[(-2.2059632288410507, 1608.2063662920311)]	[(0.37386224416240127, 1521.0235392376965), (0.5372716093723132, 672.0296548127601)]
33	50	-0.63911959	0.440850028	492.5997855	0	185.937877	241.362076	291.2645181	0.183666271	0.278888766	0.337944114	0.009737848	0.017037076	0.021745775	-2.113870451	0.423813418	1463.965208	[(-2.0272378327765517, 0.44568049294636125)]	[(-2.2059632288410507, 1608.2063662920311)]	[(0.37386224416240127, 1521.0235392376965), (0.5372716093723132, 672.0296548127601)]
33	51	-2.047433147	0.471265373	1557.227373	0	89.70533002	160.9275298	234.6002146	0.009874568	0.020073489	0.038719649	0.008220015	0.015792976	0.025477533	-2.113870451	0.423813418	1463.965208	[(-2.0272378327765517, 0.44568049294636125)]	[(-2.2059632288410507, 1608.2063662920311)]	[(0.37386224416240127, 1521.0235392376965), (0.5372716093723132, 672.0296548127601)]
33	52	-1.082330813	0.97546947	406.5972171	0	238.5103509	284.3217116	306.4696252	0.033368176	0.072081833	0.100277989	0.04488899	0.124838007	0.15613584	-2.113870451	0.423813418	1463.965208	[(-2.0272378327765517, 0.44568049294636125)]	[(-2.2059632288410507, 1608.2063662920311)]	[(0.37386224416240127, 1521.0235392376965), (0.5372716093723132, 672.0296548127601)]
33	53	-1.81209857	0.303045446	2110.956539	0	279.3342005	340.1458822	474.6449227	0.026260056	0.043480546	0.058349635	0.004916757	0.01221646	0.023144313	-2.113870451	0.423813418	1463.965208	[(-2.0272378327765517, 0.44568049294636125)]	[(-2.2059632288410507, 1608.2063662920311)]	[(0.37386224416240127, 1521.0235392376965), (0.5372716093723132, 672.0296548127601)]
33	54	0.658574404	0.729039882	406.0957772	0	406.3833917	445.0881321	460.1662125	1.297693995	1.465034532	1.546995864	0.031079653	0.056987442	0.068864158	-2.113870451	0.423813418	1463.965208	[(-2.0272378327765517, 0.44568049294636125)]	[(-2.2059632288410507, 1608.2063662920311)]	[(0.37386224416240127, 1521.0235392376965), (0.5372716093723132, 672.0296548127601)]
33	55	-1.987956691	0.450587876	1537.285893	0	89.70533002	203.4562595	269.5712672	0.014424869	0.035007426	0.046885265	0.009737848	0.014290942	0.021745775	-2.113870451	0.423813418	1463.965208	[(-2.0272378327765517, 0.44568049294636125)]	[(-2.2059632288410507, 1608.2063662920311)]	[(0.37386224416240127, 1521.0235392376965), (0.5372716093723132, 672.0296548127601)]
34	0	2.139841352	0.018257556	1366.625416	0	237.3243142	284.4652292	340.9600565	0.002349125	0.025291374	0.052659994	0.000144188	0.007653711	0.012971933	1.461393521	0.057565853	1396.411172	[(1.7094866181749395, 0.05459994642223734)]	[(1.6029998544346014, 1456.56020747317)]	[(0.0595333467320978, 1372.0963588863117)]
34	1	1.228691618	-0.807578892	2207.511399	0	100.932815	481.3752321	709.15338	0.005932707	0.018393581	0.050610478	0.006090097	0.021056253	0.052837854	1.461393521	0.057565853	1396.411172	[(1.7094866181749395, 0.05459994642223734)]	[(1.6029998544346014, 1456.56020747317)]	[(0.0595333467320978, 1372.0963588863117)]
34	2	-0.24127292	-0.297726338	599.5833736	0	225.1905088	305.7515726	362.993696	0.019239844	0.091120499	0.313576662	0.006261553	0.077402763	0.118044076	1.461393521	0.057565853	1396.411172	[(1.7094866181749395, 0.05459994642223734)]	[(1.6029998544346014, 1456.56020747317)]	[(0.0595333467320978, 1372.0963588863117)]
34	3	2.004196379	-0.017594741	839.4886783	0	427.5885694	447.0634396	485.056246	0.003910634	0.058958697	0.075951205	0.012679371	0.014003464	0.018179608	1.461393521	0.057565853	1396.411172	[(1.7094866181749395, 0.05459994642223734)]	[(1.6029998544346014, 1456.56020747317)]	[(0.0595333467320978, 1372.0963588863117)]
34	4	2.400861265	-0.109113116	1124.005179	0	329.7656144	352.5702784	379.6413839	0.063909887	0.08605828	0.117847014	0.001673622	0.046122408	0.066816669	1.461393521	0.057565853	1396.411172	[(1.7094866181749395, 0.05459994642223734)]	[(1.6029998544346014, 1456.56020747317)]	[(0.0595333467320978, 1372.0963588863117)]
34	5	2.527400659	0.065205953	626.5815833	0	185.756306	308.7404484	385.4201808	0.008216649	0.045598426	0.073986453	0.002204795	0.0081839	0.010227636	1.461393521	0.057565853	1396.411172	[(1.7094866181749395, 0.05459994642223734)]	[(1.6029998544346014, 1456.56020747317)]	[(0.0595333467320978, 1372.0963588863117)]
34	6	2.093297735	-0.63598243	1595.385628	3	522.996531	595.8882433	719.6355037	0.005237257	0.022997996	0.040927792	0.011173134	0.050439942	0.077509056	1.461393521	0.057565853	1396.411172	[(1.7094866181749395, 0.05459994642223734)]	[(1.6029998544346014, 1456.56020747317)]	[(0.0595333467320978, 1372.0963588863117)]
34	7	-3.068169618	-0.813668989	1390.658831	0	267.451285	391.9988534	552.8713894	2.705872358	2.78014197	2.934891055	0.006090097	0.021056253	0.052837854	1.461393521	0.057565853	1396.411172	[(1.7094866181749395, 0.05459994642223734)]	[(1.6029998544346014, 1456.56020747317)]	[(0.0595333467320978, 1372.0963588863117)]
34	8	3.079873056	-0.647155563	1345.089585	0	215.6584383	301.6061808	456.4275519	0.145995668	0.20595672	0.282252078	0.011173134	0.050439942	0.081978309	1.461393521	0.057565853	1396.411172	[(1.7094866181749395, 0.05459994642223734)]	[(1.6029998544346014, 1456.56020747317)]	[(0.0595333467320978, 1372.0963588863117)]
34	9	1.135110529	-0.452827133	1191.183519	0	361.0728727	391.130054	429.8873902	0.028669423	0.058805087	0.071528946	0.020208818	0.036967666	0.056259534	1.461393521	0.057565853	1396.411172	[(1.7094866181749395, 0.05459994642223734)]	[(1.6029998544346014, 1456.56020747317)]	[(0.0595333467320978, 1372.0963588863117)]
34	10	2.633998253	-0.843118532	1473.138742	0	361.85465	488.6558376	543.3028299	0.028616152	0.077857708	0.09699761	0.029449543	0.039755672	0.064617671	1.461393521	0.057565853	1396.411172	[(1.7094866181749395, 0.05459994642223734)]	[(1.6029998544346014, 1456.56020747317)]	[(0.0595333467320978, 1372.0963588863117)]
34	11	2.336951378	0.153721962	1322.240086	0	247.8087939	295.1030306	325.2660785	0.063909887	0.128664871	0.154710784	0.000303967	0.011150429	0.016947597	1.461393521	0.057565853	1396.411172	[(1.7094866181749395, 0.05459994642223734)]	[(1.6029998544346014, 1456.56020747317)]	[(0.0595333467320978, 1372.0963588863117)]
34	12	1.263979234	-0.78603987	2187.709532	0	100.932815	464.4114369	688.6080713	0.035287616	0.041918659	0.054123339	0.021539022	0.035415601	0.061453463	1.461393521	0.057565853	1396.411172	[(1.7094866181749395, 0.05459994642223734)]	[(1.6029998544346014, 1456.56020747317)]	[(0.0595333467320978, 1372.0963588863117)]
34	13	1.53731824	0.054071398	1520.577487	0	83.38023388	128.0936442	196.3615781	0.016470688	0.051842988	0.073910672	0.001162445	0.002936655	0.005774856	1.461393521	0.057565853	1396.411172	[(1.7094866181749395, 0.05459994642223734)]	[(1.6029998544346014, 1456.56020747317)]	[(0.0595333467320978, 1372.0963588863117)]
34	14	2.137492227	-0.556229161	2147.949231	0	458.361795	701.5565501	927.2046683	0.002349125	0.023725291	0.050780694	0.036409386	0.050839754	0.063093148	1.461393521	0.057565853	1396.411172	[(1.7094866181749395, 0.05459994642223734)]	[(1.6029998544346014, 1456.56020747317)]	[(0.0595333467320978, 1372.0963588863117)]
34	15	1.434023423	0.154025929	242.7295839	0	349.9858659	374.6827983	412.6451834	0.005525505	0.037215733	0.053200537	0.000303967	0.011150429	0.016826011	1.461393521	0.057565853	1396.411172	[(1.7094866181749395, 0.05459994642223734)]	[(1.6029998544346014, 1456.56020747317)]	[(0.0595333467320978, 1372.0963588863117)]
34	16	1.667317987	0.042584997	1364.265634	0	158.9189144	201.7726492	216.7509474	0.024795671	0.075657906	0.10068878	0.005096272	0.006807184	0.008446382	1.461393521	0.057565853	1396.411172	[(1.7094866181749395, 0.05459994642223734)]	[(1.6029998544346014, 1456.56020747317)]	[(0.0595333467320978, 1372.0963588863117)]
34	17	1.214731197	-0.110786738	970.7921158	0	262.9430995	342.8475074	394.5642402	0.008027713	0.02374539	0.051829386	0.001673622	0.047238156	0.068155567	1.461393521	0.057565853	1396.411172	[(1.7094866181749395, 0.05459994642223734)]	[(1.6029998544346014, 1456.56020747317)]	[(0.0595333467320978, 1372.0963588863117)]
34	18	2.770598937	-0.519819775	1114.538458	0	421.7088192	469.1339051	514.4514575	0.038241305	0.107171911	0.130002204	0.003900144	0.02656683	0.038695392	1.461393521	0.057565853	1396.411172	[(1.7094866181749395, 0.05459994642223734)]	[(1.6029998544346014, 1456.56020747317)]	[(0.0595333467320978, 1372.0963588863117)]
34	19	1.909980038	-0.480428814	1948.442291	0	458.361795	650.7287805	807.7324108	0.089071164	0.091197737	0.111347854	0.007392863	0.023495121	0.037135334	1.461393521	0.057565853	1396.411172	[(1.7094866181749395, 0.05459994642223734)]	[(1.6029998544346014, 1456.56020747317)]	[(0.0595333467320978, 1372.0963588863117)]
34	20	1.339837008	-0.30398789	1405.14963	0	301.7588035	355.2401693	411.7085574	0.006854831	0.029701989	0.05072493	0.006261553	0.077402763	0.115539455	1.461393521	0.057565853	1396.411172	[(1.7094866181749395, 0.05459994642223734)]	[(1.6029998544346014, 1456.56020747317)]	[(0.0595333467320978, 1372.0963588863117)]
34	21	1.394568443	-0.897396364	1827.868641	0	457.0422038	551.1499867	645.3944024	0.027211733	0.033532063	0.043382778	0.054277832	0.075940893	0.108039937	1.461393521	0.057565853	1396.411172	[(1.7094866181749395, 0.05459994642223734)]	[(1.6029998544346014, 1456.56020747317)]	[(0.0595333467320978, 1372.0963588863117)]
34	22	1.428497918	-1.216542693	1327.991936	0	706.2737327	863.4729893	914.3480654	0.005525505	0.033532063	0.052462792	0.319146329	0.365148064	0.386982163	1.461393521	0.057565853	1396.411172	[(1.7094866181749395, 0.05459994642223734)]	[(1.6029998544346014, 1456.56020747317)]	[(0.0595333467320978, 1372.0963588863117)]
34	23	1.36735671	-0.515919632	1421.231203	0	301.7588035	361.839273	488.825297	0.027211733	0.029701989	0.043382778	0.003900144	0.02656683	0.037135334	1.461393521	0.057565853	1396.411172	[(1.7094866181749395, 0.05459994642223734)]	[(1.6029998544346014, 1456.56020747317)]	[(0.0595333467320978, 1372.0963588863117)]
34	24	2.917272682	-0.696375854	1441.314018	0	215.6584383	309.2402149	457.3901396	0.016604706	0.108626275	0.158813661	0.049220291	0.06642591	0.085554781	1.461393521	0.057565853	1396.411172	[(1.7094866181749395, 0.05459994642223734)]	[(1.6029998544346014, 1456.56020747317)]	[(0.0595333467320978, 1372.0963588863117)]
34	25	2.933877388	-0.226880396	614.8884863	0	308.5772792	403.5875215	506.808491	0.016604706	0.108626275	0.165455543	0.070845942	0.088015698	0.112180594	1.461393521	0.057565853	1396.411172	[(1.7094866181749395, 0.05459994642223734)]	[(1.6029998544346014, 1456.56020747317)]	[(0.0595333467320978, 1372.0963588863117)]
34	26	0.975901946	-0.033740829	1048.552757	0	112.4729572	288.1740188	376.3585361	0.091083415	0.10498447	0.129369148	0.01405097	0.019674173	0.024702012	1.461393521	0.057565853	1396.411172	[(1.7094866181749395, 0.05459994642223734)]	[(1.6029998544346014, 1456.56020747317)]	[(0.0595333467320978, 1372.0963588863117)]
34	27	1.642522315	0.050916476	1575.26547	0	173.18495	191.0261	230.5079122	0.024795671	0.081527507	0.10068878	0.001337678	0.002161692	0.005380247	1.461393521	0.057565853	1396.411172	[(1.7094866181749395, 0.05459994642223734)]	[(1.6029998544346014, 1456.56020747317)]	[(0.0595333467320978, 1372.0963588863117)]
34	28	1.332982177	-0.047791799	1550.310208	0	329.4574274	343.6498036	368.7848622	0.006854831	0.034271876	0.053466863	0.01405097	0.029041486	0.035942788	1.461393521	0.057565853	1396.411172	[(1.7094866181749395, 0.05459994642223734)]	[(1.6029998544346014, 1456.56020747317)]	[(0.0595333467320978, 1372.0963588863117)]
34	29	1.22275891	-0.004915369	587.9197622	0	246.3974145	332.5211738	391.0008066	0.005932707	0.018393581	0.050610478	0.000505561	0.006505331	0.011948515	1.461393521	0.057565853	1396.411172	[(1.7094866181749395, 0.05459994642223734)]	[(1.6029998544346014, 1456.56020747317)]	[(0.0595333467320978, 1372.0963588863117)]
34	30	1.820908874	0.094963641	1432.637459	0	165.1746848	218.8550819	271.0949349	0.041199943	0.064691631	0.105210468	0.003899814	0.009517105	0.014583203	1.461393521	0.057565853	1396.411172	[(1.7094866181749395, 0.05459994642223734)]	[(1.6029998544346014, 1456.56020747317)]	[(0.0595333467320978, 1372.0963588863117)]
34	31	2.000285745	0.076418304	1707.118227	0	175.6187516	269.4571613	354.8595261	0.003910634	0.060663691	0.077515459	0.011212352	0.014391611	0.017593378	1.461393521	0.057565853	1396.411172	[(1.7094866181749395, 0.05459994642223734)]	[(1.6029998544346014, 1456.56020747317)]	[(0.0595333467320978, 1372.0963588863117)]
34	32	1.757105088	0.101069806	1292.335485	0	113.7573785	145.9503259	227.2099446	0.022603843	0.058731577	0.088730491	0.002206351	0.007361814	0.013023277	1.461393521	0.057565853	1396.411172	[(1.7094866181749395, 0.05459994642223734)]	[(1.6029998544346014, 1456.56020747317)]	[(0.0595333467320978, 1372.0963588863117)]
34	33	1.106441105	-0.473035951	1648.35148	0	422.6861429	454.3714249	571.5598168	0.028669423	0.058805087	0.082996715	0.007392863	0.023495121	0.040092479	1.461393521	0.057565853	1396.411172	[(1.7094866181749395, 0.05459994642223734)]	[(1.6029998544346014, 1456.56020747317)]	[(0.0595333467320978, 1372.0963588863117)]
34	34	1.501554782	0.052908953	1404.096111	0	127.7157488	187.3827173	232.6781148	0.019292769	0.040862529	0.060526158	0.001162445	0.002161692	0.005380247	1.461393521	0.057565853	1396.411172	[(1.7094866181749395, 0.05459994642223734)]	[(1.6029998544346014, 1456.56020747317)]	[(0.0595333467320978, 1372.0963588863117)]
34	35	0.803218201	0.063001158	585.1696464	0	216.4714325	248.2248001	325.8725459	0.079352908	0.171934605	0.223226936	0.002204795	0.007075587	0.009345718	1.461393521	0.057565853	1396.411172	[(1.7094866181749395, 0.05459994642223734)]	[(1.6029998544346014, 1456.56020747317)]	[(0.0595333467320978, 1372.0963588863117)]
34	36	0.305865733	0.037488725	560.7742066	0	176.3602168	262.9659831	298.2340991	0.200244507	0.370546105	0.445031093	0.005096272	0.010204699	0.0125234	1.461393521	0.057565853	1396.411172	[(1.7094866181749395, 0.05459994642223734)]	[(1.6029998544346014, 1456.56020747317)]	[(0.0595333467320978, 1372.0963588863117)]
34	37	1.779708931	0.098863455	1182.844038	0	113.7573785	204.0054302	292.7989349	0.022603843	0.058731577	0.088730491	0.002206351	0.007361814	0.013023277	1.461393521	0.057565853	1396.411172	[(1.7094866181749395, 0.05459994642223734)]	[(1.6029998544346014, 1456.56020747317)]	[(0.0595333467320978, 1372.0963588863117)]
34	38	2.51918401	0.179588963	1092.268138	0	68.50107965	172.6923578	262.5994949	0.008216649	0.045598426	0.073986453	0.000447302	0.010592347	0.016641415	1.461393521	0.057565853	1396.411172	[(1.7094866181749395, 0.05459994642223734)]	[(1.6029998544346014, 1456.56020747317)]	[(0.0595333467320978, 1372.0963588863117)]
34	39	-0.260512765	0.139823919	339.1863404	0	84.60681119	247.5452385	305.5813018	0.019239844	0.091120499	0.3212726	0.013898043	0.016158241	0.021320646	1.461393521	0.057565853	1396.411172	[(1.7094866181749395, 0.05459994642223734)]	[(1.6029998544346014, 1456.56020747317)]	[(0.0595333467320978, 1372.0963588863117)]
34	40	2.112859973	0.119449248	1548.246288	0	73.67660308	184.1734957	278.624301	0.019562238	0.022997996	0.040927792	0.004606517	0.014453543	0.017686406	1.461393521	0.057565853	1396.411172	[(1.7094866181749395, 0.05459994642223734)]	[(1.6029998544346014, 1456.56020747317)]	[(0.0595333467320978, 1372.0963588863117)]
34	41	2.088060478	0.114842731	1611.739528	0	73.67660308	181.2257794	290.3758501	0.005237257	0.0264895	0.043022695	0.004606517	0.011452906	0.015843799	1.461393521	0.057565853	1396.411172	[(1.7094866181749395, 0.05459994642223734)]	[(1.6029998544346014, 1456.56020747317)]	[(0.0595333467320978, 1372.0963588863117)]
34	42	-0.108175607	0.204300979	270.9321219	0	84.60681119	257.3659132	319.2426677	0.133097313	0.179852041	0.313576662	0.024712017	0.027067025	0.033444118	1.461393521	0.057565853	1396.411172	[(1.7094866181749395, 0.05459994642223734)]	[(1.6029998544346014, 1456.56020747317)]	[(0.0595333467320978, 1372.0963588863117)]
34	43	2.605382101	0.179141661	1185.247749	0	133.7650856	213.8667186	313.2029609	0.028616152	0.064265229	0.089669969	0.000447302	0.010577818	0.016462494	1.461393521	0.057565853	1396.411172	[(1.7094866181749395, 0.05459994642223734)]	[(1.6029998544346014, 1456.56020747317)]	[(0.0595333467320978, 1372.0963588863117)]
34	44	2.476803473	0.17297124	1143.754698	0	68.50107965	155.7281118	261.2528314	0.042380537	0.056306644	0.087470131	0.006170421	0.010577818	0.016462494	1.461393521	0.057565853	1396.411172	[(1.7094866181749395, 0.05459994642223734)]	[(1.6029998544346014, 1456.56020747317)]	[(0.0595333467320978, 1372.0963588863117)]
34	45	-0.36229726	0.012282475	681.1926997	0	225.1905088	332.5473161	400.4624435	0.101784495	0.158976829	0.402700196	0.005830893	0.007557586	0.011312577	1.461393521	0.057565853	1396.411172	[(1.7094866181749395, 0.05459994642223734)]	[(1.6029998544346014, 1456.56020747317)]	[(0.0595333467320978, 1372.0963588863117)]
34	46	1.520847551	0.049578798	1601.794464	0	83.38023388	157.102318	226.657333	0.016470688	0.040862529	0.067322397	0.001337678	0.003053477	0.005648861	1.461393521	0.057565853	1396.411172	[(1.7094866181749395, 0.05459994642223734)]	[(1.6029998544346014, 1456.56020747317)]	[(0.0595333467320978, 1372.0963588863117)]
34	47	0.50611024	0.018113368	688.2971195	0	176.3602168	283.3372948	369.7046024	0.200244507	0.291271112	0.380896033	0.000144188	0.007557586	0.012914258	1.461393521	0.057565853	1396.411172	[(1.7094866181749395, 0.05459994642223734)]	[(1.6029998544346014, 1456.56020747317)]	[(0.0595333467320978, 1372.0963588863117)]
34	48	0.882571109	0.001415692	1079.103418	0	112.4729572	328.6460109	406.3998558	0.079352908	0.119032666	0.166701483	0.0058255	0.007674448	0.011312577	1.461393521	0.057565853	1396.411172	[(1.7094866181749395, 0.05459994642223734)]	[(1.6029998544346014, 1456.56020747317)]	[(0.0595333467320978, 1372.0963588863117)]
34	49	1.066985361	-0.004409808	1560.316602	0	426.9812747	497.6599243	547.6188711	0.039455744	0.066221442	0.100436743	0.000505561	0.006505331	0.011746291	1.461393521	0.057565853	1396.411172	[(1.7094866181749395, 0.05459994642223734)]	[(1.6029998544346014, 1456.56020747317)]	[(0.0595333467320978, 1372.0963588863117)]
34	50	2.732357632	0.240045443	685.2233059	0	185.756306	323.396243	400.4887387	0.038241305	0.087858738	0.130002204	0.035744463	0.052368242	0.062039689	1.461393521	0.057565853	1396.411172	[(1.7094866181749395, 0.05459994642223734)]	[(1.6029998544346014, 1456.56020747317)]	[(0.0595333467320978, 1372.0963588863117)]
1	0	0.390016403	-0.513541157	374.7523825	0	243.8314985	263.1515034	359.6099189	0.058258928	0.162126722	0.464214298	0.011242511	0.032114185	0.043611722	-2.164162248	0.219959918	1098.166321	[(-2.3203133338388864, 0.22973847149116752)]	[(-2.306149066990752, 1169.0549929637941)]	[(0.23645916024731414, 1170.3077767204989)]
1	2	-2.570050176	-0.571943102	2014.14493	-3	487.2534945	686.6133287	923.8830269	0.005777603	0.045345536	0.070948299	0.01452978	0.026287759	0.051796255	-2.164162248	0.219959918	1098.166321	[(-2.3203133338388864, 0.22973847149116752)]	[(-2.306149066990752, 1169.0549929637941)]	[(0.23645916024731414, 1170.3077767204989)]
1	3	-2.575827779	0.080633336	1275.163371	0	400.5901143	413.9659409	425.390447	0.005777603	0.041493801	0.066326217	0.005236355	0.043563691	0.0582005	-2.164162248	0.219959918	1098.166321	[(-2.3203133338388864, 0.22973847149116752)]	[(-2.306149066990752, 1169.0549929637941)]	[(0.23645916024731414, 1170.3077767204989)]
1	4	2.846527008	-0.804740556	1594.133445	0	475.2678621	609.6669583	750.9176334	0.137663422	0.260710392	0.346931491	0.20475516	0.218398162	0.230498648	-2.164162248	0.219959918	1098.166321	[(-2.3203133338388864, 0.22973847149116752)]	[(-2.306149066990752, 1169.0549929637941)]	[(0.23645916024731414, 1170.3077767204989)]
1	5	2.465238901	-1.009495716	1494.141321	0	228.3718944	567.8368541	807.8557215	0.029622146	0.102686176	0.186594264	0.012886711	0.11257129	0.245469776	-2.164162248	0.219959918	1098.166321	[(-2.3203133338388864, 0.22973847149116752)]	[(-2.306149066990752, 1169.0549929637941)]	[(0.23645916024731414, 1170.3077767204989)]
1	7	-2.831151439	-0.554769037	1046.724737	0	618.2842932	663.8099387	710.5874484	0.010616531	0.104704724	0.141211538	0.002644285	0.016601239	0.039114718	-2.164162248	0.219959918	1098.166321	[(-2.3203133338388864, 0.22973847149116752)]	[(-2.306149066990752, 1169.0549929637941)]	[(0.23645916024731414, 1170.3077767204989)]
1	8	-2.820534908	-0.162991669	495.7600038	0	456.7999051	522.9165852	552.7445956	0.010616531	0.097627036	0.132718314	0.026688466	0.057619805	0.095991562	-2.164162248	0.219959918	1098.166321	[(-2.3203133338388864, 0.22973847149116752)]	[(-2.306149066990752, 1169.0549929637941)]	[(0.23645916024731414, 1170.3077767204989)]
1	10	-0.979808048	-0.387666007	1063.135179	0	301.6584516	392.6786347	624.1837055	0.144471946	0.266825214	0.479321926	0.044639027	0.053792939	0.0750651	-2.164162248	0.219959918	1098.166321	[(-2.3203133338388864, 0.22973847149116752)]	[(-2.306149066990752, 1169.0549929637941)]	[(0.23645916024731414, 1170.3077767204989)]
1	11	-3.035524235	0.13460222	1109.491145	0	458.8222014	480.1288865	498.9399489	0.204372796	0.247880196	0.305506973	0.01751695	0.02329687	0.034518404	-2.164162248	0.219959918	1098.166321	[(-2.3203133338388864, 0.22973847149116752)]	[(-2.306149066990752, 1169.0549929637941)]	[(0.23645916024731414, 1170.3077767204989)]
1	12	2.081890127	0.443880008	347.7620602	0	220.6338414	250.4552361	261.9809448	0.15706863	0.191638821	0.274247231	0.017310387	0.03223906	0.038946859	-2.164162248	0.219959918	1098.166321	[(-2.3203133338388864, 0.22973847149116752)]	[(-2.306149066990752, 1169.0549929637941)]	[(0.23645916024731414, 1170.3077767204989)]
1	13	0.68507302	-0.333487258	569.282022	0	243.8314985	310.3841289	414.5320053	0.295056617	0.358831133	0.563397314	0.009539722	0.032537085	0.058486296	-2.164162248	0.219959918	1098.166321	[(-2.3203133338388864, 0.22973847149116752)]	[(-2.306149066990752, 1169.0549929637941)]	[(0.23645916024731414, 1170.3077767204989)]
1	15	-1.867461271	0.085869691	1318.817466	0	130.415207	244.306276	375.3109407	0.063125712	0.080766056	0.099647897	0.005236355	0.040072788	0.054011416	-2.164162248	0.219959918	1098.166321	[(-2.3203133338388864, 0.22973847149116752)]	[(-2.306149066990752, 1169.0549929637941)]	[(0.23645916024731414, 1170.3077767204989)]
1	16	-1.990815058	0.200581907	1310.86394	0	200.2327716	225.9202269	329.4167335	0.009233745	0.085916	0.128425653	0.035093217	0.042682818	0.047768111	-2.164162248	0.219959918	1098.166321	[(-2.3203133338388864, 0.22973847149116752)]	[(-2.306149066990752, 1169.0549929637941)]	[(0.23645916024731414, 1170.3077767204989)]
1	17	-2.242013942	-0.557413322	1882.18243	0	553.5372607	836.3747521	986.293847	0.126038416	0.177303132	0.222228903	0.002644285	0.016601239	0.040172432	-2.164162248	0.219959918	1098.166321	[(-2.3203133338388864, 0.22973847149116752)]	[(-2.306149066990752, 1169.0549929637941)]	[(0.23645916024731414, 1170.3077767204989)]
1	18	-0.722119285	-0.238926296	1108.171968	0	314.1775803	448.9531715	645.5660074	0.14062617	0.266825214	0.564052644	0.005698304	0.038537548	0.057221646	-2.164162248	0.219959918	1098.166321	[(-2.3203133338388864, 0.22973847149116752)]	[(-2.306149066990752, 1169.0549929637941)]	[(0.23645916024731414, 1170.3077767204989)]
1	19	-1.762835794	-1.129567716	1855.604248	0	1182.872818	1316.101756	1357.304765	0.030078497	0.05873458	0.128279203	0.107185288	0.184028149	0.336372691	-2.164162248	0.219959918	1098.166321	[(-2.3203133338388864, 0.22973847149116752)]	[(-2.306149066990752, 1169.0549929637941)]	[(0.23645916024731414, 1170.3077767204989)]
1	20	-1.124279994	-0.524783668	817.8133737	0	301.6584516	432.9796877	578.7613846	0.144471946	0.363139845	0.479321926	0.011242511	0.024619178	0.039114718	-2.164162248	0.219959918	1098.166321	[(-2.3203133338388864, 0.22973847149116752)]	[(-2.306149066990752, 1169.0549929637941)]	[(0.23645916024731414, 1170.3077767204989)]
1	21	1.253198211	-0.450227047	819.7311382	0	439.2920598	567.6213243	615.7542075	0.56812519	0.614663756	0.707172998	0.06256104	0.066810591	0.082432007	-2.164162248	0.219959918	1098.166321	[(-2.3203133338388864, 0.22973847149116752)]	[(-2.306149066990752, 1169.0549929637941)]	[(0.23645916024731414, 1170.3077767204989)]
1	22	2.708863586	-0.34302698	874.3050471	0	549.8232972	604.6421512	643.5204661	0.137663422	0.168934777	0.236800753	0.009539722	0.032537085	0.061782401	-2.164162248	0.219959918	1098.166321	[(-2.3203133338388864, 0.22973847149116752)]	[(-2.306149066990752, 1169.0549929637941)]	[(0.23645916024731414, 1170.3077767204989)]
1	23	0.331757476	-0.299594475	101.3682792	0	225.3674512	297.1665669	373.9933571	0.058258928	0.162126722	0.464214298	0.033892782	0.045997822	0.058486296	-2.164162248	0.219959918	1098.166321	[(-2.3203133338388864, 0.22973847149116752)]	[(-2.306149066990752, 1169.0549929637941)]	[(0.23645916024731414, 1170.3077767204989)]
1	24	2.275288836	0.156089408	560.6708108	0	203.6212455	218.6454929	284.4579556	0.189950065	0.200973661	0.246364941	0.003970238	0.011618903	0.029913785	-2.164162248	0.219959918	1098.166321	[(-2.3203133338388864, 0.22973847149116752)]	[(-2.306149066990752, 1169.0549929637941)]	[(0.23645916024731414, 1170.3077767204989)]
1	25	2.553725219	-1.022382427	1712.563345	0	228.3718944	626.1504154	898.9287445	0.058864173	0.100829619	0.174745406	0.012886711	0.11257129	0.25062446	-2.164162248	0.219959918	1098.166321	[(-2.3203133338388864, 0.22973847149116752)]	[(-2.306149066990752, 1169.0549929637941)]	[(0.23645916024731414, 1170.3077767204989)]
1	28	-1.792914291	0.16548869	956.648831	0	382.8814514	403.5296045	486.2685417	0.011421268	0.038682248	0.104216405	0.009399282	0.017885091	0.033673498	-2.164162248	0.219959918	1098.166321	[(-2.3203133338388864, 0.22973847149116752)]	[(-2.306149066990752, 1169.0549929637941)]	[(0.23645916024731414, 1170.3077767204989)]
1	29	-0.581493115	-0.189680135	619.7593555	0	467.9032984	485.481855	505.1394681	0.14062617	0.360575994	0.566684694	0.026688466	0.039827495	0.074640789	-2.164162248	0.219959918	1098.166321	[(-2.3203133338388864, 0.22973847149116752)]	[(-2.306149066990752, 1169.0549929637941)]	[(0.23645916024731414, 1170.3077767204989)]
1	30	-1.80433556	0.15211917	1365.094686	0	130.415207	265.9727978	405.8128078	0.011421268	0.038682248	0.099647897	0.003970238	0.011618903	0.029913785	-2.164162248	0.219959918	1098.166321	[(-2.3203133338388864, 0.22973847149116752)]	[(-2.306149066990752, 1169.0549929637941)]	[(0.23645916024731414, 1170.3077767204989)]
1	31	2.494861046	0.461190396	505.6755122	0	203.6212455	247.8041362	299.4518685	0.029622146	0.100829619	0.174745406	0.017310387	0.043779318	0.052795169	-2.164162248	0.219959918	1098.166321	[(-2.3203133338388864, 0.22973847149116752)]	[(-2.306149066990752, 1169.0549929637941)]	[(0.23645916024731414, 1170.3077767204989)]
1	32	-2.000048803	0.92389945	144.4874337	0	225.3674512	306.1095927	375.3343729	0.009233745	0.085916	0.132119151	0.462709054	0.484464207	0.502228358	-2.164162248	0.219959918	1098.166321	[(-2.3203133338388864, 0.22973847149116752)]	[(-2.306149066990752, 1169.0549929637941)]	[(0.23645916024731414, 1170.3077767204989)]
1	33	-2.115975527	0.260162022	1389.44985	0	200.2327716	351.9328774	418.3382338	0.115926724	0.122375203	0.181116824	0.008368129	0.027075075	0.054332781	-2.164162248	0.219959918	1098.166321	[(-2.3203133338388864, 0.22973847149116752)]	[(-2.306149066990752, 1169.0549929637941)]	[(0.23645916024731414, 1170.3077767204989)]
1	34	1.924821496	0.273439002	599.6436558	0	42.28339113	174.9868482	280.1999739	0.067380494	0.191638821	0.337074684	0.01327698	0.035926395	0.059643573	-2.164162248	0.219959918	1098.166321	[(-2.3203133338388864, 0.22973847149116752)]	[(-2.306149066990752, 1169.0549929637941)]	[(0.23645916024731414, 1170.3077767204989)]
1	35	1.857441002	0.251793893	588.6895586	0	42.28339113	184.8847181	291.213625	0.067380494	0.23655915	0.384343628	0.008368129	0.027075075	0.052646982	-2.164162248	0.219959918	1098.166321	[(-2.3203133338388864, 0.22973847149116752)]	[(-2.306149066990752, 1169.0549929637941)]	[(0.23645916024731414, 1170.3077767204989)]
1	36	-2.71124577	0.413235322	1118.801028	0	71.78091668	96.65641975	213.2955162	0.063686301	0.071939494	0.089002658	0.01811742	0.018281721	0.026688985	-2.164162248	0.219959918	1098.166321	[(-2.3203133338388864, 0.22973847149116752)]	[(-2.306149066990752, 1169.0549929637941)]	[(0.23645916024731414, 1170.3077767204989)]
1	37	-2.405919782	0.355927372	1103.399354	0	241.8988683	254.8080535	300.642076	0.163905839	0.16598141	0.191292805	0.0388837	0.039026229	0.051375001	-2.164162248	0.219959918	1098.166321	[(-2.3203133338388864, 0.22973847149116752)]	[(-2.306149066990752, 1169.0549929637941)]	[(0.23645916024731414, 1170.3077767204989)]
1	38	-2.639594727	0.394811072	1082.875536	0	26.80018657	81.87023879	183.6612126	0.007964741	0.026853929	0.044351476	0.000120756	0.006283945	0.021360894	-2.164162248	0.219959918	1098.166321	[(-2.3203133338388864, 0.22973847149116752)]	[(-2.306149066990752, 1169.0549929637941)]	[(0.23645916024731414, 1170.3077767204989)]
1	39	0.256951783	-0.233227992	600.9179345	0	248.0288285	333.2710138	436.5861704	0.074805692	0.211997183	0.490701503	0.005698304	0.038537548	0.057221646	-2.164162248	0.219959918	1098.166321	[(-2.3203133338388864, 0.22973847149116752)]	[(-2.306149066990752, 1169.0549929637941)]	[(0.23645916024731414, 1170.3077767204989)]
1	40	-2.630764631	0.394931828	1217.05259	0	109.0804611	125.6536772	209.9127677	0.008830097	0.026853929	0.044351476	0.000120756	0.006203441	0.021312592	-2.164162248	0.219959918	1098.166321	[(-2.3203133338388864, 0.22973847149116752)]	[(-2.306149066990752, 1169.0549929637941)]	[(0.23645916024731414, 1170.3077767204989)]
1	41	-2.647559469	0.395117902	1109.89812	0	26.80018657	69.22052146	176.5892081	0.007964741	0.02948196	0.047537372	0.000186074	0.006203441	0.021312592	-2.164162248	0.219959918	1098.166321	[(-2.3203133338388864, 0.22973847149116752)]	[(-2.306149066990752, 1169.0549929637941)]	[(0.23645916024731414, 1170.3077767204989)]
2	0	2.112454623	0.069711151	1254.491511	0	137.6858092	248.824849	318.0722977	0.016270311	0.029415282	0.069119261	0.004028932	0.026585428	0.049318578	2.027098024	0.117712492	756.0223847	[(2.06398936017651, 0.15683734822272202)]	[(2.0157957521523597, 1049.1999675838663)]	[(0.1580211870631608, 1156.4598921262095)]
2	1	1.227556662	-0.389773636	818.1796577	0	303.5547945	322.6906667	456.3499448	0.089521332	0.15312333	0.404672517	0.066462744	0.075194591	0.097884144	2.027098024	0.117712492	756.0223847	[(2.06398936017651, 0.15683734822272202)]	[(2.0157957521523597, 1049.1999675838663)]	[(0.1580211870631608, 1156.4598921262095)]
2	2	-0.611779279	-0.224645701	257.1560676	3	372.243368	389.726408	435.2775323	0.301063703	0.456530054	0.634100964	0.07542583	0.088641939	0.098922112	2.027098024	0.117712492	756.0223847	[(2.06398936017651, 0.15683734822272202)]	[(2.0157957521523597, 1049.1999675838663)]	[(0.1580211870631608, 1156.4598921262095)]
2	3	-2.76533844	-0.885687106	1728.066677	0	452.9040506	725.0797236	966.703017	0.058822675	0.100656703	0.154911427	0.106199445	0.167981034	0.202532547	2.027098024	0.117712492	756.0223847	[(2.06398936017651, 0.15683734822272202)]	[(2.0157957521523597, 1049.1999675838663)]	[(0.1580211870631608, 1156.4598921262095)]
2	5	-1.487513754	-0.548135537	731.9258865	0	386.2927941	462.9082833	505.002456	0.185469395	0.333739866	0.425079443	0.051672201	0.079527349	0.124353719	2.027098024	0.117712492	756.0223847	[(2.06398936017651, 0.15683734822272202)]	[(2.0157957521523597, 1049.1999675838663)]	[(0.1580211870631608, 1156.4598921262095)]
2	6	2.082880774	-0.779487661	944.4855547	0	652.5713862	704.1655377	744.1272972	0.013303538	0.038284307	0.074440676	0.097329136	0.127736168	0.179759922	2.027098024	0.117712492	756.0223847	[(2.06398936017651, 0.15683734822272202)]	[(2.0157957521523597, 1049.1999675838663)]	[(0.1580211870631608, 1156.4598921262095)]
2	8	2.154856307	0.167925332	1271.847975	0	137.6858092	191.2815826	238.9014661	0.038719301	0.046597661	0.077435315	0.001798831	0.018922846	0.046382518	2.027098024	0.117712492	756.0223847	[(2.06398936017651, 0.15683734822272202)]	[(2.0157957521523597, 1049.1999675838663)]	[(0.1580211870631608, 1156.4598921262095)]
2	9	-2.824161115	0.278898672	1211.572774	0	277.863063	448.5265812	602.9922127	0.022207426	0.061441587	0.111007331	0.020974797	0.051434603	0.070787066	2.027098024	0.117712492	756.0223847	[(2.06398936017651, 0.15683734822272202)]	[(2.0157957521523597, 1049.1999675838663)]	[(0.1580211870631608, 1156.4598921262095)]
2	10	-2.99110334	-0.682158524	1788.151922	0	406.7004593	617.5370198	861.5990838	0.036827447	0.081736604	0.127583387	0.082350787	0.104567637	0.140828267	2.027098024	0.117712492	756.0223847	[(2.06398936017651, 0.15683734822272202)]	[(2.0157957521523597, 1049.1999675838663)]	[(0.1580211870631608, 1156.4598921262095)]
2	11	2.096184312	0.169724162	561.6266727	0	447.297206	483.4965139	539.6729126	0.013303538	0.029415282	0.069119261	0.001798831	0.017723626	0.046382518	2.027098024	0.117712492	756.0223847	[(2.06398936017651, 0.15683734822272202)]	[(2.0157957521523597, 1049.1999675838663)]	[(0.1580211870631608, 1156.4598921262095)]
2	12	-1.993247063	0.090995462	617.2225693	0	143.0178796	291.9723334	404.1220328	0.195716412	0.246108475	0.353865597	0.021284312	0.040774969	0.055596695	2.027098024	0.117712492	756.0223847	[(2.06398936017651, 0.15683734822272202)]	[(2.0157957521523597, 1049.1999675838663)]	[(0.1580211870631608, 1156.4598921262095)]
2	15	1.384164086	-0.129854724	965.5028156	0	230.8212717	266.16464	431.295443	0.056633808	0.093442441	0.306221015	0.035228575	0.080204063	0.101487506	2.027098024	0.117712492	756.0223847	[(2.06398936017651, 0.15683734822272202)]	[(2.0157957521523597, 1049.1999675838663)]	[(0.1580211870631608, 1156.4598921262095)]
2	16	-2.927455774	0.065682219	1196.812408	0	277.863063	375.136733	534.7540609	0.063647566	0.081736604	0.102124361	0.004028932	0.026585428	0.047707005	2.027098024	0.117712492	756.0223847	[(2.06398936017651, 0.15683734822272202)]	[(2.0157957521523597, 1049.1999675838663)]	[(0.1580211870631608, 1156.4598921262095)]
2	17	3.085433839	0.384322066	982.8727192	0	461.1571045	480.3689565	569.3227855	0.10546474	0.336333917	0.493347286	0.003272122	0.020427517	0.048269165	2.027098024	0.117712492	756.0223847	[(2.06398936017651, 0.15683734822272202)]	[(2.0157957521523597, 1049.1999675838663)]	[(0.1580211870631608, 1156.4598921262095)]
2	18	2.38286863	-0.599807738	1654.011212	0	395.9978693	759.5635665	912.0516187	0.052604264	0.115880261	0.169213423	0.051672201	0.079527349	0.125659214	2.027098024	0.117712492	756.0223847	[(2.06398936017651, 0.15683734822272202)]	[(2.0157957521523597, 1049.1999675838663)]	[(0.1580211870631608, 1156.4598921262095)]
2	20	-3.027930787	-0.094626149	1450.191555	0	358.5727444	562.7307632	651.8089691	0.036827447	0.106288235	0.157045345	0.035228575	0.065688856	0.087396076	2.027098024	0.117712492	756.0223847	[(2.06398936017651, 0.15683734822272202)]	[(2.0157957521523597, 1049.1999675838663)]	[(0.1580211870631608, 1156.4598921262095)]
2	21	-1.672983149	-1.07990218	1241.297393	0	633.184518	786.1954078	905.9167586	0.124547502	0.210093603	0.381573212	0.028625193	0.174418262	0.280218577	2.027098024	0.117712492	756.0223847	[(2.06398936017651, 0.15683734822272202)]	[(2.0157957521523597, 1049.1999675838663)]	[(0.1580211870631608, 1156.4598921262095)]
2	22	2.778718541	-0.008152215	1021.608949	0	490.9753733	614.4189544	654.6442315	0.201250559	0.26602409	0.328475271	0.011109873	0.036121544	0.054540386	2.027098024	0.117712492	756.0223847	[(2.06398936017651, 0.15683734822272202)]	[(2.0157957521523597, 1049.1999675838663)]	[(0.1580211870631608, 1156.4598921262095)]
2	23	-2.846368541	-0.495248679	1845.962641	0	406.7004593	641.8825506	856.2500488	0.022207426	0.061441587	0.102124361	0.052886858	0.08764032	0.121950543	2.027098024	0.117712492	756.0223847	[(2.06398936017651, 0.15683734822272202)]	[(2.0157957521523597, 1049.1999675838663)]	[(0.1580211870631608, 1156.4598921262095)]
2	24	-0.938006911	-0.300071531	610.2767013	0	375.8495377	426.050149	485.8504501	0.025163929	0.300299468	0.499079676	0.020283181	0.039649457	0.075773457	2.027098024	0.117712492	756.0223847	[(2.06398936017651, 0.15683734822272202)]	[(2.0157957521523597, 1049.1999675838663)]	[(0.1580211870631608, 1156.4598921262095)]
2	25	1.317077994	-0.019262088	763.1923262	0	99.38246827	211.4934155	373.1294929	0.067086092	0.093442441	0.333055451	0.011109873	0.040334711	0.058984335	2.027098024	0.117712492	756.0223847	[(2.06398936017651, 0.15683734822272202)]	[(2.0157957521523597, 1049.1999675838663)]	[(0.1580211870631608, 1156.4598921262095)]
2	26	-0.912842982	-1.108527373	690.6009415	0	466.4498823	517.2618538	561.9321406	0.025163929	0.300299468	0.509145248	0.028625193	0.193501724	0.303118731	2.027098024	0.117712492	756.0223847	[(2.06398936017651, 0.15683734822272202)]	[(2.0157957521523597, 1049.1999675838663)]	[(0.1580211870631608, 1156.4598921262095)]
2	31	-2.215592162	0.400741392	307.2063399	0	132.4046827	253.1581202	317.8735077	0.2223451	0.314443588	0.407137211	0.016419326	0.031373735	0.054836895	2.027098024	0.117712492	756.0223847	[(2.06398936017651, 0.15683734822272202)]	[(2.0157957521523597, 1049.1999675838663)]	[(0.1580211870631608, 1156.4598921262095)]
2	32	2.9799691	0.587605894	290.4329111	0	246.5197981	323.0201843	420.4984574	0.10546474	0.26602409	0.408975495	0.107669154	0.165939162	0.189849674	2.027098024	0.117712492	756.0223847	[(2.06398936017651, 0.15683734822272202)]	[(2.0157957521523597, 1049.1999675838663)]	[(0.1580211870631608, 1156.4598921262095)]
2	33	2.330264366	0.342730962	1313.517687	0	113.5340719	191.0752276	266.9908778	0.052604264	0.115880261	0.148171717	0.038318982	0.040922526	0.04892206	2.027098024	0.117712492	756.0223847	[(2.06398936017651, 0.15683734822272202)]	[(2.0157957521523597, 1049.1999675838663)]	[(0.1580211870631608, 1156.4598921262095)]
2	34	1.440797894	0.01526811	737.6037151	0	99.38246827	241.2470071	356.5072004	0.056633808	0.131198313	0.306221015	0.023420325	0.036121544	0.047707005	2.027098024	0.117712492	756.0223847	[(2.06398936017651, 0.15683734822272202)]	[(2.0157957521523597, 1049.1999675838663)]	[(0.1580211870631608, 1156.4598921262095)]
2	35	1.936225147	0.209401949	1110.27101	0	300.007861	320.3577307	394.3289856	0.146655626	0.160948089	0.191765177	0.027983526	0.03637931	0.053821235	2.027098024	0.117712492	756.0223847	[(2.06398936017651, 0.15683734822272202)]	[(2.0157957521523597, 1049.1999675838663)]	[(0.1580211870631608, 1156.4598921262095)]
2	36	-2.518516314	0.47993674	394.5655513	0	132.4046827	253.3324908	352.6559566	0.246822127	0.28513036	0.318436554	0.079195348	0.091232273	0.10371435	2.027098024	0.117712492	756.0223847	[(2.06398936017651, 0.15683734822272202)]	[(2.0157957521523597, 1049.1999675838663)]	[(0.1580211870631608, 1156.4598921262095)]
2	37	-1.79753065	0.181418422	662.1413673	0	143.0178796	336.1395559	428.7298312	0.124547502	0.210093603	0.353865597	0.01169426	0.017723626	0.048214817	2.027098024	0.117712492	756.0223847	[(2.06398936017651, 0.15683734822272202)]	[(2.0157957521523597, 1049.1999675838663)]	[(0.1580211870631608, 1156.4598921262095)]
2	38	0.313400903	-0.320354712	600.5446857	0	123.8269962	409.2353204	517.5646452	0.182881356	0.674072432	0.819331514	0.00295618	0.030886095	0.072652253	2.027098024	0.117712492	756.0223847	[(2.06398936017651, 0.15683734822272202)]	[(2.0157957521523597, 1049.1999675838663)]	[(0.1580211870631608, 1156.4598921262095)]
2	39	2.488612127	0.381049944	1493.298252	0	279.0414378	356.893008	466.6977836	0.105743497	0.184732557	0.236598002	0.003272122	0.020427517	0.048269165	2.027098024	0.117712492	756.0223847	[(2.06398936017651, 0.15683734822272202)]	[(2.0157957521523597, 1049.1999675838663)]	[(0.1580211870631608, 1156.4598921262095)]
2	40	0.130519547	-0.323310891	526.2277957	0	123.8269962	350.0412788	476.3487893	0.182881356	0.656180904	0.826821257	0.00295618	0.030886095	0.072652253	2.027098024	0.117712492	756.0223847	[(2.06398936017651, 0.15683734822272202)]	[(2.0157957521523597, 1049.1999675838663)]	[(0.1580211870631608, 1156.4598921262095)]
2	46	2.193575608	0.299873469	1278.088057	0	133.4749508	162.5310201	230.5154009	0.038719301	0.072410528	0.092923035	0.020974797	0.048336255	0.063985776	2.027098024	0.117712492	756.0223847	[(2.06398936017651, 0.15683734822272202)]	[(2.0157957521523597, 1049.1999675838663)]	[(0.1580211870631608, 1156.4598921262095)]
4	0	2.134459818	-0.774274257	1649.565214	0	214.5250673	436.6010366	658.1588453	0.017295957	0.061676366	0.117329718	0.011423303	0.047371502	0.078421854	1.362908688	-0.05158811	1146.414555	[(1.2353700286926779, -0.027684108430651746)]	[(1.3577059571002665, 1200.0057523550672)]	[(-0.0308058862530087, 1100.5921225443917)]
4	1	-0.538855984	0.32151141	141.3477745	0	379.5448755	397.9790974	444.7894761	0.211372173	0.382378354	0.531979808	0.210586631	0.222215025	0.238195448	1.362908688	-0.05158811	1146.414555	[(1.2353700286926779, -0.027684108430651746)]	[(1.3577059571002665, 1200.0057523550672)]	[(-0.0308058862530087, 1100.5921225443917)]
4	2	0.461415302	-0.141040757	578.950121	0	355.698757	363.3827986	386.8273217	0.082455428	0.190078008	0.273199036	0.005969745	0.022989263	0.049675894	1.362908688	-0.05158811	1146.414555	[(1.2353700286926779, -0.027684108430651746)]	[(1.3577059571002665, 1200.0057523550672)]	[(-0.0308058862530087, 1100.5921225443917)]
4	3	1.518822223	-0.667778827	1030.31402	0	441.3931738	503.4888713	551.5707946	0.025609708	0.102558979	0.147395332	0.02138861	0.054962648	0.086378009	1.362908688	-0.05158811	1146.414555	[(1.2353700286926779, -0.027684108430651746)]	[(1.3577059571002665, 1200.0057523550672)]	[(-0.0308058862530087, 1100.5921225443917)]
4	4	-0.327483811	-1.39004821	1493.940531	0	809.6194322	1010.646572	1100.515382	0.201204879	0.241463572	0.362882069	0.107929927	0.427490049	0.519824975	1.362908688	-0.05158811	1146.414555	[(1.2353700286926779, -0.027684108430651746)]	[(1.3577059571002665, 1200.0057523550672)]	[(-0.0308058862530087, 1100.5921225443917)]
4	5	-1.699870833	-0.300802863	390.9973971	0	71.44049875	185.4558874	428.1084619	0.196567315	0.546422576	0.91704933	0.029807581	0.067129442	0.091582899	1.362908688	-0.05158811	1146.414555	[(1.2353700286926779, -0.027684108430651746)]	[(1.3577059571002665, 1200.0057523550672)]	[(-0.0308058862530087, 1100.5921225443917)]
4	6	0.378959874	-0.179237612	1326.94012	0	298.7149077	533.1952147	617.7829384	0.082455428	0.135107723	0.254295577	0.013395666	0.031919707	0.064772091	1.362908688	-0.05158811	1146.414555	[(1.2353700286926779, -0.027684108430651746)]	[(1.3577059571002665, 1200.0057523550672)]	[(-0.0308058862530087, 1100.5921225443917)]
4	7	1.493212516	-0.45984982	1432.712743	0	351.4801994	446.3964582	539.8243869	0.025609708	0.102558979	0.147395332	0.042829995	0.057654008	0.075485636	1.362908688	-0.05158811	1146.414555	[(1.2353700286926779, -0.027684108430651746)]	[(1.3577059571002665, 1200.0057523550672)]	[(-0.0308058862530087, 1100.5921225443917)]
4	8	1.275570624	-0.072701528	971.1679763	0	241.5298855	313.3946325	352.1530932	0.00187831	0.060224856	0.110325308	0.042733222	0.053006827	0.061684145	1.362908688	-0.05158811	1146.414555	[(1.2353700286926779, -0.027684108430651746)]	[(1.3577059571002665, 1200.0057523550672)]	[(-0.0308058862530087, 1100.5921225443917)]
4	9	2.82241758	-1.282118283	886.1197995	0	638.2551496	752.087555	784.8948311	0.074277311	0.386930741	0.503882358	0.107929927	0.355536764	0.433481033	1.362908688	-0.05158811	1146.414555	[(1.2353700286926779, -0.027684108430651746)]	[(1.3577059571002665, 1200.0057523550672)]	[(-0.0308058862530087, 1100.5921225443917)]
4	10	2.151755774	0.008359485	822.543208	0	343.6316455	400.6129976	502.6370142	0.017295957	0.061676366	0.119921391	0.012215823	0.021303216	0.024813091	1.362908688	-0.05158811	1146.414555	[(1.2353700286926779, -0.027684108430651746)]	[(1.3577059571002665, 1200.0057523550672)]	[(-0.0308058862530087, 1100.5921225443917)]
4	11	1.042548099	0.032910073	630.255634	0	258.6130072	325.3772439	393.6720042	0.079712446	0.114621916	0.142074037	0.003013793	0.007796465	0.01287857	1.362908688	-0.05158811	1146.414555	[(1.2353700286926779, -0.027684108430651746)]	[(1.3577059571002665, 1200.0057523550672)]	[(-0.0308058862530087, 1100.5921225443917)]
4	12	1.122260545	-0.029968306	1221.51731	0	250.6872392	311.1759991	358.9111595	0.079712446	0.116768405	0.139159716	0.011184554	0.030748522	0.041133512	1.362908688	-0.05158811	1146.414555	[(1.2353700286926779, -0.027684108430651746)]	[(1.3577059571002665, 1200.0057523550672)]	[(-0.0308058862530087, 1100.5921225443917)]
4	13	0.170206442	-0.502679815	864.6379002	0	384.4109465	430.0464735	483.9501627	0.094639125	0.163089715	0.215392676	0.016015645	0.057654008	0.083822782	1.362908688	-0.05158811	1146.414555	[(1.2353700286926779, -0.027684108430651746)]	[(1.3577059571002665, 1200.0057523550672)]	[(-0.0308058862530087, 1100.5921225443917)]
4	14	0.930077259	-0.630774923	1328.847376	0	213.8432932	444.8462099	565.8350701	0.039211622	0.060258126	0.097085701	0.037003905	0.069158627	0.095814065	1.362908688	-0.05158811	1146.414555	[(1.2353700286926779, -0.027684108430651746)]	[(1.3577059571002665, 1200.0057523550672)]	[(-0.0308058862530087, 1100.5921225443917)]
4	15	2.184475933	-0.81985864	1854.695623	0	227.6206331	550.7951661	792.5740979	0.032720158	0.083489805	0.133009455	0.034161079	0.070145555	0.110320039	1.362908688	-0.05158811	1146.414555	[(1.2353700286926779, -0.027684108430651746)]	[(1.3577059571002665, 1200.0057523550672)]	[(-0.0308058862530087, 1100.5921225443917)]
4	16	0.890865637	-0.785697561	1362.882316	0	213.8432932	507.7993021	633.2376721	0.022758445	0.034117044	0.097085701	0.011423303	0.047371502	0.082991176	1.362908688	-0.05158811	1146.414555	[(1.2353700286926779, -0.027684108430651746)]	[(1.3577059571002665, 1200.0057523550672)]	[(-0.0308058862530087, 1100.5921225443917)]
4	17	1.273692314	-0.384623039	1225.788762	0	348.3464479	374.4254755	406.2693141	0.00187831	0.060224856	0.110325308	0.003940391	0.044393256	0.067011344	1.362908688	-0.05158811	1146.414555	[(1.2353700286926779, -0.027684108430651746)]	[(1.3577059571002665, 1200.0057523550672)]	[(-0.0308058862530087, 1100.5921225443917)]
4	18	1.702285031	0.020575308	1528.024173	0	294.707455	441.4678168	514.6444939	0.002585314	0.130598926	0.171570143	0.012215823	0.013299716	0.018184635	1.362908688	-0.05158811	1146.414555	[(1.2353700286926779, -0.027684108430651746)]	[(1.3577059571002665, 1200.0057523550672)]	[(-0.0308058862530087, 1100.5921225443917)]
4	19	2.016742792	-0.689167437	1711.428177	0	214.5250673	458.1804724	665.8979377	0.057476336	0.094634156	0.117329718	0.02138861	0.054962648	0.078421854	1.362908688	-0.05158811	1146.414555	[(1.2353700286926779, -0.027684108430651746)]	[(1.3577059571002665, 1200.0057523550672)]	[(-0.0308058862530087, 1100.5921225443917)]
4	20	1.420217802	-0.135071012	1147.421284	0	241.5298855	321.515457	348.6637591	0.072994713	0.105415438	0.128313612	0.005969745	0.026969093	0.049675894	1.362908688	-0.05158811	1146.414555	[(1.2353700286926779, -0.027684108430651746)]	[(1.3577059571002665, 1200.0057523550672)]	[(-0.0308058862530087, 1100.5921225443917)]
4	21	1.704870346	-0.018783753	1238.277931	3	290.7907112	312.3487087	370.5865565	0.002585314	0.130598926	0.171570143	0.011184554	0.025895617	0.036659691	1.362908688	-0.05158811	1146.414555	[(1.2353700286926779, -0.027684108430651746)]	[(1.3577059571002665, 1200.0057523550672)]	[(-0.0308058862530087, 1100.5921225443917)]
4	22	-1.981556396	-0.38856343	389.6686651	0	37.27464809	185.952353	433.012294	0.085118249	0.603168075	1.063770855	0.003940391	0.044393256	0.067011344	1.362908688	-0.05158811	1146.414555	[(1.2353700286926779, -0.027684108430651746)]	[(1.3577059571002665, 1200.0057523550672)]	[(-0.0308058862530087, 1100.5921225443917)]
4	23	-0.015670146	0.055599867	716.0548028	0	117.2742775	312.0799565	403.1686445	0.110608786	0.192333695	0.256688954	0.004376133	0.00883867	0.013776361	1.362908688	-0.05158811	1146.414555	[(1.2353700286926779, -0.027684108430651746)]	[(1.3577059571002665, 1200.0057523550672)]	[(-0.0308058862530087, 1100.5921225443917)]
4	24	2.373844315	0.110924779	1207.112557	0	454.4472856	493.4761361	633.2855599	0.189368383	0.21694714	0.284504161	0.014598839	0.027573057	0.039549025	1.362908688	-0.05158811	1146.414555	[(1.2353700286926779, -0.027684108430651746)]	[(1.3577059571002665, 1200.0057523550672)]	[(-0.0308058862530087, 1100.5921225443917)]
4	25	-1.896438147	-0.330610444	385.9686593	0	37.27464809	169.3024802	425.4977402	0.085118249	0.546422576	0.995676256	0.029807581	0.047257721	0.084477074	1.362908688	-0.05158811	1146.414555	[(1.2353700286926779, -0.027684108430651746)]	[(1.3577059571002665, 1200.0057523550672)]	[(-0.0308058862530087, 1100.5921225443917)]
[truncated: 64,947 more rows]
