# Supplementary material for: Elements of a stochastic 3D prediction engine in larval zebrafish prey capture
Source: eLife. 2019 Nov 26;8:e51975. doi: 10.7554/eLife.51975 (PMC6930116; doi:10.7554/eLife.51975)
Supplement: Figure 1—figure supplement 2—source data 1. [file elife-51975-fig1-figsupp2-data1.zip › Figure1-Figsup2 Source/all_stimuli_source.csv]

Hunt ID	Para ID	Az Coord	Alt Coord	Distance	Dot Product	Raw Velocity	Hunted Or Not	Dist_K1	Dist_K3	Dist_K5	Az_K1	Az_K3	Az_K5	Alt_K1	Alt_K3	Alt_K5	Env Az	Env Alt	Env Distance	Max Contour AltAz	Max Contour AzDist	Max Contour AltDist
0	0	-0.518109593	0.007663581	948.893982	0.946843047	5.741010969	0	370.3357638	448.0448719	508.0339039	0.229318912	0.302444583	0.327102634	0.00081914	0.006954165	0.013219087	-1.421574378	0.09413359	1292.909377	[(-1.4161347056981446, 0.07850573859461166)]	[(-1.415480643981088, 1291.1544791190636)]	[(0.07935501078351201, 1073.3942315422717)]
0	1	-0.054447508	0.352809876	249.1248439	0.963402573	6.588768281	3	81.74715171	154.1641793	202.3566428	0.088024887	0.165373342	0.249808933	0.039696793	0.05221019	0.07827742	-1.421574378	0.09413359	1292.909377	[(-1.4161347056981446, 0.07850573859461166)]	[(-1.415480643981088, 1291.1544791190636)]	[(0.07935501078351201, 1073.3942315422717)]
0	2	-1.435853708	0.046156419	1423.154346	0.996415871	4.909924723	0	228.6794032	373.8976493	408.5599217	0.03120516	0.061529794	0.079403507	0.000531993	0.009730374	0.013210371	-1.421574378	0.09413359	1292.909377	[(-1.4161347056981446, 0.07850573859461166)]	[(-1.415480643981088, 1291.1544791190636)]	[(0.07935501078351201, 1073.3942315422717)]
0	3	-1.141494437	-0.026896451	1174.233443	0.809945633	1.080080405	0	104.8450197	260.9616616	312.88185	0.004744765	0.044219591	0.05729447	0.028928048	0.032409658	0.037278479	-1.421574378	0.09413359	1292.909377	[(-1.4161347056981446, 0.07850573859461166)]	[(-1.415480643981088, 1291.1544791190636)]	[(0.07935501078351201, 1073.3942315422717)]
0	4	-0.929622037	-0.215181158	1425.126248	0.993869515	6.623231639	0	281.8386063	322.6501049	356.7052575	0.037604353	0.052814173	0.07001282	0.008752015	0.055221019	0.102660885	-1.421574378	0.09413359	1292.909377	[(-1.4161347056981446, 0.07850573859461166)]	[(-1.415480643981088, 1291.1544791190636)]	[(0.07935501078351201, 1073.3942315422717)]
0	5	0.773685294	-0.94517434	504.8651445	0.976860097	3.192890148	0	543.7750836	548.3437879	560.8438847	0.201256773	0.233207483	0.303080949	0.013548989	0.03840736	0.064967451	-1.421574378	0.09413359	1292.909377	[(-1.4161347056981446, 0.07850573859461166)]	[(-1.415480643981088, 1291.1544791190636)]	[(0.07935501078351201, 1073.3942315422717)]
0	7	-1.210379819	-0.747998037	1943.238744	0.93643181	2.09919192	0	521.9288647	684.5141678	807.4473039	0.007795071	0.046435727	0.063076622	0.063820263	0.074898104	0.092418256	-1.421574378	0.09413359	1292.909377	[(-1.4161347056981446, 0.07850573859461166)]	[(-1.415480643981088, 1291.1544791190636)]	[(0.07935501078351201, 1073.3942315422717)]
0	8	-1.534068466	0.124466643	628.5403514	0.946823035	2.715065213	0	321.3504391	353.3321383	383.0079307	0.000437032	0.036176991	0.062459581	0.001153357	0.008368135	0.012788081	-1.421574378	0.09413359	1292.909377	[(-1.4161347056981446, 0.07850573859461166)]	[(-1.415480643981088, 1291.1544791190636)]	[(0.07935501078351201, 1073.3942315422717)]
0	9	-0.864944662	-0.055824499	1546.012447	0.988851343	3.430307594	0	140.6670216	216.2964919	262.9144619	0.007436262	0.03306222	0.068995449	0.028928048	0.042924499	0.052303449	-1.421574378	0.09413359	1292.909377	[(-1.4161347056981446, 0.07850573859461166)]	[(-1.415480643981088, 1291.1544791190636)]	[(0.07935501078351201, 1073.3942315422717)]
0	11	-0.142472395	-0.093001009	978.4306552	0.970793465	3.174756512	0	370.3357638	498.1115483	552.7858028	0.044457431	0.165373342	0.249808933	0.03717651	0.067708839	0.082044657	-1.421574378	0.09413359	1292.909377	[(-1.4161347056981446, 0.07850573859461166)]	[(-1.415480643981088, 1291.1544791190636)]	[(0.07935501078351201, 1073.3942315422717)]
0	12	-2.882513497	-0.448227337	886.3983013	0.83035846	1.180774415	0	439.5577634	640.3090756	727.9250484	0.070674584	0.306688821	0.480839273	0.03843384	0.040066998	0.108562089	-1.421574378	0.09413359	1292.909377	[(-1.4161347056981446, 0.07850573859461166)]	[(-1.415480643981088, 1291.1544791190636)]	[(0.07935501078351201, 1073.3942315422717)]
0	15	-0.186929826	0.169209585	440.6181087	0.948313087	2.438557706	0	205.5234172	253.1309465	302.9563453	0.044457431	0.169373172	0.267591905	0.000876186	0.005141323	0.009649686	-1.421574378	0.09413359	1292.909377	[(-1.4161347056981446, 0.07850573859461166)]	[(-1.415480643981088, 1291.1544791190636)]	[(0.07935501078351201, 1073.3942315422717)]
0	16	-1.380247211	-0.846495739	1133.115432	0.919503497	3.337997736	0	326.6699927	525.851932	623.0418687	0.024401337	0.049143149	0.081610867	0.012257972	0.035980694	0.058313879	-1.421574378	0.09413359	1292.909377	[(-1.4161347056981446, 0.07850573859461166)]	[(-1.415480643981088, 1291.1544791190636)]	[(0.07935501078351201, 1073.3942315422717)]
0	17	-1.833098942	-0.673363718	1879.403677	0.72940514	1.073373944	0	225.2443904	542.03729	647.304708	0.030685836	0.040684213	0.052795025	0.010814055	0.082107474	0.120664767	-1.421574378	0.09413359	1292.909377	[(-1.4161347056981446, 0.07850573859461166)]	[(-1.415480643981088, 1291.1544791190636)]	[(0.07935501078351201, 1073.3942315422717)]
0	18	0.221165312	-0.931625351	1315.194536	0.989823757	3.78215277	0	852.2110976	988.935948	1041.352507	0.013649733	0.165551542	0.220665783	0.013548989	0.029374701	0.054128259	-1.421574378	0.09413359	1292.909377	[(-1.4161347056981446, 0.07850573859461166)]	[(-1.415480643981088, 1291.1544791190636)]	[(0.07935501078351201, 1073.3942315422717)]
0	19	-1.404648548	-0.489494327	1474.300493	0.995799528	6.180405552	0	506.608164	533.4851783	607.4604259	0.024401337	0.049143149	0.08116645	0.04126699	0.067578325	0.116257562	-1.421574378	0.09413359	1292.909377	[(-1.4161347056981446, 0.07850573859461166)]	[(-1.415480643981088, 1291.1544791190636)]	[(0.07935501078351201, 1073.3942315422717)]
0	20	-1.273006549	-0.834237767	1447.360925	0.987219655	6.312757809	0	326.6699927	456.7424033	605.6072861	0.039819049	0.057622527	0.082324071	0.012257972	0.044152676	0.063217068	-1.421574378	0.09413359	1292.909377	[(-1.4161347056981446, 0.07850573859461166)]	[(-1.415480643981088, 1291.1544791190636)]	[(0.07935501078351201, 1073.3942315422717)]
0	21	-1.780084985	-0.407727172	1412.774156	0.991516643	3.020633371	0	383.5340065	509.6214701	605.6304691	0.014661111	0.034749703	0.060261409	0.002066326	0.041444549	0.093188553	-1.421574378	0.09413359	1292.909377	[(-1.4161347056981446, 0.07850573859461166)]	[(-1.415480643981088, 1291.1544791190636)]	[(0.07935501078351201, 1073.3942315422717)]
0	22	2.813682262	-1.275515551	1472.455059	0.99396138	7.865421128	0	833.4187008	1012.239228	1077.479848	0.01826665	1.209202066	1.629877507	0.330341211	0.349322892	0.373121348	-1.421574378	0.09413359	1292.909377	[(-1.4161347056981446, 0.07850573859461166)]	[(-1.415480643981088, 1291.1544791190636)]	[(0.07935501078351201, 1073.3942315422717)]
0	23	-1.893443126	-0.249912052	1113.617018	0.856889935	2.276260303	0	383.5340065	446.8897647	468.6820932	0.021234116	0.033100143	0.045058262	0.02597888	0.072540273	0.107063476	-1.421574378	0.09413359	1292.909377	[(-1.4161347056981446, 0.07850573859461166)]	[(-1.415480643981088, 1291.1544791190636)]	[(0.07935501078351201, 1073.3942315422717)]
0	24	-0.747428505	-0.223933172	340.4862222	0.963121269	1.7273098	0	254.9578961	266.8200347	293.7545781	0.117516157	0.129019252	0.15971404	0.008752015	0.055221019	0.103513146	-1.421574378	0.09413359	1292.909377	[(-1.4161347056981446, 0.07850573859461166)]	[(-1.415480643981088, 1291.1544791190636)]	[(0.07935501078351201, 1073.3942315422717)]
0	25	-0.872380924	-0.409793497	692.0470207	0.987903351	2.670894662	0	367.8567556	469.2269869	500.8495332	0.007436262	0.028104712	0.066020944	0.002066326	0.040066998	0.093188553	-1.421574378	0.09413359	1292.909377	[(-1.4161347056981446, 0.07850573859461166)]	[(-1.415480643981088, 1291.1544791190636)]	[(0.07935501078351201, 1073.3942315422717)]
0	26	-2.953188081	0.045624425	662.945925	0.994082978	4.512930609	0	374.4443797	450.9000958	516.9176889	0.070674584	0.353805211	0.53737894	0.000531993	0.009730374	0.013210371	-1.421574378	0.09413359	1292.909377	[(-1.4161347056981446, 0.07850573859461166)]	[(-1.415480643981088, 1291.1544791190636)]	[(0.07935501078351201, 1073.3942315422717)]
0	31	-1.62616377	0.168333399	1059.059088	0.996736092	3.658561293	0	40.25852065	138.5593127	192.9222555	0.013456872	0.060549614	0.07830567	0.000876186	0.005141323	0.009649686	-1.421574378	0.09413359	1292.909377	[(-1.4161347056981446, 0.07850573859461166)]	[(-1.415480643981088, 1291.1544791190636)]	[(0.07935501078351201, 1073.3942315422717)]
0	32	-2.588376546	-0.901778286	1659.043625	0.724931385	2.631101706	0	339.9795616	699.6397435	819.0305482	0.261117979	0.306688821	0.363184492	0.014880984	0.029374701	0.042189434	-1.421574378	0.09413359	1292.909377	[(-1.4161347056981446, 0.07850573859461166)]	[(-1.415480643981088, 1291.1544791190636)]	[(0.07935501078351201, 1073.3942315422717)]
0	34	-1.959089825	-0.684177773	1984.029935	0.873407516	2.002844831	0	225.2443904	549.0033384	713.4190381	0.017238735	0.042432672	0.069718789	0.010814055	0.074898104	0.116339145	-1.421574378	0.09413359	1292.909377	[(-1.4161347056981446, 0.07850573859461166)]	[(-1.415480643981088, 1291.1544791190636)]	[(0.07935501078351201, 1073.3942315422717)]
0	35	-2.327258567	-0.886897302	1852.144421	0.772594188	1.499332014	0	339.9795616	581.2583433	783.6167804	0.137933444	0.211579339	0.277662847	0.014880984	0.033336865	0.042189434	-1.421574378	0.09413359	1292.909377	[(-1.4161347056981446, 0.07850573859461166)]	[(-1.415480643981088, 1291.1544791190636)]	[(0.07935501078351201, 1073.3942315422717)]
0	36	-2.091571972	0.064419824	684.0511643	0.988226847	6.106344803	0	182.1684605	299.7312189	363.0216661	0.097753152	0.12665206	0.150995951	0.002759687	0.009208123	0.015567717	-1.421574378	0.09413359	1292.909377	[(-1.4161347056981446, 0.07850573859461166)]	[(-1.415480643981088, 1291.1544791190636)]	[(0.07935501078351201, 1073.3942315422717)]
0	37	0.234815045	0.557545429	227.9572267	0.99995834	4.558121981	0	81.74715171	156.5305928	213.1026373	0.013649733	0.162809091	0.21520589	0.119098155	0.145255239	0.180648579	-1.421574378	0.09413359	1292.909377	[(-1.4161347056981446, 0.07850573859461166)]	[(-1.415480643981088, 1291.1544791190636)]	[(0.07935501078351201, 1073.3942315422717)]
0	38	-1.533631435	0.709174231	227.8128795	0.977728877	4.08053497	0	134.6431775	211.3549977	249.0869201	0.000437032	0.036468345	0.062634394	0.151628802	0.220173108	0.266710248	-1.421574378	0.09413359	1292.909377	[(-1.4161347056981446, 0.07850573859461166)]	[(-1.415480643981088, 1291.1544791190636)]	[(0.07935501078351201, 1073.3942315422717)]
0	39	-1.202584748	0.438447274	313.8992785	0.957583442	4.647954996	0	134.6431775	225.1096737	259.7521783	0.007795071	0.044906819	0.063076622	0.045940604	0.083558719	0.107776946	-1.421574378	0.09413359	1292.909377	[(-1.4161347056981446, 0.07850573859461166)]	[(-1.415480643981088, 1291.1544791190636)]	[(0.07935501078351201, 1073.3942315422717)]
0	40	-1.743510944	0.174528209	1008.859959	0.970133246	1.85532869	0	127.1401111	141.3703097	189.9991128	0.036574041	0.059132397	0.079726934	0.005168962	0.005560798	0.011777136	-1.421574378	0.09413359	1292.909377	[(-1.4161347056981446, 0.07850573859461166)]	[(-1.415480643981088, 1291.1544791190636)]	[(0.07935501078351201, 1073.3942315422717)]
0	41	-1.136749672	0.061660137	1177.310951	0.965366518	3.008331805	0	104.8450197	249.6430901	303.9460837	0.004744765	0.044219591	0.05729447	0.002759687	0.009208123	0.014463842	-1.421574378	0.09413359	1292.909377	[(-1.4161347056981446, 0.07850573859461166)]	[(-1.415480643981088, 1291.1544791190636)]	[(0.07935501078351201, 1073.3942315422717)]
0	42	-0.892017684	0.006844442	1453.680811	0.941854791	9.291097796	0	140.6670216	190.6693848	232.7233402	0.01963676	0.028104712	0.066020944	0.00081914	0.007500258	0.013874399	-1.421574378	0.09413359	1292.909377	[(-1.4161347056981446, 0.07850573859461166)]	[(-1.415480643981088, 1291.1544791190636)]	[(0.07935501078351201, 1073.3942315422717)]
0	43	-1.863784778	0.17969717	1105.381875	0.998154949	2.784861956	0	134.1128256	178.9363604	225.1634899	0.029658348	0.037078883	0.051668329	0.005168962	0.009006773	0.014146127	-1.421574378	0.09413359	1292.909377	[(-1.4161347056981446, 0.07850573859461166)]	[(-1.415480643981088, 1291.1544791190636)]	[(0.07935501078351201, 1073.3942315422717)]
0	44	0.428557386	0.071021102	706.8945594	0.554410616	1.05137579	0	112.5310791	262.7420246	364.2432079	0.087292859	0.111920425	0.147379138	0.006601278	0.013608976	0.020647842	-1.421574378	0.09413359	1292.909377	[(-1.4161347056981446, 0.07850573859461166)]	[(-1.415480643981088, 1291.1544791190636)]	[(0.07935501078351201, 1073.3942315422717)]
0	45	-1.914677242	0.203690743	984.5863693	0.911071103	2.595799302	0	134.1128256	200.0540201	250.9754299	0.021234116	0.030940182	0.045058262	0.023993573	0.029212422	0.033340986	-1.421574378	0.09413359	1292.909377	[(-1.4161347056981446, 0.07850573859461166)]	[(-1.415480643981088, 1291.1544791190636)]	[(0.07935501078351201, 1073.3942315422717)]
0	46	-1.639620641	0.146872708	1092.11044	0.999110398	4.024767405	0	40.25852065	133.3705696	190.2278622	0.013456872	0.068966904	0.083688419	0.010187686	0.014849371	0.017669136	-1.421574378	0.09413359	1292.909377	[(-1.4161347056981446, 0.07850573859461166)]	[(-1.415480643981088, 1291.1544791190636)]	[(0.07935501078351201, 1073.3942315422717)]
0	47	-2.189325123	0.294803802	729.607859	0.99257169	3.788379727	0	182.1684605	328.0749863	388.0881707	0.097753152	0.155307298	0.197608762	0.000921628	0.050013587	0.072570052	-1.421574378	0.09413359	1292.909377	[(-1.4161347056981446, 0.07850573859461166)]	[(-1.415480643981088, 1291.1544791190636)]	[(0.07935501078351201, 1073.3942315422717)]
0	48	-0.99321909	0.013431166	1528.851894	-0.600168553	0.616896841	0	96.46009071	134.7072859	198.9402727	0.063347153	0.069465285	0.086087085	0.005767585	0.006954165	0.010912053	-1.421574378	0.09413359	1292.909377	[(-1.4161347056981446, 0.07850573859461166)]	[(-1.415480643981088, 1291.1544791190636)]	[(0.07935501078351201, 1073.3942315422717)]
0	49	0.515850245	0.947337797	169.5226897	0.986393183	3.518069675	0	111.3902488	169.264406	234.9348096	0.017304421	0.053725185	0.140009161	0.238163567	0.378948819	0.457241101	-1.421574378	0.09413359	1292.909377	[(-1.4161347056981446, 0.07850573859461166)]	[(-1.415480643981088, 1291.1544791190636)]	[(0.07935501078351201, 1073.3942315422717)]
0	50	-1.794746096	0.136685022	1456.258081	0.891155438	0.256112994	0	212.2830082	318.2072639	363.1133872	0.014661111	0.034749703	0.054396964	0.010187686	0.011157029	0.016143508	-1.421574378	0.09413359	1292.909377	[(-1.4161347056981446, 0.07850573859461166)]	[(-1.415480643981088, 1291.1544791190636)]	[(0.07935501078351201, 1073.3942315422717)]
0	51	-1.94185109	0.159980426	1426.612018	0.988295399	2.950934775	0	212.2830082	331.6091339	394.6542228	0.017238735	0.030940182	0.055927802	0.008352973	0.01022995	0.012990875	-1.421574378	0.09413359	1292.909377	[(-1.4161347056981446, 0.07850573859461166)]	[(-1.415480643981088, 1291.1544791190636)]	[(0.07935501078351201, 1073.3942315422717)]
0	52	0.533154666	0.108036707	622.2456642	0.964183514	0.944183883	0	112.5310791	275.4265674	335.6797238	0.017304421	0.053725185	0.140009161	0.004697267	0.012903499	0.020874883	-1.421574378	0.09413359	1292.909377	[(-1.4161347056981446, 0.07850573859461166)]	[(-1.415480643981088, 1291.1544791190636)]	[(0.07935501078351201, 1073.3942315422717)]
0	53	-1.056566242	0.021939353	1522.941174	0.998199563	2.111906736	0	55.9507522	136.6428216	218.7086954	0.018104497	0.05387836	0.074701496	0.005619739	0.008396527	0.010912053	-1.421574378	0.09413359	1292.909377	[(-1.4161347056981446, 0.07850573859461166)]	[(-1.415480643981088, 1291.1544791190636)]	[(0.07935501078351201, 1073.3942315422717)]
0	54	-1.312825598	0.12562	906.1849035	0.984929221	1.473464405	0	321.3504391	333.1068434	345.5802923	0.039819049	0.066354538	0.082350048	0.001153357	0.008368135	0.012788081	-1.421574378	0.09413359	1292.909377	[(-1.4161347056981446, 0.07850573859461166)]	[(-1.415480643981088, 1291.1544791190636)]	[(0.07935501078351201, 1073.3942315422717)]
0	55	-1.550067104	0.112733974	1281.276196	0.989349177	4.343716676	0	219.8267181	232.2618093	286.0066199	0.015998637	0.036176991	0.062459581	0.004697267	0.009771987	0.017481149	-1.421574378	0.09413359	1292.909377	[(-1.4161347056981446, 0.07850573859461166)]	[(-1.415480643981088, 1291.1544791190636)]	[(0.07935501078351201, 1073.3942315422717)]
0	56	2.831948912	0.392506669	604.4182876	0.986809706	3.393785731	0	374.4443797	545.720327	616.0062151	0.01826665	1.221379833	1.644490827	0.039696793	0.061113422	0.089400704	-1.421574378	0.09413359	1292.909377	[(-1.4161347056981446, 0.07850573859461166)]	[(-1.415480643981088, 1291.1544791190636)]	[(0.07935501078351201, 1073.3942315422717)]
0	57	1.244339681	0.293882175	443.0626405	0.939586677	1.773661442	0	357.7456666	376.343813	415.2765654	0.470654387	0.617916854	0.679604458	0.000921628	0.050013587	0.072570052	-1.421574378	0.09413359	1292.909377	[(-1.4161347056981446, 0.07850573859461166)]	[(-1.415480643981088, 1291.1544791190636)]	[(0.07935501078351201, 1073.3942315422717)]
0	58	-1.074670739	0.027559092	1474.093268	0.999361416	3.663446122	0	55.9507522	153.1605015	218.0943491	0.018104497	0.049002376	0.071274557	0.005441916	0.008396527	0.012370448	-1.421574378	0.09413359	1292.909377	[(-1.4161347056981446, 0.07850573859461166)]	[(-1.415480643981088, 1291.1544791190636)]	[(0.07935501078351201, 1073.3942315422717)]
0	59	0.572428521	0.033001008	920.270626	0.37169059	2.059044497	0	244.6432847	401.1184742	511.188337	0.039273855	0.079907755	0.155718703	0.005441916	0.009708996	0.012370448	-1.421574378	0.09413359	1292.909377	[(-1.4161347056981446, 0.07850573859461166)]	[(-1.415480643981088, 1291.1544791190636)]	[(0.07935501078351201, 1073.3942315422717)]
2	0	-0.76849845	-0.693796366	497.8083065	0.975312623	4.674504111	0	208.4516443	342.1133239	375.6641694	0.024711896	0.071460347	0.115466831	0.027234354	0.050226763	0.068306012	-1.57197033	0.063524204	1022.496349	[(-1.712444864373937, 0.055807173271302496)]	[(-1.5375450887479314, 1109.65267340006)]	[(7.975055715752769e-05, 1081.2359908910173)]
2	1	-0.700266338	-0.011120337	783.1277474	0.952295472	5.95632986	0	213.8639693	305.530719	349.9949814	0.043520215	0.05685339	0.108363109	0.01020574	0.015623398	0.021198452	-1.57197033	0.063524204	1022.496349	[(-1.712444864373937, 0.055807173271302496)]	[(-1.5375450887479314, 1109.65267340006)]	[(7.975055715752769e-05, 1081.2359908910173)]
2	2	-2.115369923	0.210746804	465.5368595	0.863493538	2.738223329	0	102.2307619	349.1873331	414.4582162	0.007556035	0.036931339	0.063968626	0.002050275	0.003544747	0.02589096	-1.57197033	0.063524204	1022.496349	[(-1.712444864373937, 0.055807173271302496)]	[(-1.5375450887479314, 1109.65267340006)]	[(7.975055715752769e-05, 1081.2359908910173)]
2	3	-1.639531616	0.11738676	809.2266278	0.930531002	3.543078877	0	204.3519361	260.1336063	307.9556821	0.016235485	0.047670636	0.083286602	0.0022021	0.007317399	0.011508436	-1.57197033	0.063524204	1022.496349	[(-1.712444864373937, 0.055807173271302496)]	[(-1.5375450887479314, 1109.65267340006)]	[(7.975055715752769e-05, 1081.2359908910173)]
2	5	-1.392420504	0.095329661	736.7731612	0.896295928	1.823455264	0	93.49564432	188.0531817	280.7196699	0.021492658	0.078532002	0.104320808	0.000473455	0.002127037	0.004326671	-1.57197033	0.063524204	1022.496349	[(-1.712444864373937, 0.055807173271302496)]	[(-1.5375450887479314, 1109.65267340006)]	[(7.975055715752769e-05, 1081.2359908910173)]
2	8	-1.498979328	-1.052709056	941.3326268	0.858889557	1.385663504	0	473.1941163	538.6119991	639.6505686	0.007683476	0.059816403	0.086363499	0.022652695	0.045833344	0.092253434	-1.57197033	0.063524204	1022.496349	[(-1.712444864373937, 0.055807173271302496)]	[(-1.5375450887479314, 1109.65267340006)]	[(7.975055715752769e-05, 1081.2359908910173)]
2	9	-1.623296131	-0.889176552	1900.827106	0.329447654	0.687690812	0	559.4267099	655.672506	746.4636107	0.016235485	0.047670636	0.076792408	0.003297868	0.079635548	0.105737046	-1.57197033	0.063524204	1022.496349	[(-1.712444864373937, 0.055807173271302496)]	[(-1.5375450887479314, 1109.65267340006)]	[(7.975055715752769e-05, 1081.2359908910173)]
2	10	-2.127031464	-0.03548875	962.9960437	0.827338773	2.595478751	0	179.3792746	227.7727459	270.2799078	0.011661542	0.0447057	0.073297859	0.012072372	0.023671646	0.035774766	-1.57197033	0.063524204	1022.496349	[(-1.712444864373937, 0.055807173271302496)]	[(-1.5375450887479314, 1109.65267340006)]	[(7.975055715752769e-05, 1081.2359908910173)]
2	11	-2.010721751	-0.173347934	1000.030278	0.892620586	2.645620422	0	179.3792746	262.4525197	288.2718715	0.000247232	0.004832795	0.036970413	0.032999629	0.051361857	0.086094241	-1.57197033	0.063524204	1022.496349	[(-1.712444864373937, 0.055807173271302496)]	[(-1.5375450887479314, 1109.65267340006)]	[(7.975055715752769e-05, 1081.2359908910173)]
2	12	-1.799792126	-0.140348305	1205.882246	0.998101881	7.799169474	0	287.6415956	301.3376344	328.5077525	0.051462189	0.064857489	0.088214003	0.010095258	0.049318147	0.07517541	-1.57197033	0.063524204	1022.496349	[(-1.712444864373937, 0.055807173271302496)]	[(-1.5375450887479314, 1109.65267340006)]	[(7.975055715752769e-05, 1081.2359908910173)]
2	13	-0.417312393	-1.030056361	824.9955943	0.995900242	5.728598338	0	416.3412542	463.969848	518.9059206	0.01850626	0.023272643	0.033260711	0.022652695	0.060935141	0.092253434	-1.57197033	0.063524204	1022.496349	[(-1.712444864373937, 0.055807173271302496)]	[(-1.5375450887479314, 1109.65267340006)]	[(7.975055715752769e-05, 1081.2359908910173)]
2	14	-1.175765282	-0.251338989	1007.090614	0.993692499	3.206568347	0	234.5160658	351.7785206	392.0556828	0.001503213	0.011557333	0.060726007	0.060535395	0.083172378	0.09575671	-1.57197033	0.063524204	1022.496349	[(-1.712444864373937, 0.055807173271302496)]	[(-1.5375450887479314, 1109.65267340006)]	[(7.975055715752769e-05, 1081.2359908910173)]
2	15	-1.205033498	-0.023416378	931.8138618	0.89494758	2.956838015	0	184.8802457	228.5694254	299.957982	0.025367648	0.028469098	0.066228825	0.012072372	0.015623398	0.026116869	-1.57197033	0.063524204	1022.496349	[(-1.712444864373937, 0.055807173271302496)]	[(-1.5375450887479314, 1109.65267340006)]	[(7.975055715752769e-05, 1081.2359908910173)]
2	16	-0.392150455	-0.130253047	1075.850002	0.997469827	4.12664891	0	153.8633971	216.190754	304.0118209	0.025161938	0.037121073	0.043325486	0.010095258	0.049318147	0.074784764	-1.57197033	0.063524204	1022.496349	[(-1.712444864373937, 0.055807173271302496)]	[(-1.5375450887479314, 1109.65267340006)]	[(7.975055715752769e-05, 1081.2359908910173)]
2	18	-2.643075024	-0.422455966	861.7803734	0.949676709	2.719115558	0	504.6969925	563.1736262	602.9539576	0.107186084	0.11277363	0.210533822	0.018776149	0.043914564	0.080200594	-1.57197033	0.063524204	1022.496349	[(-1.712444864373937, 0.055807173271302496)]	[(-1.5375450887479314, 1109.65267340006)]	[(7.975055715752769e-05, 1081.2359908910173)]
2	19	3.035076924	-1.119461984	1747.008125	0.913507231	1.996962092	0	1192.735942	1206.39988	1232.092789	0.609386065	0.799409458	1.794858117	0.01865852	0.058272357	0.126418014	-1.57197033	0.063524204	1022.496349	[(-1.712444864373937, 0.055807173271302496)]	[(-1.5375450887479314, 1109.65267340006)]	[(7.975055715752769e-05, 1081.2359908910173)]
2	20	-0.518680107	-0.581133664	1090.041721	0.979165898	2.425355043	0	307.3696638	376.6818169	449.5671544	0.07257711	0.076885516	0.09096053	0.112662702	0.130820435	0.142056623	-1.57197033	0.063524204	1022.496349	[(-1.712444864373937, 0.055807173271302496)]	[(-1.5375450887479314, 1109.65267340006)]	[(7.975055715752769e-05, 1081.2359908910173)]
2	21	-0.443462125	-0.365681748	426.3423112	0.977097332	5.501699864	0	205.7789328	225.6720264	279.104661	0.002640873	0.012144692	0.032592746	0.000580896	0.037054159	0.060211121	-1.57197033	0.063524204	1022.496349	[(-1.712444864373937, 0.055807173271302496)]	[(-1.5375450887479314, 1109.65267340006)]	[(7.975055715752769e-05, 1081.2359908910173)]
2	22	-0.889935482	-1.100803464	1815.729306	0.985675927	5.141614805	0	582.4070346	756.3487365	850.6868487	0.114476128	0.120631874	0.139542739	0.01865852	0.045833344	0.111491198	-1.57197033	0.063524204	1022.496349	[(-1.712444864373937, 0.055807173271302496)]	[(-1.5375450887479314, 1109.65267340006)]	[(7.975055715752769e-05, 1081.2359908910173)]
2	23	-2.271853281	-0.771983434	2071.347069	0.992045922	5.842267118	0	422.8239898	591.3595955	829.4061541	0.144821816	0.155114856	0.192238819	0.001222541	0.027960305	0.05585222	-1.57197033	0.063524204	1022.496349	[(-1.712444864373937, 0.055807173271302496)]	[(-1.5375450887479314, 1109.65267340006)]	[(7.975055715752769e-05, 1081.2359908910173)]
2	24	-2.986201501	0.107294165	660.1661433	0.975302074	3.461781201	0	501.1240614	509.059852	533.40787	0.343126478	0.414756103	0.485035004	0.000435094	0.004655994	0.007645436	-1.57197033	0.063524204	1022.496349	[(-1.712444864373937, 0.055807173271302496)]	[(-1.5375450887479314, 1109.65267340006)]	[(7.975055715752769e-05, 1081.2359908910173)]
2	26	-1.851254314	0.078171476	1028.745592	0.983634296	2.935932417	0	134.705352	183.3283637	228.9686696	0.010572588	0.030549364	0.0672284	0.001597255	0.005516605	0.008991706	-1.57197033	0.063524204	1022.496349	[(-1.712444864373937, 0.055807173271302496)]	[(-1.5375450887479314, 1109.65267340006)]	[(7.975055715752769e-05, 1081.2359908910173)]
2	27	-0.743786554	-0.366262644	1111.788737	0.991767402	5.839227357	0	322.3770637	366.5914134	405.465134	0.024711896	0.05685339	0.108363109	0.000580896	0.037054159	0.060211121	-1.57197033	0.063524204	1022.496349	[(-1.712444864373937, 0.055807173271302496)]	[(-1.5375450887479314, 1109.65267340006)]	[(7.975055715752769e-05, 1081.2359908910173)]
2	28	-2.535372231	0.092570011	1387.405508	0.985307619	4.981466191	0	614.015181	645.443507	675.9513354	0.000516709	0.041316241	0.159161688	0.000388356	0.0018114	0.004137289	-1.57197033	0.063524204	1022.496349	[(-1.712444864373937, 0.055807173271302496)]	[(-1.5375450887479314, 1109.65267340006)]	[(7.975055715752769e-05, 1081.2359908910173)]
2	29	-1.880867628	0.051823111	1426.822014	0.939435518	4.412924389	0	201.9819055	262.452585	291.0275919	0.019040725	0.035082206	0.062999364	0.006427986	0.01245572	0.017829114	-1.57197033	0.063524204	1022.496349	[(-1.712444864373937, 0.055807173271302496)]	[(-1.5375450887479314, 1109.65267340006)]	[(7.975055715752769e-05, 1081.2359908910173)]
2	32	-2.51964301	-0.740277775	2229.89961	-0.95923929	0.865340299	0	51.60918409	555.7230386	881.4779833	0.015729221	0.051802388	0.159161688	0.019247055	0.027145277	0.055363204	-1.57197033	0.063524204	1022.496349	[(-1.712444864373937, 0.055807173271302496)]	[(-1.5375450887479314, 1109.65267340006)]	[(7.975055715752769e-05, 1081.2359908910173)]
2	33	-1.564186236	-0.441232116	1984.600299	0.229036358	3.005283508	0	807.6888876	881.6292715	942.1352708	0.057523432	0.060613411	0.076792408	0.018776149	0.056431996	0.087711054	-1.57197033	0.063524204	1022.496349	[(-1.712444864373937, 0.055807173271302496)]	[(-1.5375450887479314, 1109.65267340006)]	[(7.975055715752769e-05, 1081.2359908910173)]
2	34	-1.506662804	-0.770760893	1390.656098	0.991478143	5.215095114	0	552.1416569	633.5581313	708.2036087	0.007683476	0.059816403	0.085790269	0.001222541	0.027145277	0.055363204	-1.57197033	0.063524204	1022.496349	[(-1.712444864373937, 0.055807173271302496)]	[(-1.5375450887479314, 1109.65267340006)]	[(7.975055715752769e-05, 1081.2359908910173)]
2	37	-2.535888939	-0.72103072	2222.476432	0.960922487	3.433425475	0	51.60918409	570.4039655	894.0272838	0.000516709	0.041316241	0.159368371	0.019247055	0.032070527	0.05741227	-1.57197033	0.063524204	1022.496349	[(-1.712444864373937, 0.055807173271302496)]	[(-1.5375450887479314, 1109.65267340006)]	[(7.975055715752769e-05, 1081.2359908910173)]
2	38	-0.324264088	0.018639274	850.4569167	0.98285874	2.416114781	0	275.4035491	291.4030102	313.156513	0.025353284	0.062095985	0.083408112	0.000397156	0.003344739	0.011268788	-1.57197033	0.063524204	1022.496349	[(-1.712444864373937, 0.055807173271302496)]	[(-1.5375450887479314, 1109.65267340006)]	[(7.975055715752769e-05, 1081.2359908910173)]
2	39	-1.17966585	-0.89247442	2105.503049	0.217433035	1.714071333	0	582.4070346	668.3452642	861.6479729	0.003900569	0.011557333	0.060726007	0.003297868	0.081834127	0.107056193	-1.57197033	0.063524204	1022.496349	[(-1.712444864373937, 0.055807173271302496)]	[(-1.5375450887479314, 1109.65267340006)]	[(7.975055715752769e-05, 1081.2359908910173)]
2	40	-0.446102998	-0.311874384	973.75112	0.994274118	3.484209362	0	219.305316	284.5208929	309.3929174	0.002640873	0.013905274	0.033649095	0.053807363	0.056243672	0.081734066	-1.57197033	0.063524204	1022.496349	[(-1.712444864373937, 0.055807173271302496)]	[(-1.5375450887479314, 1109.65267340006)]	[(7.975055715752769e-05, 1081.2359908910173)]
2	42	-2.009542328	0.107729259	1090.65849	0.994252934	2.94695252	0	81.38609131	146.4524569	194.7729685	0.001179423	0.005619077	0.037442182	0.000435094	0.004655994	0.007645436	-1.57197033	0.063524204	1022.496349	[(-1.712444864373937, 0.055807173271302496)]	[(-1.5375450887479314, 1109.65267340006)]	[(7.975055715752769e-05, 1081.2359908910173)]
2	43	-1.861826903	0.092181655	1162.724618	0.980855749	2.790526159	0	134.705352	167.668965	212.3381286	0.010572588	0.030549364	0.062999364	0.000388356	0.002070304	0.004292632	-1.57197033	0.063524204	1022.496349	[(-1.712444864373937, 0.055807173271302496)]	[(-1.5375450887479314, 1109.65267340006)]	[(7.975055715752769e-05, 1081.2359908910173)]
2	44	-1.284875979	0.079768731	784.9926103	0.96988521	2.624526572	0	93.49564432	186.8325023	279.2587017	0.07984248	0.090368159	0.09755194	0.001597255	0.005516605	0.008352804	-1.57197033	0.063524204	1022.496349	[(-1.712444864373937, 0.055807173271302496)]	[(-1.5375450887479314, 1109.65267340006)]	[(7.975055715752769e-05, 1081.2359908910173)]
2	45	-1.370927846	0.045395125	1309.214348	0.727432842	1.028869322	0	280.6002607	388.2666689	429.3791068	0.021492658	0.078532002	0.107445063	0.006427986	0.013657083	0.018519936	-1.57197033	0.063524204	1022.496349	[(-1.712444864373937, 0.055807173271302496)]	[(-1.5375450887479314, 1109.65267340006)]	[(7.975055715752769e-05, 1081.2359908910173)]
2	46	-1.937460208	0.183084186	521.5803029	-0.473335875	0.494637804	0	102.2307619	283.241178	364.9722518	0.05659258	0.067312081	0.070215664	0.021571843	0.024801296	0.033522421	-1.57197033	0.063524204	1022.496349	[(-1.712444864373937, 0.055807173271302496)]	[(-1.5375450887479314, 1109.65267340006)]	[(7.975055715752769e-05, 1081.2359908910173)]
2	47	-0.349617372	0.11958886	413.6832701	0.996239326	4.260440004	0	151.4431102	193.207949	282.1716131	0.025353284	0.045193796	0.063125484	0.0022021	0.008785466	0.013270117	-1.57197033	0.063524204	1022.496349	[(-1.712444864373937, 0.055807173271302496)]	[(-1.5375450887479314, 1109.65267340006)]	[(7.975055715752769e-05, 1081.2359908910173)]
2	48	-0.435818653	-0.000914597	1114.044748	0.654729257	1.052831873	0	153.8633971	263.7803327	345.0290026	0.007643472	0.012144692	0.032592746	0.01020574	0.016305442	0.01857105	-1.57197033	0.063524204	1022.496349	[(-1.712444864373937, 0.055807173271302496)]	[(-1.5375450887479314, 1109.65267340006)]	[(7.975055715752769e-05, 1081.2359908910173)]
2	49	-0.641458496	0.073649068	582.8779818	0.962639896	4.116888571	0	213.8639693	239.7410142	285.8959943	0.058807842	0.094638096	0.121261948	0.004522408	0.007784937	0.011367992	-1.57197033	0.063524204	1022.496349	[(-1.712444864373937, 0.055807173271302496)]	[(-1.5375450887479314, 1109.65267340006)]	[(7.975055715752769e-05, 1081.2359908910173)]
2	50	-2.023793482	0.103853873	1170.223384	0.994747494	3.267632601	0	81.38609131	168.9986979	218.2863134	0.012824499	0.013382461	0.042100213	0.003440292	0.005279963	0.007224284	-1.57197033	0.063524204	1022.496349	[(-1.712444864373937, 0.055807173271302496)]	[(-1.5375450887479314, 1109.65267340006)]	[(7.975055715752769e-05, 1081.2359908910173)]
2	51	-1.015917944	0.020522545	1276.40056	0.999933579	2.543971023	0	34.25821069	227.0153599	316.834118	0.011506333	0.098610973	0.123885633	0.001883271	0.003344739	0.011268788	-1.57197033	0.063524204	1022.496349	[(-1.712444864373937, 0.055807173271302496)]	[(-1.5375450887479314, 1109.65267340006)]	[(7.975055715752769e-05, 1081.2359908910173)]
2	52	2.360475423	0.208253614	533.2547729	0.989317369	3.283322595	0	37.92469891	315.5393389	493.6671872	0.065215436	0.393152081	1.281263091	0.00249319	0.003544747	0.024893684	-1.57197033	0.063524204	1022.496349	[(-1.712444864373937, 0.055807173271302496)]	[(-1.5375450887479314, 1109.65267340006)]	[(7.975055715752769e-05, 1081.2359908910173)]
2	53	-1.69096266	0.060936327	1566.637153	0.937997106	1.336665487	0	314.333697	419.1227765	454.5290735	0.051431044	0.07597568	0.102999023	0.009113216	0.01245572	0.014686942	-1.57197033	0.063524204	1022.496349	[(-1.712444864373937, 0.055807173271302496)]	[(-1.5375450887479314, 1109.65267340006)]	[(7.975055715752769e-05, 1081.2359908910173)]
2	54	-2.010968983	0.088601628	1477.547661	0.976709188	0.994935637	0	145.9049348	218.8823205	282.8337936	0.000247232	0.004832795	0.036970413	0.003580027	0.004600996	0.005872784	-1.57197033	0.063524204	1022.496349	[(-1.712444864373937, 0.055807173271302496)]	[(-1.5375450887479314, 1109.65267340006)]	[(7.975055715752769e-05, 1081.2359908910173)]
2	55	-1.004411611	0.018242118	1307.480714	0.991450334	2.504637674	0	34.25821069	239.3007593	333.2498882	0.011506333	0.098610973	0.128488166	0.000397156	0.00360951	0.01142765	-1.57197033	0.063524204	1022.496349	[(-1.712444864373937, 0.055807173271302496)]	[(-1.5375450887479314, 1109.65267340006)]	[(7.975055715752769e-05, 1081.2359908910173)]
2	56	-0.181644276	0.212797079	279.6831648	0.999157051	5.630615052	0	151.4431102	258.1246969	320.6458166	0.142619812	0.173699695	0.202188316	0.002050275	0.004911597	0.027531181	-1.57197033	0.063524204	1022.496349	[(-1.712444864373937, 0.055807173271302496)]	[(-1.5375450887479314, 1109.65267340006)]	[(7.975055715752769e-05, 1081.2359908910173)]
2	57	-1.174262068	0.026393065	1397.617709	0.995744667	2.562388265	0	243.4874227	256.909201	349.8879595	0.001503213	0.012559475	0.061327292	0.005870519	0.007258419	0.013241472	-1.57197033	0.063524204	1022.496349	[(-1.712444864373937, 0.055807173271302496)]	[(-1.5375450887479314, 1109.65267340006)]	[(7.975055715752769e-05, 1081.2359908910173)]
2	58	2.425690859	0.204656029	557.2647434	0.977430127	1.583564864	0	37.92469891	317.6710526	501.0381004	0.065215436	0.393152081	1.307349265	0.003597585	0.005943136	0.024893684	-1.57197033	0.063524204	1022.496349	[(-1.712444864373937, 0.055807173271302496)]	[(-1.5375450887479314, 1109.65267340006)]	[(7.975055715752769e-05, 1081.2359908910173)]
2	59	-2.107813888	0.094856206	1495.597136	0.945295713	2.539018402	0	145.9049348	277.7490401	344.1733538	0.007556035	0.036931339	0.060946212	0.000473455	0.0018114	0.004137289	-1.57197033	0.063524204	1022.496349	[(-1.712444864373937, 0.055807173271302496)]	[(-1.5375450887479314, 1109.65267340006)]	[(7.975055715752769e-05, 1081.2359908910173)]
2	60	1.920836118	0.425739814	208.4421178	0.980332962	5.541422813	0	364.3611704	383.7688328	456.0065365	0.439639305	0.686244951	1.281263091	0.212942735	0.215140649	0.221832272	-1.57197033	0.063524204	1022.496349	[(-1.712444864373937, 0.055807173271302496)]	[(-1.5375450887479314, 1109.65267340006)]	[(7.975055715752769e-05, 1081.2359908910173)]
4	0	-0.296026338	0.080138099	701.986178	0.993637384	4.333685037	0	199.077514	214.6943003	281.8098757	0.104915123	0.149968142	0.171582326	0.010589408	0.015892693	0.017585948	-1.685293361	0.092608941	1288.599496	[(-1.868342457229086, 0.07018411189712788)]	[(-1.7635541344206676, 1444.3874695528682)]	[(0.05427802368972277, 934.1637708355522)]
4	3	-0.890705565	-0.014026949	904.7542383	0.989199736	4.954657129	0	219.6425898	297.3146653	368.4286616	0.085229857	0.128355505	0.158852565	0.009826496	0.017297979	0.025326854	-1.685293361	0.092608941	1288.599496	[(-1.868342457229086, 0.07018411189712788)]	[(-1.7635541344206676, 1444.3874695528682)]	[(0.05427802368972277, 934.1637708355522)]
4	4	2.657787497	-0.995254606	1170.817737	0.866470561	1.519457748	0	0	332.9623568	502.8371819	0	0.081456593	0.224650512	0.000566033	0.017220635	0.032083608	-1.685293361	0.092608941	1288.599496	[(-1.868342457229086, 0.07018411189712788)]	[(-1.7635541344206676, 1444.3874695528682)]	[(0.05427802368972277, 934.1637708355522)]
4	5	-0.124524372	-0.746715116	1160.557904	0.960465907	2.437753671	0	380.782142	671.467631	748.5388405	0.125665449	0.147233545	0.191122745	0.003371676	0.062291529	0.097244862	-1.685293361	0.092608941	1288.599496	[(-1.868342457229086, 0.07018411189712788)]	[(-1.7635541344206676, 1444.3874695528682)]	[(0.05427802368972277, 934.1637708355522)]
4	6	-2.425334837	-0.359423843	1795.060624	0.910498313	0.889933284	0	266.0023374	651.832258	741.5798898	0.001347251	0.022816776	0.047894411	0.069699554	0.084129825	0.102448259	-1.685293361	0.092608941	1288.599496	[(-1.868342457229086, 0.07018411189712788)]	[(-1.7635541344206676, 1444.3874695528682)]	[(0.05427802368972277, 934.1637708355522)]
4	7	-0.681868554	-0.098165567	971.0604709	0.968741611	5.572519402	0	219.6425898	310.6489885	386.5748309	0.084836724	0.149504651	0.173941168	0.035296041	0.061984934	0.0777015	-1.685293361	0.092608941	1288.599496	[(-1.868342457229086, 0.07018411189712788)]	[(-1.7635541344206676, 1444.3874695528682)]	[(0.05427802368972277, 934.1637708355522)]
4	8	-2.938538994	-1.319444121	1489.500632	0.996928581	6.128289381	0	610.4388349	619.7741414	710.6641407	0.415959616	0.456196914	0.4819186	0.230958136	0.28450941	0.305552046	-1.685293361	0.092608941	1288.599496	[(-1.868342457229086, 0.07018411189712788)]	[(-1.7635541344206676, 1444.3874695528682)]	[(0.05427802368972277, 934.1637708355522)]
4	9	0.001141076	-0.004200453	734.7750152	0.903219875	3.320925072	0	122.7824944	210.1646069	314.5592717	0.018867773	0.085454591	0.191122745	0.009826496	0.014890836	0.021396256	-1.685293361	0.092608941	1288.599496	[(-1.868342457229086, 0.07018411189712788)]	[(-1.7635541344206676, 1444.3874695528682)]	[(0.05427802368972277, 934.1637708355522)]
4	10	-1.647182584	0.208509603	382.2730996	0.842710517	2.44883864	0	178.8750494	252.1866698	306.8290197	0.00346026	0.041153641	0.057908284	0.008155002	0.012610838	0.026667551	-1.685293361	0.092608941	1288.599496	[(-1.868342457229086, 0.07018411189712788)]	[(-1.7635541344206676, 1444.3874695528682)]	[(0.05427802368972277, 934.1637708355522)]
4	11	-2.412088144	0.047743566	918.0832024	0.932921067	2.574866407	0	109.7530049	205.1942421	260.5836214	0.011899441	0.021918608	0.052654187	0.012194822	0.014387581	0.019337669	-1.685293361	0.092608941	1288.599496	[(-1.868342457229086, 0.07018411189712788)]	[(-1.7635541344206676, 1444.3874695528682)]	[(0.05427802368972277, 934.1637708355522)]
4	13	-1.302868971	0.030663347	1487.360438	0.991226722	6.003307629	0	168.5132807	352.0807542	438.3646676	0.013016933	0.042762196	0.055041514	0.014640259	0.017320602	0.022440954	-1.685293361	0.092608941	1288.599496	[(-1.868342457229086, 0.07018411189712788)]	[(-1.7635541344206676, 1444.3874695528682)]	[(0.05427802368972277, 934.1637708355522)]
4	16	-2.139968648	0.301348535	550.2594861	0.752163766	2.983307907	0	252.9091555	268.0002491	320.1355791	0.047644821	0.073531867	0.098127654	0.001978639	0.019643641	0.039574704	-1.685293361	0.092608941	1288.599496	[(-1.868342457229086, 0.07018411189712788)]	[(-1.7635541344206676, 1444.3874695528682)]	[(0.05427802368972277, 934.1637708355522)]
4	22	-2.522579378	0.228477653	691.6393126	0.920581723	2.589221309	0	274.5373081	299.2600172	324.6407468	0.023467354	0.073101229	0.096179169	0.006799165	0.012341934	0.023230338	-1.685293361	0.092608941	1288.599496	[(-1.868342457229086, 0.07018411189712788)]	[(-1.7635541344206676, 1444.3874695528682)]	[(0.05427802368972277, 934.1637708355522)]
4	24	3.032042939	-0.489247007	918.5238483	0.955477187	3.801473466	0	635.5839719	670.4130184	717.2066751	0.374255442	0.401402196	0.524054866	0.021768518	0.042567401	0.070285069	-1.685293361	0.092608941	1288.599496	[(-1.868342457229086, 0.07018411189712788)]	[(-1.7635541344206676, 1444.3874695528682)]	[(0.05427802368972277, 934.1637708355522)]
4	25	-0.486692961	-1.088485985	1767.38378	-0.440210529	0.379477312	0	571.5633265	677.1337423	779.2801945	0.017179285	0.04320158	0.103089391	0.067422442	0.084817078	0.102823383	-1.685293361	0.092608941	1288.599496	[(-1.868342457229086, 0.07018411189712788)]	[(-1.7635541344206676, 1444.3874695528682)]	[(0.05427802368972277, 934.1637708355522)]
4	26	-1.576629281	-0.934414461	1473.166601	0.990810751	4.702051764	0	151.2420779	435.9566752	514.5299225	0.009583974	0.015359944	0.028040029	0.000225346	0.016234237	0.032178916	-1.685293361	0.092608941	1288.599496	[(-1.868342457229086, 0.07018411189712788)]	[(-1.7635541344206676, 1444.3874695528682)]	[(0.05427802368972277, 934.1637708355522)]
4	27	-1.948618927	-0.535057081	1210.45981	0.950140729	2.158861833	0	634.5869955	653.0917145	669.0866075	0.029200497	0.074994652	0.125151904	0.045810074	0.05382619	0.088609099	-1.685293361	0.092608941	1288.599496	[(-1.868342457229086, 0.07018411189712788)]	[(-1.7635541344206676, 1444.3874695528682)]	[(0.05427802368972277, 934.1637708355522)]
4	28	-1.243076706	-0.863656682	2076.912325	0.090091685	1.612268824	0	193.8291454	255.938781	418.9544006	0.027336451	0.048439373	0.06694192	0.018840025	0.046584226	0.058838479	-1.685293361	0.092608941	1288.599496	[(-1.868342457229086, 0.07018411189712788)]	[(-1.7635541344206676, 1444.3874695528682)]	[(0.05427802368972277, 934.1637708355522)]
4	29	-0.469513677	-0.96996767	1222.417761	0.986731516	3.542588487	0	380.782142	582.3208968	705.9249696	0.017179285	0.04320158	0.103089391	0.022629052	0.024212297	0.028793731	-1.685293361	0.092608941	1288.599496	[(-1.868342457229086, 0.07018411189712788)]	[(-1.7635541344206676, 1444.3874695528682)]	[(0.05427802368972277, 934.1637708355522)]
4	30	-2.423987586	-0.062869526	955.4003823	0.978570302	5.467466874	0	109.7530049	216.7116507	276.0989384	0.001347251	0.021918608	0.047894411	0.031224102	0.03845424	0.049464667	-1.685293361	0.092608941	1288.599496	[(-1.868342457229086, 0.07018411189712788)]	[(-1.7635541344206676, 1444.3874695528682)]	[(0.05427802368972277, 934.1637708355522)]
4	31	-2.371478454	-0.467478488	1622.329477	0.996431148	2.511591672	0	266.0023374	576.0919459	674.8464229	0.04060969	0.048991735	0.061406326	0.021768518	0.042567401	0.070285069	-1.685293361	0.092608941	1288.599496	[(-1.868342457229086, 0.07018411189712788)]	[(-1.7635541344206676, 1444.3874695528682)]	[(0.05427802368972277, 934.1637708355522)]
4	32	2.657787497	-0.994688573	1171.248126	0.866470561	1.519457748	0	0	332.9623568	502.8371819	0	0.081456593	0.224650512	0.000566033	0.017220635	0.031857195	-1.685293361	0.092608941	1288.599496	[(-1.868342457229086, 0.07018411189712788)]	[(-1.7635541344206676, 1444.3874695528682)]	[(0.05427802368972277, 934.1637708355522)]
4	33	0.727588787	-0.750086793	314.0359709	0.980240227	4.759269731	0	354.3557924	373.1592551	406.1117394	0.614617159	0.669952349	0.717683583	0.003371676	0.060043745	0.095896191	-1.685293361	0.092608941	1288.599496	[(-1.868342457229086, 0.07018411189712788)]	[(-1.7635541344206676, 1444.3874695528682)]	[(0.05427802368972277, 934.1637708355522)]
4	34	-2.092323827	-0.031645424	696.9273249	0.988725478	2.970323834	0	174.7210495	256.7467762	297.6405772	0.047644821	0.102001173	0.125748161	0.017618475	0.025429183	0.0332047	-1.685293361	0.092608941	1288.599496	[(-1.868342457229086, 0.07018411189712788)]	[(-1.7635541344206676, 1444.3874695528682)]	[(0.05427802368972277, 934.1637708355522)]
4	35	-1.315885904	-0.284788566	1148.685585	0.983541822	4.681622917	0	531.8645726	536.0607755	548.0982951	0.013016933	0.034084241	0.055041514	0.055393378	0.091454495	0.128735281	-1.685293361	0.092608941	1288.599496	[(-1.868342457229086, 0.07018411189712788)]	[(-1.7635541344206676, 1444.3874695528682)]	[(0.05427802368972277, 934.1637708355522)]
4	36	2.576347236	-1.021063543	1539.15906	0.824807399	0.975953906	0	374.4452757	453.1097954	641.7191001	0.081440261	0.081456593	0.224650512	0.025808937	0.034426593	0.048885429	-1.685293361	0.092608941	1288.599496	[(-1.868342457229086, 0.07018411189712788)]	[(-1.7635541344206676, 1444.3874695528682)]	[(0.05427802368972277, 934.1637708355522)]
4	37	-1.361348609	-0.813276461	2179.459382	0.92716574	5.012775244	0	232.6141432	340.8032962	482.0965861	0.001689621	0.035210655	0.073902445	0.050380221	0.060043745	0.074052827	-1.685293361	0.092608941	1288.599496	[(-1.868342457229086, 0.07018411189712788)]	[(-1.7635541344206676, 1444.3874695528682)]	[(0.05427802368972277, 934.1637708355522)]
4	38	1.905073435	0.235276818	209.0712667	0.953398371	2.464957567	0	111.1355615	209.3900617	307.2683789	0.248086723	0.442565321	0.550336765	0.006799165	0.016874711	0.025950004	-1.685293361	0.092608941	1288.599496	[(-1.868342457229086, 0.07018411189712788)]	[(-1.7635541344206676, 1444.3874695528682)]	[(0.05427802368972277, 934.1637708355522)]
4	39	-2.294395011	0.016023088	1109.037271	0.986481308	7.724695058	0	200.2551792	214.9960839	306.5605979	0.005889536	0.029098206	0.05035909	0.005601069	0.01348829	0.020447077	-1.685293361	0.092608941	1288.599496	[(-1.868342457229086, 0.07018411189712788)]	[(-1.7635541344206676, 1444.3874695528682)]	[(0.05427802368972277, 934.1637708355522)]
4	40	-1.359658988	-0.882496707	1997.578403	0.984633053	3.04688492	0	193.8291454	266.8472698	365.6955036	0.001689621	0.034084241	0.072550747	0.018840025	0.040816729	0.051302469	-1.685293361	0.092608941	1288.599496	[(-1.868342457229086, 0.07018411189712788)]	[(-1.7635541344206676, 1444.3874695528682)]	[(0.05427802368972277, 934.1637708355522)]
4	41	-1.896540367	0.117563584	1253.087937	0.775100586	2.021267518	0	162.3616719	270.8132239	339.4338591	0.022878064	0.077434636	0.13430313	0.001081993	0.004976347	0.007928093	-1.685293361	0.092608941	1288.599496	[(-1.868342457229086, 0.07018411189712788)]	[(-1.7635541344206676, 1444.3874695528682)]	[(0.05427802368972277, 934.1637708355522)]
4	42	-2.206977625	0.010422019	1281.304153	0.995533447	6.659788551	0	200.2551792	297.0683081	344.0973032	0.038932825	0.053479555	0.06587678	0.005601069	0.01348829	0.020447077	-1.685293361	0.092608941	1288.599496	[(-1.868342457229086, 0.07018411189712788)]	[(-1.7635541344206676, 1444.3874695528682)]	[(0.05427802368972277, 934.1637708355522)]
4	43	-1.553062272	-0.583146984	1663.117421	0.948376808	2.334894029	0	269.1957814	481.079968	557.2458924	0.008177093	0.015242379	0.03690408	0.048089903	0.085886125	0.115050019	-1.685293361	0.092608941	1288.599496	[(-1.868342457229086, 0.07018411189712788)]	[(-1.7635541344206676, 1444.3874695528682)]	[(0.05427802368972277, 934.1637708355522)]
4	44	-0.400941461	0.303327173	249.8047628	0.773901026	6.225174288	3	138.2089678	249.1647368	299.7717783	0.068572215	0.086412946	0.129616276	0.001978639	0.019643641	0.04036616	-1.685293361	0.092608941	1288.599496	[(-1.868342457229086, 0.07018411189712788)]	[(-1.7635541344206676, 1444.3874695528682)]	[(0.05427802368972277, 934.1637708355522)]
4	46	-1.561239366	-0.947338618	1622.284875	0.98497178	5.735025967	0	151.2420779	367.9181681	460.9498535	0.005805942	0.009790984	0.030362406	0.012924157	0.016234237	0.028793731	-1.685293361	0.092608941	1288.599496	[(-1.868342457229086, 0.07018411189712788)]	[(-1.7635541344206676, 1444.3874695528682)]	[(0.05427802368972277, 934.1637708355522)]
4	47	-1.597735224	0.102679509	907.3818723	0.955001937	2.998891593	0	219.2165026	379.4008256	439.2076569	0.021105943	0.029430573	0.036482406	0.002489461	0.00675037	0.011012142	-1.685293361	0.092608941	1288.599496	[(-1.868342457229086, 0.07018411189712788)]	[(-1.7635541344206676, 1444.3874695528682)]	[(0.05427802368972277, 934.1637708355522)]
4	49	-2.24591045	-0.229395188	699.9484621	0.717876228	1.619919235	0	174.7210495	278.8177291	313.4573977	0.015564039	0.032363963	0.05030365	0.055393378	0.105550551	0.136185416	-1.685293361	0.092608941	1288.599496	[(-1.868342457229086, 0.07018411189712788)]	[(-1.7635541344206676, 1444.3874695528682)]	[(0.05427802368972277, 934.1637708355522)]
4	51	-1.066541936	0.059938388	1292.12465	0.688021261	0.44050735	0	141.167638	258.6180457	349.4135963	0.024522927	0.077824936	0.1117019	0.001692881	0.007832669	0.014594551	-1.685293361	0.092608941	1288.599496	[(-1.868342457229086, 0.07018411189712788)]	[(-1.7635541344206676, 1444.3874695528682)]	[(0.05427802368972277, 934.1637708355522)]
4	52	-1.567045307	-0.429123396	1723.559572	0.96736381	1.686856144	0	269.1957814	559.9267604	675.3609352	0.005805942	0.009790984	0.028040029	0.038355092	0.056059419	0.083689354	-1.685293361	0.092608941	1288.599496	[(-1.868342457229086, 0.07018411189712788)]	[(-1.7635541344206676, 1444.3874695528682)]	[(0.05427802368972277, 934.1637708355522)]
4	53	-1.091064863	-0.934189115	1815.218464	0.973904317	3.658828205	0	335.2214843	404.3358702	468.4457058	0.024522927	0.077824936	0.102032409	0.000225346	0.016384468	0.032269054	-1.685293361	0.092608941	1288.599496	[(-1.868342457229086, 0.07018411189712788)]	[(-1.7635541344206676, 1444.3874695528682)]	[(0.05427802368972277, 934.1637708355522)]
4	54	-1.215740255	0.279480489	436.7756784	0.97540722	1.086322975	0	178.8750494	225.5739204	329.6895582	0.027336451	0.048439373	0.074027832	0.021868046	0.0299728	0.039574704	-1.685293361	0.092608941	1288.599496	[(-1.868342457229086, 0.07018411189712788)]	[(-1.7635541344206676, 1444.3874695528682)]	[(0.05427802368972277, 934.1637708355522)]
4	55	-0.513366916	0.100190048	816.1531949	0.995792256	2.181589933	0	199.077514	273.4353298	329.2116731	0.026673955	0.060984217	0.113758973	0.001470106	0.00675037	0.011535319	-1.685293361	0.092608941	1288.599496	[(-1.868342457229086, 0.07018411189712788)]	[(-1.7635541344206676, 1444.3874695528682)]	[(0.05427802368972277, 934.1637708355522)]
4	56	-1.739193082	0.098719942	1507.465959	0.675431317	2.233658875	0	278.4824938	339.1896454	461.84172	0.088550238	0.107339532	0.128385936	0.001470106	0.00773044	0.012123361	-1.685293361	0.092608941	1288.599496	[(-1.868342457229086, 0.07018411189712788)]	[(-1.7635541344206676, 1444.3874695528682)]	[(0.05427802368972277, 934.1637708355522)]
4	57	-1.650642844	0.122605032	1119.86608	0.841234638	1.416944253	0	219.2165026	314.485204	395.3179612	0.00346026	0.043460481	0.060505844	0.003764152	0.004976347	0.005911513	-1.685293361	0.092608941	1288.599496	[(-1.868342457229086, 0.07018411189712788)]	[(-1.7635541344206676, 1444.3874695528682)]	[(0.05427802368972277, 934.1637708355522)]
4	58	0.112971628	0.200354601	491.7858953	0.999769215	7.169501874	0	181.0264138	254.6321858	292.4771178	0.092962779	0.147429777	0.273040077	0.008155002	0.018047506	0.029929552	-1.685293361	0.092608941	1288.599496	[(-1.868342457229086, 0.07018411189712788)]	[(-1.7635541344206676, 1444.3874695528682)]	[(0.05427802368972277, 934.1637708355522)]
4	59	-2.261474489	0.130365123	1518.28292	0.983543286	1.948124181	0	109.9541202	257.6141625	342.5668634	0.015564039	0.025171849	0.048003275	0.000891657	0.004215896	0.006971136	-1.685293361	0.092608941	1288.599496	[(-1.868342457229086, 0.07018411189712788)]	[(-1.7635541344206676, 1444.3874695528682)]	[(0.05427802368972277, 934.1637708355522)]
4	60	0.020008849	0.129473466	659.0547054	0.99451061	3.108736314	0	122.7824944	174.9048103	277.6038135	0.018867773	0.085454591	0.198669854	0.000891657	0.003621458	0.006614473	-1.685293361	0.092608941	1288.599496	[(-1.868342457229086, 0.07018411189712788)]	[(-1.7635541344206676, 1444.3874695528682)]	[(0.05427802368972277, 934.1637708355522)]
4	61	-2.499112024	0.139771577	1552.049398	0.924719905	1.086608901	0	341.0694118	408.721507	482.9523824	0.023467354	0.057456326	0.077405286	0.009406454	0.011035652	0.014496299	-1.685293361	0.092608941	1288.599496	[(-1.868342457229086, 0.07018411189712788)]	[(-1.7635541344206676, 1444.3874695528682)]	[(0.05427802368972277, 934.1637708355522)]
4	62	-2.288505474	0.126369184	1619.82024	0.998770004	3.823521662	0	109.9541202	281.3393743	392.1158328	0.005889536	0.025171849	0.048003275	0.003104282	0.003621458	0.005911513	-1.685293361	0.092608941	1288.599496	[(-1.868342457229086, 0.07018411189712788)]	[(-1.7635541344206676, 1444.3874695528682)]	[(0.05427802368972277, 934.1637708355522)]
4	63	-0.766705278	0.336432773	346.580341	0.909855922	1.896558753	0	138.2089678	209.053265	288.0489691	0.084836724	0.139355718	0.190283567	0.033105599	0.04171404	0.060186653	-1.685293361	0.092608941	1288.599496	[(-1.868342457229086, 0.07018411189712788)]	[(-1.7635541344206676, 1444.3874695528682)]	[(0.05427802368972277, 934.1637708355522)]
4	64	2.153160158	0.516649597	281.1922751	0.989521741	5.273201539	0	111.1355615	252.6041073	355.3424525	0.248086723	0.337657207	0.404445259	0.105581638	0.166373629	0.190318212	-1.685293361	0.092608941	1288.599496	[(-1.868342457229086, 0.07018411189712788)]	[(-1.7635541344206676, 1444.3874695528682)]	[(0.05427802368972277, 934.1637708355522)]
4	65	-0.975935422	0.069548691	1208.107336	0.886111766	0.804370544	0	141.167638	289.5707929	363.4500376	0.085229857	0.096988604	0.141829567	0.007917421	0.009372377	0.015818702	-1.685293361	0.092608941	1288.599496	[(-1.868342457229086, 0.07018411189712788)]	[(-1.7635541344206676, 1444.3874695528682)]	[(0.05427802368972277, 934.1637708355522)]
4	66	2.494857978	0.218219065	801.720487	0.93398939	0.918165676	0	565.0487811	632.2867329	700.5546666	0.081489258	0.135782765	0.257246215	0.009709462	0.012341934	0.023230338	-1.685293361	0.092608941	1288.599496	[(-1.868342457229086, 0.07018411189712788)]	[(-1.7635541344206676, 1444.3874695528682)]	[(0.05427802368972277, 934.1637708355522)]
4	67	-1.91941843	0.116481591	1413.704168	0.971092994	1.37022915	0	162.3616719	291.0878546	364.4587315	0.022878064	0.074994652	0.125151904	0.001081993	0.005697676	0.008777397	-1.685293361	0.092608941	1288.599496	[(-1.868342457229086, 0.07018411189712788)]	[(-1.7635541344206676, 1444.3874695528682)]	[(0.05427802368972277, 934.1637708355522)]
4	68	-1.184887303	0.061631269	1494.244066	0.985811931	1.87661385	0	168.5132807	276.0586805	421.3816396	0.030852952	0.060954932	0.083838366	0.001692881	0.007832669	0.014594551	-1.685293361	0.092608941	1288.599496	[(-1.868342457229086, 0.07018411189712788)]	[(-1.7635541344206676, 1444.3874695528682)]	[(0.05427802368972277, 934.1637708355522)]
4	70	1.415248737	0.41106796	318.6815011	0.832544088	0.783116648	0	162.6788311	246.8132469	328.2279324	0.489824698	0.638465356	0.831220762	0.074635187	0.09598587	0.105852902	-1.685293361	0.092608941	1288.599496	[(-1.868342457229086, 0.07018411189712788)]	[(-1.7635541344206676, 1444.3874695528682)]	[(0.05427802368972277, 934.1637708355522)]
5	0	2.893504718	-0.671582308	848.6058355	0.9970972	5.188945614	0	462.3628232	552.8811408	586.0000426	0.00244975	0.070266799	0.120824993	0.002202163	0.067440434	0.128680723	1.425154234	0.059528679	780.3289053	[(1.1306266271064496, 0.008570452066278366)]	[(1.2305889423463001, 1090.2300956716688)]	[(0.07942585459471506, 698.6165316209467)]
5	1	0.655293971	0.016204538	1333.921677	0.994634223	5.054826321	0	70.92398808	279.3456767	374.0849927	0.016427772	0.03813377	0.079217096	0.007310024	0.014178268	0.025409124	1.425154234	0.059528679	780.3289053	[(1.1306266271064496, 0.008570452066278366)]	[(1.2305889423463001, 1090.2300956716688)]	[(0.07942585459471506, 698.6165316209467)]
5	2	1.259070575	0.235492655	442.465653	0.335726929	2.371065354	0	157.9953805	280.1469417	324.83012	0.051823685	0.118774956	0.191433941	0.027372115	0.038582179	0.050243171	1.425154234	0.059528679	780.3289053	[(1.1306266271064496, 0.008570452066278366)]	[(1.2305889423463001, 1090.2300956716688)]	[(0.07942585459471506, 698.6165316209467)]
5	3	2.891054968	0.173598064	561.7760695	0.974802918	2.504934251	0	163.1345304	193.8306328	226.603691	0.00244975	0.070266799	0.120824993	0.010862945	0.014765285	0.018713175	1.425154234	0.059528679	780.3289053	[(1.1306266271064496, 0.008570452066278366)]	[(1.2305889423463001, 1090.2300956716688)]	[(0.07942585459471506, 698.6165316209467)]
5	5	-0.101072992	-0.209951889	667.7123496	0.994887367	5.630288394	0	251.3724096	296.3473516	326.3222294	0.159055383	0.218997888	0.291417157	0.042969579	0.064367648	0.077423998	1.425154234	0.059528679	780.3289053	[(1.1306266271064496, 0.008570452066278366)]	[(1.2305889423463001, 1090.2300956716688)]	[(0.07942585459471506, 698.6165316209467)]
5	6	0.671721742	0.042748949	1276.501785	0.991931749	3.984653981	0	70.92398808	250.7943286	349.6601276	0.016427772	0.03813377	0.085788204	0.008960349	0.018246382	0.025835676	1.425154234	0.059528679	780.3289053	[(1.1306266271064496, 0.008570452066278366)]	[(1.2305889423463001, 1090.2300956716688)]	[(0.07942585459471506, 698.6165316209467)]
5	8	1.147389863	0.151845287	583.8777447	0.058276914	1.290986232	0	157.9953805	267.0325182	337.1809201	0.059857027	0.084225832	0.146636039	0.002965425	0.007634237	0.010049495	1.425154234	0.059528679	780.3289053	[(1.1306266271064496, 0.008570452066278366)]	[(1.2305889423463001, 1090.2300956716688)]	[(0.07942585459471506, 698.6165316209467)]
5	9	0.487809232	-0.106445551	208.3547263	0.971232231	3.210524111	0	313.2329405	349.0085611	379.3144131	0.017992718	0.023759343	0.07566531	0.003085239	0.013911353	0.02169024	1.425154234	0.059528679	780.3289053	[(1.1306266271064496, 0.008570452066278366)]	[(1.2305889423463001, 1090.2300956716688)]	[(0.07942585459471506, 698.6165316209467)]
5	10	-0.260128374	0.051709298	845.7337583	0.939293759	3.49723003	0	163.8131051	223.0683345	285.5890534	0.159055383	0.194311747	0.291417157	0.008960349	0.02246973	0.026946842	1.425154234	0.059528679	780.3289053	[(1.1306266271064496, 0.008570452066278366)]	[(1.2305889423463001, 1090.2300956716688)]	[(0.07942585459471506, 698.6165316209467)]
5	11	2.508574183	-0.13767167	388.0916132	0.940471362	4.619043456	0	162.3192746	223.8508179	267.3809064	0.108760951	0.147851708	0.175402207	0.005572928	0.018343179	0.031211607	1.425154234	0.059528679	780.3289053	[(1.1306266271064496, 0.008570452066278366)]	[(1.2305889423463001, 1090.2300956716688)]	[(0.07942585459471506, 698.6165316209467)]
5	12	2.327704394	-1.412265167	1270.097847	0.992540244	6.663705665	0	374.5458448	414.435822	472.1683333	0.071716332	0.125344255	0.164324676	0.057682579	0.099851498	0.139874498	1.425154234	0.059528679	780.3289053	[(1.1306266271064496, 0.008570452066278366)]	[(1.2305889423463001, 1090.2300956716688)]	[(0.07942585459471506, 698.6165316209467)]
5	13	2.085112048	-0.332174429	1206.495153	0.983176675	4.012498853	0	373.9902487	468.3184123	514.0880917	0.034860089	0.037873954	0.07120176	0.028516688	0.058862162	0.098662357	1.425154234	0.059528679	780.3289053	[(1.1306266271064496, 0.008570452066278366)]	[(1.2305889423463001, 1090.2300956716688)]	[(0.07942585459471506, 698.6165316209467)]
5	14	0.627373016	0.091433968	592.5258211	0.87917806	2.507698923	0	115.6090712	211.8146945	269.5057418	0.027920955	0.05674774	0.079217096	0.002645085	0.004923135	0.007082411	1.425154234	0.059528679	780.3289053	[(1.1306266271064496, 0.008570452066278366)]	[(1.2305889423463001, 1090.2300956716688)]	[(0.07942585459471506, 698.6165316209467)]
5	15	0.293009618	-0.032801516	846.4177417	0.397865857	0.91873975	0	283.5339486	315.9415585	334.1710402	0.176806896	0.195977472	0.209323297	0.010452245	0.027564011	0.034404754	1.425154234	0.059528679	780.3289053	[(1.1306266271064496, 0.008570452066278366)]	[(1.2305889423463001, 1090.2300956716688)]	[(0.07942585459471506, 698.6165316209467)]
5	16	-0.857348772	-1.162838592	1141.164192	0.987814889	6.766025686	0	234.0295799	436.2937753	561.8094051	0.030110013	0.162132572	0.300782557	0.099035156	0.11867213	0.134368545	1.425154234	0.059528679	780.3289053	[(1.1306266271064496, 0.008570452066278366)]	[(1.2305889423463001, 1090.2300956716688)]	[(0.07942585459471506, 698.6165316209467)]
5	17	1.625460499	-0.06688829	1265.593206	0.986054102	4.994525437	0	252.7330352	394.0325062	454.0995285	0.060447012	0.150326171	0.217152016	0.00406624	0.020595848	0.027563365	1.425154234	0.059528679	780.3289053	[(1.1306266271064496, 0.008570452066278366)]	[(1.2305889423463001, 1090.2300956716688)]	[(0.07942585459471506, 698.6165316209467)]
5	19	2.050251958	0.148879861	610.5805468	0.90824919	1.919447561	0	333.3441178	357.9824378	376.0065791	0.004307606	0.037873954	0.065684642	0.002965425	0.006040493	0.008863325	1.425154234	0.059528679	780.3289053	[(1.1306266271064496, 0.008570452066278366)]	[(1.2305889423463001, 1090.2300956716688)]	[(0.07942585459471506, 698.6165316209467)]
5	21	0.725346554	-0.763217332	1169.754204	0.9378915	2.1830591	0	671.5764104	700.7405056	723.9265944	0.053624811	0.073883644	0.099166533	0.016849091	0.065972325	0.091145848	1.425154234	0.059528679	780.3289053	[(1.1306266271064496, 0.008570452066278366)]	[(1.2305889423463001, 1090.2300956716688)]	[(0.07942585459471506, 698.6165316209467)]
5	22	0.060884179	-0.400991265	954.2603748	0.959390345	3.716264051	0	346.0487164	410.3534975	451.9616769	0.161957171	0.238365054	0.31019051	0.040300147	0.085728927	0.14230915	1.425154234	0.059528679	780.3289053	[(1.1306266271064496, 0.008570452066278366)]	[(1.2305889423463001, 1090.2300956716688)]	[(0.07942585459471506, 698.6165316209467)]
5	23	3.078512454	-0.998000924	1157.169904	0.959774394	4.93099682	0	442.1251248	465.4938483	525.1392596	0.073685498	0.148716907	0.224302287	0.002832642	0.017870461	0.045490722	1.425154234	0.059528679	780.3289053	[(1.1306266271064496, 0.008570452066278366)]	[(1.2305889423463001, 1090.2300956716688)]	[(0.07942585459471506, 698.6165316209467)]
5	24	0.889899314	-0.673784471	1852.848775	0.995287235	5.903114473	0	463.5750396	760.3261255	940.3158304	0.000927146	0.029800728	0.086061147	0.002202163	0.065972325	0.126918992	1.425154234	0.059528679	780.3289053	[(1.1306266271064496, 0.008570452066278366)]	[(1.2305889423463001, 1090.2300956716688)]	[(0.07942585459471506, 698.6165316209467)]
5	25	1.525222551	-0.360691118	795.5785732	0.996179754	4.875379572	0	456.2604202	482.6010045	502.2489547	0.100237948	0.175691628	0.244576647	0.028516688	0.058862162	0.110069032	1.425154234	0.059528679	780.3289053	[(1.1306266271064496, 0.008570452066278366)]	[(1.2305889423463001, 1090.2300956716688)]	[(0.07942585459471506, 698.6165316209467)]
5	26	-2.922120554	-0.043253761	798.2378164	0.976461613	3.189870181	0	172.028704	211.7628067	291.6622885	0.010589475	0.021949924	0.085767918	0.010452245	0.020595848	0.034404754	1.425154234	0.059528679	780.3289053	[(1.1306266271064496, 0.008570452066278366)]	[(1.2305889423463001, 1090.2300956716688)]	[(0.07942585459471506, 698.6165316209467)]
5	27	2.045944352	-0.903872996	1441.59228	0.98317281	5.603142454	0	427.5915979	608.7178491	681.9113028	0.004307606	0.040745691	0.065684642	0.014413627	0.030759412	0.056673347	1.425154234	0.059528679	780.3289053	[(1.1306266271064496, 0.008570452066278366)]	[(1.2305889423463001, 1090.2300956716688)]	[(0.07942585459471506, 698.6165316209467)]
5	28	-0.963370208	-1.009017282	654.1955847	0.992643854	3.985094487	0	436.8663209	513.2319599	559.5773074	0.106021435	0.232813529	0.385599705	0.008183716	0.023326272	0.053170752	1.425154234	0.059528679	780.3289053	[(1.1306266271064496, 0.008570452066278366)]	[(1.2305889423463001, 1090.2300956716688)]	[(0.07942585459471506, 698.6165316209467)]
5	29	0.509335525	-0.252921468	608.0560227	0.991809123	6.277141241	0	217.4827565	267.767196	316.5810659	0.010232724	0.023759343	0.067054793	0.042969579	0.076664064	0.093212943	1.425154234	0.059528679	780.3289053	[(1.1306266271064496, 0.008570452066278366)]	[(1.2305889423463001, 1090.2300956716688)]	[(0.07942585459471506, 698.6165316209467)]
5	30	-2.707944767	-1.000833566	1504.903062	0.804360456	0.929358531	0	415.1050388	452.9732545	546.5984206	0.065361756	0.154011294	0.184196508	0.002832642	0.017870461	0.046623779	1.425154234	0.059528679	780.3289053	[(1.1306266271064496, 0.008570452066278366)]	[(1.2305889423463001, 1090.2300956716688)]	[(0.07942585459471506, 698.6165316209467)]
5	31	0.469816513	-0.07095453	1072.786631	0.977236348	3.180137382	0	283.5339486	327.0359149	377.6360646	0.017992718	0.035754488	0.088325373	0.00406624	0.021390931	0.027563365	1.425154234	0.059528679	780.3289053	[(1.1306266271064496, 0.008570452066278366)]	[(1.2305889423463001, 1090.2300956716688)]	[(0.07942585459471506, 698.6165316209467)]
5	32	-2.942128162	-1.261873748	1410.73662	0.992335743	7.880226321	0	258.0973402	308.3584874	356.4611252	0.009418133	0.014890274	0.089535171	0.017046985	0.05053992	0.080209267	1.425154234	0.059528679	780.3289053	[(1.1306266271064496, 0.008570452066278366)]	[(1.2305889423463001, 1090.2300956716688)]	[(0.07942585459471506, 698.6165316209467)]
5	33	1.915754051	-0.780066423	1793.667584	0.997327379	3.065054063	0	427.5915979	599.7889866	814.2627765	0.008077707	0.061461589	0.097648134	0.016849091	0.074479517	0.091145848	1.425154234	0.059528679	780.3289053	[(1.1306266271064496, 0.008570452066278366)]	[(1.2305889423463001, 1090.2300956716688)]	[(0.07942585459471506, 698.6165316209467)]
5	34	-2.525448428	-1.278920733	1591.008638	0.922583556	3.184015645	0	258.0973402	348.9369811	453.5171907	0.109261536	0.17987199	0.268709939	0.017046985	0.039175263	0.073390473	1.425154234	0.059528679	780.3289053	[(1.1306266271064496, 0.008570452066278366)]	[(1.2305889423463001, 1090.2300956716688)]	[(0.07942585459471506, 698.6165316209467)]
5	35	1.20724689	-0.132098742	1246.815197	0.990877321	4.349858654	0	500.5121729	522.6283867	556.2659236	0.051823685	0.084225832	0.17057885	0.005572928	0.014627894	0.026753265	1.425154234	0.059528679	780.3289053	[(1.1306266271064496, 0.008570452066278366)]	[(1.2305889423463001, 1090.2300956716688)]	[(0.07942585459471506, 698.6165316209467)]
5	36	3.004826956	-1.303737683	1656.83763	0.975557783	3.012240312	0	292.4322771	363.3207313	469.5362402	0.073685498	0.099593242	0.165353889	0.02481695	0.039175263	0.073390473	1.425154234	0.059528679	780.3289053	[(1.1306266271064496, 0.008570452066278366)]	[(1.2305889423463001, 1090.2300956716688)]	[(0.07942585459471506, 698.6165316209467)]
5	37	-0.82723876	-0.95823854	1084.408212	0.991547273	2.348855959	0	234.0295799	460.9392959	623.0152692	0.030110013	0.162132572	0.288738552	0.039762384	0.040769776	0.045490722	1.425154234	0.059528679	780.3289053	[(1.1306266271064496, 0.008570452066278366)]	[(1.2305889423463001, 1090.2300956716688)]	[(0.07942585459471506, 698.6165316209467)]
5	38	2.666754655	0.453931113	309.9827182	0.972680684	4.073867143	0	168.6635704	228.6750494	292.2544332	0.018433229	0.065858135	0.116011038	0.218438458	0.240010088	0.253966683	1.425154234	0.059528679	780.3289053	[(1.1306266271064496, 0.008570452066278366)]	[(1.2305889423463001, 1090.2300956716688)]	[(0.07942585459471506, 698.6165316209467)]
5	41	1.066250105	-1.354582588	941.8116454	0.972913986	5.436026279	0	408.1241795	524.18717	591.2119814	0.081139758	0.121336311	0.143527533	0.050844905	0.061396446	0.093728435	1.425154234	0.059528679	780.3289053	[(1.1306266271064496, 0.008570452066278366)]	[(1.2305889423463001, 1090.2300956716688)]	[(0.07942585459471506, 698.6165316209467)]
5	42	0.888972167	-0.918286623	1914.425317	0.971378915	3.011900833	0	463.5750396	799.5733886	958.108917	0.000927146	0.029800728	0.086061147	0.014413627	0.030759412	0.050907896	1.425154234	0.059528679	780.3289053	[(1.1306266271064496, 0.008570452066278366)]	[(1.2305889423463001, 1090.2300956716688)]	[(0.07942585459471506, 698.6165316209467)]
5	43	1.961870809	-0.103360313	955.3334773	0.982806074	4.602744192	0	367.5234786	371.0976323	378.1206172	0.038039051	0.056076451	0.075970348	0.003085239	0.015968179	0.022924335	1.425154234	0.059528679	780.3289053	[(1.1306266271064496, 0.008570452066278366)]	[(1.2305889423463001, 1090.2300956716688)]	[(0.07942585459471506, 698.6165316209467)]
5	44	-1.980907015	-0.11944118	309.2140402	0.986904631	2.626374804	0	214.024843	363.5581188	412.7769336	0.173845857	0.384555716	0.534620882	0.012657562	0.013911353	0.02169024	1.425154234	0.059528679	780.3289053	[(1.1306266271064496, 0.008570452066278366)]	[(1.2305889423463001, 1090.2300956716688)]	[(0.07942585459471506, 698.6165316209467)]
5	45	0.924377713	0.023514562	1491.530977	0.992071886	3.21507185	0	409.5049975	440.1839753	510.7580522	0.034478399	0.052786327	0.099852507	0.007310024	0.014178268	0.025409124	1.425154234	0.059528679	780.3289053	[(1.1306266271064496, 0.008570452066278366)]	[(1.2305889423463001, 1090.2300956716688)]	[(0.07942585459471506, 698.6165316209467)]
5	48	2.124706124	-0.880373931	2122.757683	0.073487375	1.929273231	0	469.83792	760.7545762	952.100646	0.039594076	0.064270004	0.080728716	0.023499066	0.046425456	0.071348095	1.425154234	0.059528679	780.3289053	[(1.1306266271064496, 0.008570452066278366)]	[(1.2305889423463001, 1090.2300956716688)]	[(0.07942585459471506, 698.6165316209467)]
5	50	1.923831758	0.007524168	1437.018919	-0.060122076	0.543607595	0	446.5535993	459.2950361	484.0945953	0.008077707	0.056076451	0.091185968	0.008680371	0.019965182	0.028881272	1.425154234	0.059528679	780.3289053	[(1.1306266271064496, 0.008570452066278366)]	[(1.2305889423463001, 1090.2300956716688)]	[(0.07942585459471506, 698.6165316209467)]
5	53	0.835902675	0.094079053	994.8562693	0.976128161	2.450500851	0	342.2594821	389.9213298	415.1130478	0.053069492	0.06518039	0.094055645	0.002645085	0.006420454	0.008092154	1.425154234	0.059528679	780.3289053	[(1.1306266271064496, 0.008570452066278366)]	[(1.2305889423463001, 1090.2300956716688)]	[(0.07942585459471506, 698.6165316209467)]
5	54	0.519568249	0.184461008	509.5938811	0.90455151	2.662922624	0	115.6090712	230.1414454	273.4718786	0.010232724	0.030581159	0.067054793	0.010862945	0.015698299	0.02067403	1.425154234	0.059528679	780.3289053	[(1.1306266271064496, 0.008570452066278366)]	[(1.2305889423463001, 1090.2300956716688)]	[(0.07942585459471506, 698.6165316209467)]
5	55	-2.416186892	0.141980645	660.6075737	0.313059847	0.367544932	0	239.3470274	305.2293251	340.750301	0.109261536	0.252713014	0.339870516	0.001357621	0.004838233	0.006368073	1.425154234	0.059528679	780.3289053	[(1.1306266271064496, 0.008570452066278366)]	[(1.2305889423463001, 1090.2300956716688)]	[(0.07942585459471506, 698.6165316209467)]
5	56	-0.437054103	0.105953249	883.913906	0.995729462	4.390049653	0	68.86390326	206.5989926	331.8977492	0.070028402	0.194311747	0.278682914	0.003347197	0.007838119	0.011599423	1.425154234	0.059528679	780.3289053	[(1.1306266271064496, 0.008570452066278366)]	[(1.2305889423463001, 1090.2300956716688)]	[(0.07942585459471506, 698.6165316209467)]
5	57	-2.932710029	0.135722784	690.8466741	0.991655663	2.437680718	0	109.8034302	132.0170412	208.9141401	0.009418133	0.014890274	0.085767918	0.001203162	0.004120421	0.008328169	1.425154234	0.059528679	780.3289053	[(1.1306266271064496, 0.008570452066278366)]	[(1.2305889423463001, 1090.2300956716688)]	[(0.07942585459471506, 698.6165316209467)]
5	58	2.20425775	0.081963404	1141.74284	0.925540072	1.440417491	0	79.36352693	247.7866423	344.3692609	0.051730312	0.08347588	0.105576015	0.002790436	0.005429124	0.009809134	1.425154234	0.059528679	780.3289053	[(1.1306266271064496, 0.008570452066278366)]	[(1.2305889423463001, 1090.2300956716688)]	[(0.07942585459471506, 698.6165316209467)]
5	59	1.68590751	0.08475384	1104.024097	0.96072677	1.330855768	0	252.7330352	360.8707167	438.4123981	0.060447012	0.150326171	0.192973212	0.001235935	0.003568833	0.007576785	1.425154234	0.059528679	780.3289053	[(1.1306266271064496, 0.008570452066278366)]	[(1.2305889423463001, 1090.2300956716688)]	[(0.07942585459471506, 698.6165316209467)]
5	60	2.617335134	0.20812054	452.3626838	0.999450125	2.649951759	0	162.3192746	169.173169	212.585416	0.04941952	0.075344407	0.135778846	0.009970659	0.020334102	0.028345479	1.425154234	0.059528679	780.3289053	[(1.1306266271064496, 0.008570452066278366)]	[(1.2305889423463001, 1090.2300956716688)]	[(0.07942585459471506, 698.6165316209467)]
5	61	-2.773306523	0.134519621	697.0127424	0.88453163	2.34068678	0	109.8034302	158.8515636	222.9914435	0.065361756	0.124526431	0.14529353	0.001203162	0.004922529	0.009290699	1.425154234	0.059528679	780.3289053	[(1.1306266271064496, 0.008570452066278366)]	[(1.2305889423463001, 1090.2300956716688)]	[(0.07942585459471506, 698.6165316209467)]
5	62	2.685187884	0.140623023	666.9299829	0.973269203	2.053036629	0	163.1345304	186.5945221	244.4751822	0.018433229	0.065858135	0.116011038	0.001357621	0.004120421	0.006368073	1.425154234	0.059528679	780.3289053	[(1.1306266271064496, 0.008570452066278366)]	[(1.2305889423463001, 1090.2300956716688)]	[(0.07942585459471506, 698.6165316209467)]
5	63	-2.957373243	0.16191793	579.8375973	-0.027778531	0.676643684	0	114.2189892	174.0271536	223.9699974	0.01524508	0.025053661	0.101731236	0.010072643	0.011596948	0.015204607	1.425154234	0.059528679	780.3289053	[(1.1306266271064496, 0.008570452066278366)]	[(1.2305889423463001, 1090.2300956716688)]	[(0.07942585459471506, 698.6165316209467)]
5	65	-1.807061158	0.198149881	474.958154	-0.698757958	0.459379535	0	214.024843	387.0436106	464.5020041	0.173845857	0.500452954	0.649186684	0.009970659	0.01607045	0.024357215	1.425154234	0.059528679	780.3289053	[(1.1306266271064496, 0.008570452066278366)]	[(1.2305889423463001, 1090.2300956716688)]	[(0.07942585459471506, 698.6165316209467)]
5	66	-0.507082505	0.102606052	912.3200074	0.965044299	0.639509813	0	68.86390326	249.5772918	379.4360506	0.070028402	0.212379596	0.278682914	0.003347197	0.007682094	0.010260544	1.425154234	0.059528679	780.3289053	[(1.1306266271064496, 0.008570452066278366)]	[(1.2305889423463001, 1090.2300956716688)]	[(0.07942585459471506, 698.6165316209467)]
5	67	2.79647631	0.114246214	819.920237	0.980401694	2.054260247	0	174.5855807	265.8372325	322.5636354	0.094578657	0.100965164	0.122351665	0.008292965	0.013366762	0.016370053	1.425154234	0.059528679	780.3289053	[(1.1306266271064496, 0.008570452066278366)]	[(1.2305889423463001, 1090.2300956716688)]	[(0.07942585459471506, 698.6165316209467)]
5	68	2.255988062	0.085989775	1088.394943	0.996378533	0.602403977	0	79.36352693	225.2018113	341.5815307	0.051730312	0.084909528	0.12626814	0.001235935	0.003568833	0.007082411	1.425154234	0.059528679	780.3289053	[(1.1306266271064496, 0.008570452066278366)]	[(1.2305889423463001, 1090.2300956716688)]	[(0.07942585459471506, 698.6165316209467)]
6	0	2.42288134	0.365872801	351.2429096	0.994014718	4.812971518	0	139.9617758	177.0060828	208.6801645	0.027588847	0.039204219	0.079028832	0.040520741	0.045935854	0.071757196	2.321343941	0.148989817	1091.284286	[(2.3743020926491996, 0.1434977772704566)]	[(2.622419908443381, 1324.045675208935)]	[(0.13719214441186794, 1115.9289439092404)]
6	2	1.249415163	0.124767773	725.8722713	0.60323832	1.836319821	0	148.5749101	202.0850401	254.0186234	0.045565856	0.083713932	0.111553793	4.77E-05	0.002048563	0.002838211	2.321343941	0.148989817	1091.284286	[(2.3743020926491996, 0.1434977772704566)]	[(2.622419908443381, 1324.045675208935)]	[(0.13719214441186794, 1115.9289439092404)]
6	3	1.764262494	-0.430046412	1836.208554	0.804587759	1.769067564	0	602.5442357	697.2870737	794.6305066	0.038981436	0.073118002	0.089911364	0.075642213	0.135408297	0.182974933	2.321343941	0.148989817	1091.284286	[(2.3743020926491996, 0.1434977772704566)]	[(2.622419908443381, 1324.045675208935)]	[(0.13719214441186794, 1115.9289439092404)]
6	4	2.593522004	-0.824365866	1718.129487	0.882357724	3.653858977	0	341.6335756	444.85007	531.1889867	0.000991145	0.008983654	0.04293885	0.001085503	0.011575063	0.029760517	2.321343941	0.148989817	1091.284286	[(2.3743020926491996, 0.1434977772704566)]	[(2.622419908443381, 1324.045675208935)]	[(0.13719214441186794, 1115.9289439092404)]
6	5	1.41068427	-0.280121979	926.5967613	0.994823629	5.640488349	0	406.9455248	416.0930688	438.3940296	0.002216523	0.060211374	0.103878791	0.149924434	0.183019946	0.22784682	2.321343941	0.148989817	1091.284286	[(2.3743020926491996, 0.1434977772704566)]	[(2.622419908443381, 1324.045675208935)]	[(0.13719214441186794, 1115.9289439092404)]
6	6	2.373222293	0.066894898	1141.982233	0.982717339	5.165624173	0	170.8702012	229.6006212	330.6084513	0.009294286	0.042389331	0.076851887	0.024484202	0.026902501	0.029709287	2.321343941	0.148989817	1091.284286	[(2.3743020926491996, 0.1434977772704566)]	[(2.622419908443381, 1324.045675208935)]	[(0.13719214441186794, 1115.9289439092404)]
6	7	1.14239398	0.109977935	847.4740612	0.949925023	3.521025797	0	148.5749101	183.0649609	241.0479504	0.038336877	0.082803689	0.102670215	0.006837296	0.008388146	0.00933975	2.321343941	0.148989817	1091.284286	[(2.3743020926491996, 0.1434977772704566)]	[(2.622419908443381, 1324.045675208935)]	[(0.13719214441186794, 1115.9289439092404)]
6	8	1.412900793	0.16401553	969.1138882	0.959674404	3.988565105	0	139.1691866	183.4480395	221.6954173	0.002216523	0.061689056	0.1047654	0.000551218	0.00436693	0.00995764	2.321343941	0.148989817	1091.284286	[(2.3743020926491996, 0.1434977772704566)]	[(2.622419908443381, 1324.045675208935)]	[(0.13719214441186794, 1115.9289439092404)]
6	9	1.846291143	-0.790383961	1619.526546	0.994743489	5.93097552	0	281.9741524	473.7626827	603.0246428	0.016315271	0.027486929	0.040001524	0.032896401	0.037663964	0.042919077	2.321343941	0.148989817	1091.284286	[(2.3743020926491996, 0.1434977772704566)]	[(2.622419908443381, 1324.045675208935)]	[(0.13719214441186794, 1115.9289439092404)]
6	10	2.668776388	0.040223674	1437.116604	0.98725209	5.656396106	0	105.5793812	152.1542994	207.4412917	0.037234522	0.051649251	0.060893075	0.002880851	0.01543323	0.02624491	2.321343941	0.148989817	1091.284286	[(2.3743020926491996, 0.1434977772704566)]	[(2.622419908443381, 1324.045675208935)]	[(0.13719214441186794, 1115.9289439092404)]
6	11	1.104057104	0.259691239	481.6497353	0.926308366	2.943357191	3	270.9414117	311.729319	338.0786876	0.038336877	0.059023034	0.102670215	0.008615295	0.025407787	0.03907036	2.321343941	0.148989817	1091.284286	[(2.3743020926491996, 0.1434977772704566)]	[(2.622419908443381, 1324.045675208935)]	[(0.13719214441186794, 1115.9289439092404)]
6	12	2.305007633	-0.839046127	2073.88981	0.911011299	1.640310611	0	388.4101852	431.5978378	539.2927811	0.06821466	0.085784165	0.104137751	0.004279163	0.011575063	0.035632621	2.321343941	0.148989817	1091.284286	[(2.3743020926491996, 0.1434977772704566)]	[(2.622419908443381, 1324.045675208935)]	[(0.13719214441186794, 1115.9289439092404)]
6	13	1.880359964	0.310391372	416.9258015	0.966835203	2.281481347	0	99.5641747	140.6487239	202.6651305	0.001992124	0.01018781	0.020644737	0.013676036	0.026445619	0.038826743	2.321343941	0.148989817	1091.284286	[(2.3743020926491996, 0.1434977772704566)]	[(2.622419908443381, 1324.045675208935)]	[(0.13719214441186794, 1115.9289439092404)]
6	14	2.821213885	0.138318219	981.7744285	0.95009315	3.109143439	0	232.8432963	252.1250147	284.4901235	0.016561462	0.023990429	0.040892068	0.002267821	0.00856121	0.011049026	2.321343941	0.148989817	1091.284286	[(2.3743020926491996, 0.1434977772704566)]	[(2.622419908443381, 1324.045675208935)]	[(0.13719214441186794, 1115.9289439092404)]
6	16	2.450470187	0.128452855	1314.555857	0.993334839	3.842646384	0	205.7685186	246.0597154	292.1187026	0.027588847	0.057596783	0.089582223	0.003685082	0.004505285	0.005786276	2.321343941	0.148989817	1091.284286	[(2.3743020926491996, 0.1434977772704566)]	[(2.622419908443381, 1324.045675208935)]	[(0.13719214441186794, 1115.9289439092404)]
6	17	2.837775346	-0.10655322	1498.317885	0.997169143	4.762868424	0	314.0339047	337.6221637	369.673759	0.016561462	0.035031403	0.054141237	0.113007462	0.128977594	0.141431559	2.321343941	0.148989817	1091.284286	[(2.3743020926491996, 0.1434977772704566)]	[(2.622419908443381, 1324.045675208935)]	[(0.13719214441186794, 1115.9289439092404)]
6	19	0.630502109	-0.505688625	648.5387098	0.975486148	5.628341637	0	325.6582265	435.6351219	489.6089121	0.039589956	0.21407546	0.304924048	0.075642213	0.106470605	0.152718048	2.321343941	0.148989817	1091.284286	[(2.3743020926491996, 0.1434977772704566)]	[(2.622419908443381, 1324.045675208935)]	[(0.13719214441186794, 1115.9289439092404)]
6	20	-2.75351801	0.037342822	394.4013162	0.994750506	5.958799023	0	314.4101884	372.1609431	409.6435536	0.636830631	1.049274906	1.588007149	0.002880851	0.01543323	0.02624491	2.321343941	0.148989817	1091.284286	[(2.3743020926491996, 0.1434977772704566)]	[(2.622419908443381, 1324.045675208935)]	[(0.13719214441186794, 1115.9289439092404)]
6	21	2.056927247	0.489837661	135.4672124	0.97599185	2.563773199	0	231.2343238	251.0666068	289.0215745	0.136451498	0.146725625	0.159060712	0.035374254	0.078443327	0.113117167	2.321343941	0.148989817	1091.284286	[(2.3743020926491996, 0.1434977772704566)]	[(2.622419908443381, 1324.045675208935)]	[(0.13719214441186794, 1115.9289439092404)]
6	22	1.862606414	-0.744270375	1889.286162	0.987224069	2.653675024	0	281.9741524	448.7783283	590.8393542	0.015761426	0.016610082	0.026949307	0.019969973	0.048364516	0.063992958	2.321343941	0.148989817	1091.284286	[(2.3743020926491996, 0.1434977772704566)]	[(2.622419908443381, 1324.045675208935)]	[(0.13719214441186794, 1115.9289439092404)]
6	23	1.03004101	-0.84332529	741.1270822	0.993231914	3.410216747	0	325.6582265	434.4032859	535.4810798	0.009299961	0.065223008	0.135996637	0.004279163	0.014427838	0.039055952	2.321343941	0.148989817	1091.284286	[(2.3743020926491996, 0.1434977772704566)]	[(2.622419908443381, 1324.045675208935)]	[(0.13719214441186794, 1115.9289439092404)]
6	24	2.193378744	-0.724300401	1793.417143	0.979734337	3.707852056	0	388.4101852	442.1799209	498.6722675	0.111628888	0.142641312	0.169312873	0.019969973	0.055303913	0.072991433	2.321343941	0.148989817	1091.284286	[(2.3743020926491996, 0.1434977772704566)]	[(2.622419908443381, 1324.045675208935)]	[(0.13719214441186794, 1115.9289439092404)]
6	25	0.053499916	-1.095290978	718.7034789	0.947863319	1.981108148	0	419.7008461	565.7503206	675.0943886	0.373904669	0.496106366	0.657337003	0.223988913	0.244066484	0.255027036	2.321343941	0.148989817	1091.284286	[(2.3743020926491996, 0.1434977772704566)]	[(2.622419908443381, 1324.045675208935)]	[(0.13719214441186794, 1115.9289439092404)]
6	26	-1.289290097	-1.319279891	1559.504332	0.331831892	0.338699139	0	979.7250311	1207.135667	1309.905082	0.417461739	0.58860807	0.914568427	0.223988913	0.393392426	0.434218166	2.321343941	0.148989817	1091.284286	[(2.3743020926491996, 0.1434977772704566)]	[(2.622419908443381, 1324.045675208935)]	[(0.13719214441186794, 1115.9289439092404)]
6	27	2.786223785	-0.610704657	1852.820143	0.640501519	0.842640829	0	478.3940855	592.2748817	700.9157458	0.002497254	0.017352576	0.032724178	0.033737539	0.084116438	0.113118867	2.321343941	0.148989817	1091.284286	[(2.3743020926491996, 0.1434977772704566)]	[(2.622419908443381, 1324.045675208935)]	[(0.13719214441186794, 1115.9289439092404)]
6	28	1.87836784	0.525211916	365.4906363	0.900418875	3.035729672	0	99.5641747	157.4943708	200.8820867	0.001992124	0.01018781	0.020644737	0.035374254	0.078443327	0.127266869	2.321343941	0.148989817	1091.284286	[(2.3743020926491996, 0.1434977772704566)]	[(2.622419908443381, 1324.045675208935)]	[(0.13719214441186794, 1115.9289439092404)]
6	29	1.725281058	0.0913791	1605.338193	0.983284453	4.846080067	0	181.6238421	356.2244252	498.1596571	0.038981436	0.079651605	0.102677247	0.009174294	0.012489788	0.017477939	2.321343941	0.148989817	1091.284286	[(2.3743020926491996, 0.1434977772704566)]	[(2.622419908443381, 1324.045675208935)]	[(0.13719214441186794, 1115.9289439092404)]
6	30	3.106934896	-0.644442196	1215.961744	0.994163094	5.320698731	0	746.6483339	788.3225941	832.7841125	0.048473466	0.147096004	0.206629952	0.033737539	0.071141308	0.099623852	2.321343941	0.148989817	1091.284286	[(2.3743020926491996, 0.1434977772704566)]	[(2.622419908443381, 1324.045675208935)]	[(0.13719214441186794, 1115.9289439092404)]
6	32	2.726212185	0.023476059	1522.640659	0.923876897	5.385985304	0	87.68017165	173.982433	230.3464842	0.020201275	0.045050473	0.053948998	0.013866763	0.015878732	0.031791615	2.321343941	0.148989817	1091.284286	[(2.3743020926491996, 0.1434977772704566)]	[(2.622419908443381, 1324.045675208935)]	[(0.13719214441186794, 1115.9289439092404)]
6	34	-2.116687379	0.006454242	526.8582685	0.987506098	2.760721507	0	314.4101884	392.2467516	490.460086	0.409935542	0.624721152	1.078542644	0.017021817	0.02722661	0.045409069	2.321343941	0.148989817	1091.284286	[(2.3743020926491996, 0.1434977772704566)]	[(2.622419908443381, 1324.045675208935)]	[(0.13719214441186794, 1115.9289439092404)]
6	43	2.594513149	0.324067408	475.9860772	0.518736243	1.405511004	0	139.9617758	247.1010269	287.9941157	0.000991145	0.008983654	0.042542392	0.001284652	0.018922027	0.038826743	2.321343941	0.148989817	1091.284286	[(2.3743020926491996, 0.1434977772704566)]	[(2.622419908443381, 1324.045675208935)]	[(0.13719214441186794, 1115.9289439092404)]
6	45	1.918951399	0.100553394	1518.655316	0.971014686	3.893687377	0	319.9344078	448.1872362	561.8972159	0.02777368	0.035649558	0.047190783	0.000521939	0.006373591	0.011054762	2.321343941	0.148989817	1091.284286	[(2.3743020926491996, 0.1434977772704566)]	[(2.622419908443381, 1324.045675208935)]	[(0.13719214441186794, 1115.9289439092404)]
6	46	2.582539137	-0.823280363	2060.71333	0.885818224	1.829055899	0	341.6335756	428.4255269	585.7157827	0.010982868	0.016305565	0.051725144	0.001085503	0.012298732	0.029760517	2.321343941	0.148989817	1091.284286	[(2.3743020926491996, 0.1434977772704566)]	[(2.622419908443381, 1324.045675208935)]	[(0.13719214441186794, 1115.9289439092404)]
6	53	-0.768324908	0.565828527	252.4490497	0.915138746	4.439729558	0	327.504677	453.7015417	486.2243897	0.520965189	0.760405647	0.965061781	0.040616612	0.105521068	0.159760158	2.321343941	0.148989817	1091.284286	[(2.3743020926491996, 0.1434977772704566)]	[(2.622419908443381, 1324.045675208935)]	[(0.13719214441186794, 1115.9289439092404)]
6	54	1.588174994	0.163464312	1075.313666	0.998904374	4.830983537	0	204.4256875	274.1359456	337.5382703	0.058142771	0.123507679	0.144820252	0.000551218	0.003999452	0.009737152	2.321343941	0.148989817	1091.284286	[(2.3743020926491996, 0.1434977772704566)]	[(2.622419908443381, 1324.045675208935)]	[(0.13719214441186794, 1115.9289439092404)]
6	55	1.347969922	0.155944362	1165.053981	0.99269724	3.57110029	0	206.7492443	253.7672441	299.6094675	0.052988903	0.060211374	0.096952965	0.003592762	0.006394626	0.010433669	2.321343941	0.148989817	1091.284286	[(2.3743020926491996, 0.1434977772704566)]	[(2.622419908443381, 1324.045675208935)]	[(0.13719214441186794, 1115.9289439092404)]
6	56	1.294981018	0.202229073	900.0532034	0.934637943	2.917322899	0	139.1691866	161.7638545	210.2905982	0.045565856	0.071419337	0.096952965	0.004204109	0.02245776	0.029338455	2.321343941	0.148989817	1091.284286	[(2.3743020926491996, 0.1434977772704566)]	[(2.622419908443381, 1324.045675208935)]	[(0.13719214441186794, 1115.9289439092404)]
6	57	2.382516579	0.159537124	1005.346968	0.958871753	1.83260593	0	170.8702012	285.6277553	354.334208	0.009294286	0.039204219	0.076851887	0.003592762	0.003999452	0.009737152	2.321343941	0.148989817	1091.284286	[(2.3743020926491996, 0.1434977772704566)]	[(2.622419908443381, 1324.045675208935)]	[(0.13719214441186794, 1115.9289439092404)]
6	58	1.646317765	0.116815232	1471.797144	0.978987335	2.83412217	0	181.6238421	332.6979964	413.602523	0.058142771	0.085016931	0.134262564	0.003629361	0.004466444	0.005628298	2.321343941	0.148989817	1091.284286	[(2.3743020926491996, 0.1434977772704566)]	[(2.622419908443381, 1324.045675208935)]	[(0.13719214441186794, 1115.9289439092404)]
6	59	1.891177719	0.32535206	534.9185838	0.922440474	0.972993612	0	115.472884	195.1309042	259.2344053	0.010817755	0.017133771	0.024971839	0.001284652	0.018922027	0.039340604	2.321343941	0.148989817	1091.284286	[(2.3743020926491996, 0.1434977772704566)]	[(2.622419908443381, 1324.045675208935)]	[(0.13719214441186794, 1115.9289439092404)]
6	60	2.70601091	0.101075334	1454.042042	0.569132659	2.129335661	0	87.68017165	142.8802035	188.2947338	0.020201275	0.045050473	0.062029509	0.000521939	0.006373591	0.010845986	2.321343941	0.148989817	1091.284286	[(2.3743020926491996, 0.1434977772704566)]	[(2.622419908443381, 1324.045675208935)]	[(0.13719214441186794, 1115.9289439092404)]
6	61	2.783726531	0.124720093	1212.426254	0.545243336	0.711246885	0	36.84122937	164.6114423	199.9070595	0.002497254	0.019017412	0.033723079	4.77E-05	0.002029143	0.002819139	2.321343941	0.148989817	1091.284286	[(2.3743020926491996, 0.1434977772704566)]	[(2.622419908443381, 1324.045675208935)]	[(0.13719214441186794, 1115.9289439092404)]
6	62	2.608498953	0.120444593	1263.519501	0.041870128	1.806036642	0	205.7685186	217.2637878	226.03973	0.013985804	0.018307523	0.042542392	0.000600997	0.00204687	0.002947858	2.321343941	0.148989817	1091.284286	[(2.3743020926491996, 0.1434977772704566)]	[(2.622419908443381, 1324.045675208935)]	[(0.13719214441186794, 1115.9289439092404)]
6	63	2.9832799	0.122354845	1223.199846	0.91138852	1.956527991	0	162.7600066	209.2361359	272.2626037	0.075181529	0.11478036	0.137778567	0.001309255	0.001861585	0.002707459	2.321343941	0.148989817	1091.284286	[(2.3743020926491996, 0.1434977772704566)]	[(2.622419908443381, 1324.045675208935)]	[(0.13719214441186794, 1115.9289439092404)]
6	64	1.039340971	0.177273447	1060.769101	0.987541488	2.344240872	0	241.2363946	296.1218344	331.3028496	0.009299961	0.059023034	0.128556668	0.013257917	0.014934458	0.017376795	2.321343941	0.148989817	1091.284286	[(2.3743020926491996, 0.1434977772704566)]	[(2.622419908443381, 1324.045675208935)]	[(0.13719214441186794, 1115.9289439092404)]
6	65	2.800794159	0.12104559	1242.591082	0.926909423	2.102568232	0	36.84122937	167.9041833	202.5327098	0.014570374	0.017352576	0.032724178	0.000600997	0.001861585	0.002707459	2.321343941	0.148989817	1091.284286	[(2.3743020926491996, 0.1434977772704566)]	[(2.622419908443381, 1324.045675208935)]	[(0.13719214441186794, 1115.9289439092404)]
6	66	-1.706751837	0.251075944	691.1901842	-0.532605888	0.795258957	0	326.6708971	499.1193643	632.434144	0.409935542	0.58860807	0.914568427	0.008292638	0.021918268	0.035624242	2.321343941	0.148989817	1091.284286	[(2.3743020926491996, 0.1434977772704566)]	[(2.622419908443381, 1324.045675208935)]	[(0.13719214441186794, 1115.9289439092404)]
6	67	0.590912153	0.198024964	980.8758233	0.969379381	0.599208955	0	236.5524837	398.87499	478.6858998	0.039589956	0.21407546	0.32076003	0.004204109	0.01965502	0.026402711	2.321343941	0.148989817	1091.284286	[(2.3743020926491996, 0.1434977772704566)]	[(2.622419908443381, 1324.045675208935)]	[(0.13719214441186794, 1115.9289439092404)]
6	68	0.427404585	0.242783306	793.8729201	0.944049548	3.057870757	0	236.5524837	431.5854932	493.5850693	0.163507567	0.246836587	0.391016514	0.008292638	0.021918268	0.035204601	2.321343941	0.148989817	1091.284286	[(2.3743020926491996, 0.1434977772704566)]	[(2.622419908443381, 1324.045675208935)]	[(0.13719214441186794, 1115.9289439092404)]
6	69	3.058461429	0.14058604	1085.987943	0.977441364	3.421156891	0	162.7600066	253.0764218	328.5617805	0.048473466	0.11478036	0.167851179	0.002267821	0.009919776	0.012288708	2.321343941	0.148989817	1091.284286	[(2.3743020926491996, 0.1434977772704566)]	[(2.622419908443381, 1324.045675208935)]	[(0.13719214441186794, 1115.9289439092404)]
8	0	2.881590901	-0.672896968	1989.499144	0.988646627	7.366170329	0	466.8491495	523.549191	690.3052687	0.029940438	0.075033695	0.09941261	0.021151336	0.035479618	0.05727468	2.242853435	0.137291509	568.555063	[(2.4116624381631233, 0.2174688003614727)]	[(2.089759757155902, 1493.901561747028)]	[(0.12840972413771493, 560.4985078195175), (0.16855395773790421, 1182.6003615508337)]
8	1	-2.75059641	-0.982435641	716.6157858	0.970760921	2.484879276	0	353.0181476	563.6425256	646.8551917	0.184801142	0.250289056	0.370250254	0.060937142	0.087190339	0.128647316	2.242853435	0.137291509	568.555063	[(2.4116624381631233, 0.2174688003614727)]	[(2.089759757155902, 1493.901561747028)]	[(0.12840972413771493, 560.4985078195175), (0.16855395773790421, 1182.6003615508337)]
8	2	-2.270685776	-0.345756577	220.8330385	0.994391327	6.05688571	0	267.1225991	341.6663231	398.0033589	0.140562838	0.238060804	0.407733831	0.049088907	0.08418787	0.11589814	2.242853435	0.137291509	568.555063	[(2.4116624381631233, 0.2174688003614727)]	[(2.089759757155902, 1493.901561747028)]	[(0.12840972413771493, 560.4985078195175), (0.16855395773790421, 1182.6003615508337)]
8	3	2.750909987	0.374008893	536.76467	0.80962406	3.203586918	0	105.4266297	154.5698488	185.9378208	0.010600141	0.025600441	0.056953607	0.010016702	0.051739524	0.077434315	2.242853435	0.137291509	568.555063	[(2.4116624381631233, 0.2174688003614727)]	[(2.089759757155902, 1493.901561747028)]	[(0.12840972413771493, 560.4985078195175), (0.16855395773790421, 1182.6003615508337)]
8	4	2.548226845	-0.619167418	2208.354465	-0.308477603	0.510623955	0	320.3269309	450.5498562	586.2449399	0.020983655	0.037188672	0.078131844	0.022171582	0.047074577	0.058070429	2.242853435	0.137291509	568.555063	[(2.4116624381631233, 0.2174688003614727)]	[(2.089759757155902, 1493.901561747028)]	[(0.12840972413771493, 560.4985078195175), (0.16855395773790421, 1182.6003615508337)]
8	5	-2.54919586	-0.90243259	1802.964684	0.642867315	1.256535073	0	326.5912541	808.7626507	1010.897155	0.016599407	0.165503347	0.296329798	0.040627775	0.066019922	0.101530637	2.242853435	0.137291509	568.555063	[(2.4116624381631233, 0.2174688003614727)]	[(2.089759757155902, 1493.901561747028)]	[(0.12840972413771493, 560.4985078195175), (0.16855395773790421, 1182.6003615508337)]
8	6	2.155956963	0.20630963	735.4240909	0.923145797	2.612017591	0	264.9947414	335.643323	367.9587525	0.016640552	0.048464998	0.08374915	0.002067498	0.005721334	0.01073055	2.242853435	0.137291509	568.555063	[(2.4116624381631233, 0.2174688003614727)]	[(2.089759757155902, 1493.901561747028)]	[(0.12840972413771493, 560.4985078195175), (0.16855395773790421, 1182.6003615508337)]
8	7	2.308020499	0.202701033	487.6273048	0.974538914	4.610349453	0	106.3139079	150.6103041	189.4369157	0.003088123	0.028702663	0.064936402	0.003608597	0.006286914	0.01073055	2.242853435	0.137291509	568.555063	[(2.4116624381631233, 0.2174688003614727)]	[(2.089759757155902, 1493.901561747028)]	[(0.12840972413771493, 560.4985078195175), (0.16855395773790421, 1182.6003615508337)]
8	8	2.277244182	0.141507804	1450.309778	0.99670247	5.658928874	0	208.3266666	272.8421045	400.5042891	0.021467233	0.028702663	0.064936402	0.041497726	0.051436044	0.057195856	2.242853435	0.137291509	568.555063	[(2.4116624381631233, 0.2174688003614727)]	[(2.089759757155902, 1493.901561747028)]	[(0.12840972413771493, 560.4985078195175), (0.16855395773790421, 1182.6003615508337)]
8	9	1.738308778	-0.018695624	1350.231435	0.991243821	5.114881038	0	438.2707354	546.5494846	607.8469092	0.068651271	0.101979964	0.123102237	0.013880077	0.021568422	0.032964986	2.242853435	0.137291509	568.555063	[(2.4116624381631233, 0.2174688003614727)]	[(2.089759757155902, 1493.901561747028)]	[(0.12840972413771493, 560.4985078195175), (0.16855395773790421, 1182.6003615508337)]
8	10	2.394530985	-0.694048303	2120.810829	0.982948096	1.800044291	0	320.3269309	546.7984332	659.1920408	0.083422363	0.095739884	0.111737179	0.021151336	0.0378639	0.063885587	2.242853435	0.137291509	568.555063	[(2.4116624381631233, 0.2174688003614727)]	[(2.089759757155902, 1493.901561747028)]	[(0.12840972413771493, 560.4985078195175), (0.16855395773790421, 1182.6003615508337)]
8	11	1.623010335	-0.464560283	734.5549265	0.984113315	5.737658651	0	397.4840949	446.9630587	468.994878	0.046647171	0.065454207	0.106024057	0.034132711	0.051784885	0.07268858	2.242853435	0.137291509	568.555063	[(2.4116624381631233, 0.2174688003614727)]	[(2.089759757155902, 1493.901561747028)]	[(0.12840972413771493, 560.4985078195175), (0.16855395773790421, 1182.6003615508337)]
8	12	1.272512556	0.005984892	947.440552	0.946321076	2.963761901	0	324.7023821	403.6967335	467.4373308	0.095323739	0.161733789	0.207296295	0.001464156	0.013937986	0.032964986	2.242853435	0.137291509	568.555063	[(2.4116624381631233, 0.2174688003614727)]	[(2.089759757155902, 1493.901561747028)]	[(0.12840972413771493, 560.4985078195175), (0.16855395773790421, 1182.6003615508337)]
8	13	2.615288873	0.253753942	1262.629753	0.906450758	2.463639162	0	259.5334367	284.56765	331.9066401	0.043541695	0.056313013	0.076401139	0.003141923	0.008464879	0.019113566	2.242853435	0.137291509	568.555063	[(2.4116624381631233, 0.2174688003614727)]	[(2.089759757155902, 1493.901561747028)]	[(0.12840972413771493, 560.4985078195175), (0.16855395773790421, 1182.6003615508337)]
8	14	-2.130122938	-0.825003651	866.1493833	0.901589259	1.085416778	0	353.0181476	625.0951051	734.6724707	0.140562838	0.331769363	0.520184102	0.036801164	0.068484797	0.097703284	2.242853435	0.137291509	568.555063	[(2.4116624381631233, 0.2174688003614727)]	[(2.089759757155902, 1493.901561747028)]	[(0.12840972413771493, 560.4985078195175), (0.16855395773790421, 1182.6003615508337)]
8	15	1.535129495	-0.861804815	1498.656675	0.9880305	5.879612541	0	387.6344956	448.1636183	569.8093977	0.02604623	0.081501818	0.109265333	0.036801164	0.066019922	0.098768346	2.242853435	0.137291509	568.555063	[(2.4116624381631233, 0.2174688003614727)]	[(2.089759757155902, 1493.901561747028)]	[(0.12840972413771493, 560.4985078195175), (0.16855395773790421, 1182.6003615508337)]
8	18	-3.115261886	0.250612019	553.2174246	0.971285384	3.300470757	0	230.0775481	256.2330322	320.0035499	0.364665476	0.493399373	0.661982635	0.003141923	0.008464879	0.019113566	2.242853435	0.137291509	568.555063	[(2.4116624381631233, 0.2174688003614727)]	[(2.089759757155902, 1493.901561747028)]	[(0.12840972413771493, 560.4985078195175), (0.16855395773790421, 1182.6003615508337)]
8	19	1.860298958	-0.733779364	1636.10822	0.965461448	3.201434464	0	281.8091048	390.8135619	502.1905881	0.010448061	0.065777903	0.125052756	0.039731061	0.063945915	0.079778011	2.242853435	0.137291509	568.555063	[(2.4116624381631233, 0.2174688003614727)]	[(2.089759757155902, 1493.901561747028)]	[(0.12840972413771493, 560.4985078195175), (0.16855395773790421, 1182.6003615508337)]
8	20	2.127022506	-0.544919888	1629.997566	0.990816532	4.327651847	0	463.6342485	594.368039	700.3184068	0.012293904	0.056660934	0.100240494	0.008924931	0.040889909	0.059889689	2.242853435	0.137291509	568.555063	[(2.4116624381631233, 0.2174688003614727)]	[(2.089759757155902, 1493.901561747028)]	[(0.12840972413771493, 560.4985078195175), (0.16855395773790421, 1182.6003615508337)]
8	21	2.776477532	0.217797536	1057.409978	0.977921111	2.839577997	0	275.5539191	346.293906	421.5530316	0.015066092	0.025600441	0.056953607	0.009420408	0.012001606	0.016587592	2.242853435	0.137291509	568.555063	[(2.4116624381631233, 0.2174688003614727)]	[(2.089759757155902, 1493.901561747028)]	[(0.12840972413771493, 560.4985078195175), (0.16855395773790421, 1182.6003615508337)]
8	22	1.014673485	-0.553844819	352.9033629	0.995447027	2.527891209	0	206.3116575	238.0817309	302.3497887	0.075837577	0.228354532	0.285620807	0.008924931	0.040889909	0.059889689	2.242853435	0.137291509	568.555063	[(2.4116624381631233, 0.2174688003614727)]	[(2.089759757155902, 1493.901561747028)]	[(0.12840972413771493, 560.4985078195175), (0.16855395773790421, 1182.6003615508337)]
8	23	1.925194424	-1.043372783	1756.655925	0.997264271	5.431473429	0	288.6700101	453.4123557	594.8832425	0.054447405	0.102076173	0.144435717	0.060937142	0.121724588	0.153022173	2.242853435	0.137291509	568.555063	[(2.4116624381631233, 0.2174688003614727)]	[(2.089759757155902, 1493.901561747028)]	[(0.12840972413771493, 560.4985078195175), (0.16855395773790421, 1182.6003615508337)]
8	24	2.311108622	0.314845186	393.7800063	0.933105447	2.214283308	0	106.3139079	141.1529196	193.6390408	0.003088123	0.030761412	0.066171652	0.026874456	0.046190836	0.052779384	2.242853435	0.137291509	568.555063	[(2.4116624381631233, 0.2174688003614727)]	[(2.089759757155902, 1493.901561747028)]	[(0.12840972413771493, 560.4985078195175), (0.16855395773790421, 1182.6003615508337)]
8	25	0.938835907	-0.16067439	485.6251067	0.986075358	2.723215044	0	149.9959054	220.7594492	290.892647	0.075837577	0.228354532	0.315955838	0.017821143	0.041629114	0.077795862	2.242853435	0.137291509	568.555063	[(2.4116624381631233, 0.2174688003614727)]	[(2.089759757155902, 1493.901561747028)]	[(0.12840972413771493, 560.4985078195175), (0.16855395773790421, 1182.6003615508337)]
8	26	2.673624189	-0.505422622	1912.769942	0.678602112	1.247908804	0	266.6590434	389.3858925	533.2897836	0.058335316	0.067435591	0.081407425	0.039497266	0.042927268	0.06350433	2.242853435	0.137291509	568.555063	[(2.4116624381631233, 0.2174688003614727)]	[(2.089759757155902, 1493.901561747028)]	[(0.12840972413771493, 560.4985078195175), (0.16855395773790421, 1182.6003615508337)]
8	27	1.561175725	-0.178495532	278.3376811	0.98088095	3.398695391	0	206.3116575	272.2099471	315.9671077	0.02604623	0.065454207	0.106024057	0.017821143	0.053509876	0.084924319	2.242853435	0.137291509	568.555063	[(2.4116624381631233, 0.2174688003614727)]	[(2.089759757155902, 1493.901561747028)]	[(0.12840972413771493, 560.4985078195175), (0.16855395773790421, 1182.6003615508337)]
8	28	-0.76579382	0.007449048	166.2037343	0.982010033	3.298593353	3	75.28999118	249.5622704	329.8051789	0.004483092	0.823184265	1.080705022	0.001464156	0.013937986	0.033550648	2.242853435	0.137291509	568.555063	[(2.4116624381631233, 0.2174688003614727)]	[(2.089759757155902, 1493.901561747028)]	[(0.12840972413771493, 560.4985078195175), (0.16855395773790421, 1182.6003615508337)]
8	29	-0.770276912	-0.135817096	235.6576208	0.990500081	5.132559149	0	75.28999118	274.0189978	352.3110036	0.004483092	0.823184265	1.080705022	0.024857294	0.041629114	0.069050042	2.242853435	0.137291509	568.555063	[(2.4116624381631233, 0.2174688003614727)]	[(2.089759757155902, 1493.901561747028)]	[(0.12840972413771493, 560.4985078195175), (0.16855395773790421, 1182.6003615508337)]
8	33	2.791543624	-0.430427572	1815.704893	0.988197069	6.239062198	0	266.6590434	488.5997989	676.1457378	0.015066092	0.035644502	0.062980044	0.034132711	0.064599586	0.086341664	2.242853435	0.137291509	568.555063	[(2.4116624381631233, 0.2174688003614727)]	[(2.089759757155902, 1493.901561747028)]	[(0.12840972413771493, 560.4985078195175), (0.16855395773790421, 1182.6003615508337)]
8	34	1.870747019	-1.206669211	1733.93952	0.98151438	3.249993512	0	288.6700101	580.1741395	764.5227257	0.010448061	0.065777903	0.129231981	0.163296428	0.230588873	0.283659315	2.242853435	0.137291509	568.555063	[(2.4116624381631233, 0.2174688003614727)]	[(2.089759757155902, 1493.901561747028)]	[(0.12840972413771493, 560.4985078195175), (0.16855395773790421, 1182.6003615508337)]
8	35	2.740309847	0.193124982	486.7616796	0.820626242	2.921882461	0	105.4266297	142.7039012	172.9933184	0.010600141	0.032667201	0.057941647	0.009576051	0.01096005	0.01456097	2.242853435	0.137291509	568.555063	[(2.4116624381631233, 0.2174688003614727)]	[(2.089759757155902, 1493.901561747028)]	[(0.12840972413771493, 560.4985078195175), (0.16855395773790421, 1182.6003615508337)]
8	36	1.669657507	-0.641339	1612.820218	0.990723023	7.40622925	0	281.8091048	432.7187913	567.169247	0.046647171	0.074593408	0.109789937	0.022171582	0.035479618	0.05727468	2.242853435	0.137291509	568.555063	[(2.4116624381631233, 0.2174688003614727)]	[(2.089759757155902, 1493.901561747028)]	[(0.12840972413771493, 560.4985078195175), (0.16855395773790421, 1182.6003615508337)]
8	39	2.571747178	0.384025595	438.0181732	0.820966989	1.857448965	0	111.3133647	121.331756	163.7803758	0.023520333	0.037188672	0.076401139	0.010016702	0.058417325	0.085447676	2.242853435	0.137291509	568.555063	[(2.4116624381631233, 0.2174688003614727)]	[(2.089759757155902, 1493.901561747028)]	[(0.12840972413771493, 560.4985078195175), (0.16855395773790421, 1182.6003615508337)]
8	43	2.911531339	0.28797073	1273.768896	0.913715726	4.365320524	0	275.5539191	334.5240544	462.9354333	0.029940438	0.094993987	0.123364961	0.025659888	0.028917044	0.034404489	2.242853435	0.137291509	568.555063	[(2.4116624381631233, 0.2174688003614727)]	[(2.089759757155902, 1493.901561747028)]	[(0.12840972413771493, 560.4985078195175), (0.16855395773790421, 1182.6003615508337)]
8	49	1.367836294	-0.296667669	1050.699827	0.995959028	5.658634221	0	324.7023821	381.2861477	476.2670125	0.036714819	0.099777253	0.149569046	0.049088907	0.100340316	0.11957296	2.242853435	0.137291509	568.555063	[(2.4116624381631233, 0.2174688003614727)]	[(2.089759757155902, 1493.901561747028)]	[(0.12840972413771493, 560.4985078195175), (0.16855395773790421, 1182.6003615508337)]
8	50	0.663286536	-0.032575702	506.6331397	0.985714462	3.02478724	0	149.9959054	207.6950522	305.3704358	0.275549371	0.318425364	0.453810374	0.013880077	0.030821807	0.038517017	2.242853435	0.137291509	568.555063	[(2.4116624381631233, 0.2174688003614727)]	[(2.089759757155902, 1493.901561747028)]	[(0.12840972413771493, 560.4985078195175), (0.16855395773790421, 1182.6003615508337)]
8	51	2.13931641	0.18300553	1351.573806	0.989002922	4.29513254	0	176.6849244	319.3416803	435.5200288	0.012293904	0.048464998	0.090405371	0.010119452	0.017706351	0.022656532	2.242853435	0.137291509	568.555063	[(2.4116624381631233, 0.2174688003614727)]	[(2.089759757155902, 1493.901561747028)]	[(0.12840972413771493, 560.4985078195175), (0.16855395773790421, 1182.6003615508337)]
8	52	0.334946765	-0.078465483	537.6781807	0.947357874	1.949513845	0	176.2357871	289.3610007	365.9530949	0.328339771	0.537318545	0.716482191	0.045889781	0.054337084	0.065934107	2.242853435	0.137291509	568.555063	[(2.4116624381631233, 0.2174688003614727)]	[(2.089759757155902, 1493.901561747028)]	[(0.12840972413771493, 560.4985078195175), (0.16855395773790421, 1182.6003615508337)]
8	53	2.52724319	0.240058126	1494.70926	0.993763902	2.359199924	0	259.5334367	316.4957164	382.3083028	0.020983655	0.051177775	0.086525306	0.010553893	0.015500808	0.020088803	2.242853435	0.137291509	568.555063	[(2.4116624381631233, 0.2174688003614727)]	[(2.089759757155902, 1493.901561747028)]	[(0.12840972413771493, 560.4985078195175), (0.16855395773790421, 1182.6003615508337)]
8	54	2.255776949	0.208377128	1265.6962	0.998925678	6.240460348	0	176.6849244	270.8174813	358.0578393	0.021467233	0.043014152	0.069064596	0.002067498	0.005721334	0.011557549	2.242853435	0.137291509	568.555063	[(2.4116624381631233, 0.2174688003614727)]	[(2.089759757155902, 1493.901561747028)]	[(0.12840972413771493, 560.4985078195175), (0.16855395773790421, 1182.6003615508337)]
8	56	-2.565795267	0.262310842	1081.083533	0.999928824	5.307739448	0	662.0577769	807.7292698	848.2383252	0.016599407	0.165503347	0.296329798	0.0085569	0.014169479	0.022536326	2.242853435	0.137291509	568.555063	[(2.4116624381631233, 0.2174688003614727)]	[(2.089759757155902, 1493.901561747028)]	[(0.12840972413771493, 560.4985078195175), (0.16855395773790421, 1182.6003615508337)]
8	57	1.404551113	0.021654178	1280.605816	-0.846496547	1.060789417	0	364.9314785	408.2913934	570.3099893	0.036714819	0.099777253	0.134883119	0.01420513	0.023408073	0.044914752	2.242853435	0.137291509	568.555063	[(2.4116624381631233, 0.2174688003614727)]	[(2.089759757155902, 1493.901561747028)]	[(0.12840972413771493, 560.4985078195175), (0.16855395773790421, 1182.6003615508337)]
9	0	-1.645313818	-0.782553416	2016.037326	0.806010115	3.226746607	0	727.5426872	932.6807102	993.9204323	0.007488366	0.029557781	0.048983756	0.127013459	0.189277065	0.228308225	-2.130049477	0.150079361	1384.177306	[(-2.0944368327607625, 0.22127608405938895)]	[(-1.7130103352249033, 1382.1933365028349), (-1.8730233682934352, 1272.4151082829887)]	[(0.11616663277675872, 1345.7076624155757)]
9	1	-1.440210965	-0.310070826	840.9169878	0.994342083	6.31245047	0	400.790944	437.6734781	472.9729487	0.006898254	0.026415594	0.048843696	0.034750195	0.047948609	0.06800214	-2.130049477	0.150079361	1384.177306	[(-2.0944368327607625, 0.22127608405938895)]	[(-1.7130103352249033, 1382.1933365028349), (-1.8730233682934352, 1272.4151082829887)]	[(0.11616663277675872, 1345.7076624155757)]
9	2	-2.156749642	-0.458705986	2394.491057	0.986396028	2.548509692	0	178.6329789	209.9988669	336.0476099	0.003008944	0.009654981	0.017418391	0.021225021	0.064724512	0.080210132	-2.130049477	0.150079361	1384.177306	[(-2.0944368327607625, 0.22127608405938895)]	[(-1.7130103352249033, 1382.1933365028349), (-1.8730233682934352, 1272.4151082829887)]	[(0.11616663277675872, 1345.7076624155757)]
9	3	2.566403896	-0.132324539	377.0246414	0.998043361	7.016622079	0	421.4481263	466.6670231	579.4051243	0.41161523	2.639542808	3.129118845	0.013030521	0.051177153	0.076720046	-2.130049477	0.150079361	1384.177306	[(-2.0944368327607625, 0.22127608405938895)]	[(-1.7130103352249033, 1382.1933365028349), (-1.8730233682934352, 1272.4151082829887)]	[(0.11616663277675872, 1345.7076624155757)]
9	4	-1.972653043	0.20569106	723.0313377	0.933306465	1.89738602	0	157.7535602	193.5610533	218.4684662	0.047704789	0.065801813	0.08456611	0.002857295	0.013885633	0.018169421	-2.130049477	0.150079361	1384.177306	[(-2.0944368327607625, 0.22127608405938895)]	[(-1.7130103352249033, 1382.1933365028349), (-1.8730233682934352, 1272.4151082829887)]	[(0.11616663277675872, 1345.7076624155757)]
9	5	-1.724129033	0.101288726	1090.951514	0.992476094	7.384493321	0	167.0425831	253.9018827	309.0902943	0.001384992	0.025943482	0.037114076	0.001590698	0.012263733	0.017509675	-2.130049477	0.150079361	1384.177306	[(-2.0944368327607625, 0.22127608405938895)]	[(-1.7130103352249033, 1382.1933365028349), (-1.8730233682934352, 1272.4151082829887)]	[(0.11616663277675872, 1345.7076624155757)]
9	6	-2.147455628	-0.561525322	2412.508748	0.942578435	2.557049805	0	84.81491406	230.5965969	367.9595445	0.00628507	0.007649018	0.012497208	0.001238454	0.044297398	0.091743894	-2.130049477	0.150079361	1384.177306	[(-2.0944368327607625, 0.22127608405938895)]	[(-1.7130103352249033, 1382.1933365028349), (-1.8730233682934352, 1272.4151082829887)]	[(0.11616663277675872, 1345.7076624155757)]
9	7	-2.518611316	-1.241936638	1366.208575	0.988265469	7.28222465	0	767.9775211	991.759672	1084.918008	0.058375848	0.109645722	0.139944594	0.332369762	0.490308615	0.572116576	-2.130049477	0.150079361	1384.177306	[(-2.0944368327607625, 0.22127608405938895)]	[(-1.7130103352249033, 1382.1933365028349), (-1.8730233682934352, 1272.4151082829887)]	[(0.11616663277675872, 1345.7076624155757)]
9	8	-2.337297212	0.227349327	1692.866331	0.944562168	4.796965549	0	188.8802615	314.3075918	382.0079247	0.008157596	0.030524736	0.058370727	0.004516928	0.013470147	0.021659433	-2.130049477	0.150079361	1384.177306	[(-2.0944368327607625, 0.22127608405938895)]	[(-1.7130103352249033, 1382.1933365028349), (-1.8730233682934352, 1272.4151082829887)]	[(0.11616663277675872, 1345.7076624155757)]
9	9	-1.427044815	-0.909566876	1360.749077	0.994953051	3.91267503	0	727.5426872	771.0287644	880.9150837	0.01316615	0.026415594	0.048843696	0.127013459	0.268728774	0.306220767	-2.130049477	0.150079361	1384.177306	[(-2.0944368327607625, 0.22127608405938895)]	[(-1.7130103352249033, 1382.1933365028349), (-1.8730233682934352, 1272.4151082829887)]	[(0.11616663277675872, 1345.7076624155757)]
9	10	-2.576987165	0.038710635	1483.478544	0.98096458	2.758240737	0	265.9106498	419.1782411	496.5048478	0.058375848	0.109645722	0.163294934	0.000515798	0.014722638	0.027020067	-2.130049477	0.150079361	1384.177306	[(-2.0944368327607625, 0.22127608405938895)]	[(-1.7130103352249033, 1382.1933365028349), (-1.8730233682934352, 1272.4151082829887)]	[(0.11616663277675872, 1345.7076624155757)]
9	11	-1.722744041	-0.10081515	1403.019508	0.994113382	4.979760785	0	171.5890804	243.2103512	306.1485263	0.001384992	0.025020154	0.037114076	0.031509389	0.052742612	0.076421856	-2.130049477	0.150079361	1384.177306	[(-2.0944368327607625, 0.22127608405938895)]	[(-1.7130103352249033, 1382.1933365028349), (-1.8730233682934352, 1272.4151082829887)]	[(0.11616663277675872, 1345.7076624155757)]
9	12	-2.21548363	0.121039983	1133.526933	0.991424193	5.704440508	0	255.2968533	292.9216843	319.940161	0.057605458	0.059360793	0.064301271	0.004302013	0.009586395	0.015139069	-2.130049477	0.150079361	1384.177306	[(-2.0944368327607625, 0.22127608405938895)]	[(-1.7130103352249033, 1382.1933365028349), (-1.8730233682934352, 1272.4151082829887)]	[(0.11616663277675872, 1345.7076624155757)]
9	13	-2.118045768	0.181071047	1415.192088	0.971794345	3.828035559	0	99.69059749	272.2535324	335.5290387	0.000696377	0.006659038	0.012547149	4.98E-05	0.008797204	0.015371274	-2.130049477	0.150079361	1384.177306	[(-2.0944368327607625, 0.22127608405938895)]	[(-1.7130103352249033, 1382.1933365028349), (-1.8730233682934352, 1272.4151082829887)]	[(0.11616663277675872, 1345.7076624155757)]
9	15	-2.024235564	-0.359742404	1859.081306	0.990115389	2.759631669	0	450.4675646	526.554007	572.7083664	0.003877732	0.033193314	0.044851185	0.014921383	0.04744384	0.070078147	-2.130049477	0.150079361	1384.177306	[(-2.0944368327607625, 0.22127608405938895)]	[(-1.7130103352249033, 1382.1933365028349), (-1.8730233682934352, 1272.4151082829887)]	[(0.11616663277675872, 1345.7076624155757)]
9	16	-2.686324378	0.168987479	1366.387572	0.982996648	3.134059238	0	265.9106498	372.7005881	472.8238855	0.109337214	0.160914125	0.191978373	0.002174654	0.008797204	0.012501217	-2.130049477	0.150079361	1384.177306	[(-2.0944368327607625, 0.22127608405938895)]	[(-1.7130103352249033, 1382.1933365028349), (-1.8730233682934352, 1272.4151082829887)]	[(0.11616663277675872, 1345.7076624155757)]
9	17	-2.329139616	-0.250646772	1834.950188	0.992029435	4.894414849	0	544.5810782	570.3071823	642.4667053	0.008157596	0.025086338	0.055107689	0.009330684	0.054309662	0.075463266	-2.130049477	0.150079361	1384.177306	[(-2.0944368327607625, 0.22127608405938895)]	[(-1.7130103352249033, 1382.1933365028349), (-1.8730233682934352, 1272.4151082829887)]	[(0.11616663277675872, 1345.7076624155757)]
9	18	-2.097329027	-0.015943696	879.3991716	0.987286786	2.857459622	0	252.8757574	267.9196168	289.9246779	0.020716741	0.021275502	0.022862244	0.002692916	0.037161927	0.052889311	-2.130049477	0.150079361	1384.177306	[(-2.0944368327607625, 0.22127608405938895)]	[(-1.7130103352249033, 1382.1933365028349), (-1.8730233682934352, 1272.4151082829887)]	[(0.11616663277675872, 1345.7076624155757)]
9	19	-2.1363466	-0.532690919	2382.929081	0.975769755	4.235664552	0	84.81491406	205.8034604	334.8798652	0.003741057	0.010723671	0.013433913	0.028834403	0.044297398	0.080210132	-2.130049477	0.150079361	1384.177306	[(-2.0944368327607625, 0.22127608405938895)]	[(-1.7130103352249033, 1382.1933365028349), (-1.8730233682934352, 1272.4151082829887)]	[(0.11616663277675872, 1345.7076624155757)]
9	20	2.978019126	-0.437480964	714.1658602	0.901055808	1.918571323	0	278.9916867	489.7914782	634.6437403	0.41161523	2.913952962	3.458411029	0.021225021	0.063874508	0.082175567	-2.130049477	0.150079361	1384.177306	[(-2.0944368327607625, 0.22127608405938895)]	[(-1.7130103352249033, 1382.1933365028349), (-1.8730233682934352, 1272.4151082829887)]	[(0.11616663277675872, 1345.7076624155757)]
9	21	-2.070771171	0.244441868	965.0236892	0.944862464	3.94441883	0	99.27945438	202.4840217	231.8781369	0.002630997	0.025241486	0.034194006	0.017092541	0.024865175	0.031030052	-2.130049477	0.150079361	1384.177306	[(-2.0944368327607625, 0.22127608405938895)]	[(-1.7130103352249033, 1382.1933365028349), (-1.8730233682934352, 1272.4151082829887)]	[(0.11616663277675872, 1345.7076624155757)]
9	22	-1.678955362	-0.018636612	1508.923033	0.997708682	2.228691228	0	171.5890804	248.0833671	281.0901544	0.013901887	0.024565536	0.032531792	0.002692916	0.038957204	0.054571123	-2.130049477	0.150079361	1384.177306	[(-2.0944368327607625, 0.22127608405938895)]	[(-1.7130103352249033, 1382.1933365028349), (-1.8730233682934352, 1272.4151082829887)]	[(0.11616663277675872, 1345.7076624155757)]
9	23	-1.245376793	0.065904532	1118.993783	0.994479531	5.526862021	0	88.89198144	194.0826021	229.8151847	0.037873114	0.073317535	0.107454484	0.009084192	0.015671256	0.021703392	-2.130049477	0.150079361	1384.177306	[(-2.0944368327607625, 0.22127608405938895)]	[(-1.7130103352249033, 1382.1933365028349), (-1.8730233682934352, 1272.4151082829887)]	[(0.11616663277675872, 1345.7076624155757)]
9	24	-1.838287443	0.11673797	1326.477272	0.994702502	6.429956785	0	195.3078769	269.4822935	311.1791959	0.052482552	0.05768648	0.08055225	0.004302013	0.009586395	0.015139069	-2.130049477	0.150079361	1384.177306	[(-2.0944368327607625, 0.22127608405938895)]	[(-1.7130103352249033, 1382.1933365028349), (-1.8730233682934352, 1272.4151082829887)]	[(0.11616663277675872, 1345.7076624155757)]
9	25	-2.020357832	0.433529542	328.0563975	0.968967658	3.258727103	3	309.2454107	329.7397862	387.7465551	0.003877732	0.03399862	0.046402278	0.000207378	0.056264237	0.077177401	-2.130049477	0.150079361	1384.177306	[(-2.0944368327607625, 0.22127608405938895)]	[(-1.7130103352249033, 1382.1933365028349), (-1.8730233682934352, 1272.4151082829887)]	[(0.11616663277675872, 1345.7076624155757)]
9	26	-2.153740697	0.335389651	685.9860095	0.879961494	1.273907017	0	116.4567999	165.6177989	206.6067181	0.003008944	0.007649018	0.015011235	0.012266856	0.016169653	0.03772012	-2.130049477	0.150079361	1384.177306	[(-2.0944368327607625, 0.22127608405938895)]	[(-1.7130103352249033, 1382.1933365028349), (-1.8730233682934352, 1272.4151082829887)]	[(0.11616663277675872, 1345.7076624155757)]
9	27	-1.785804891	-0.241316088	1351.071432	0.98267021	5.863217134	0	217.441059	362.2511076	434.9675523	0.003609126	0.022698112	0.038566209	0.009330684	0.058015483	0.077308586	-2.130049477	0.150079361	1384.177306	[(-2.0944368327607625, 0.22127608405938895)]	[(-1.7130103352249033, 1382.1933365028349), (-1.8730233682934352, 1272.4151082829887)]	[(0.11616663277675872, 1345.7076624155757)]
9	28	-2.89291255	-0.344821021	600.5380823	0.987322107	3.320609086	0	278.9916867	424.5824272	493.8342767	0.000896073	0.174469877	0.274972071	0.014921383	0.04744384	0.06800214	-2.130049477	0.150079361	1384.177306	[(-2.0944368327607625, 0.22127608405938895)]	[(-1.7130103352249033, 1382.1933365028349), (-1.8730233682934352, 1272.4151082829887)]	[(0.11616663277675872, 1345.7076624155757)]
9	32	-1.773802234	0.347656507	623.9930929	0.971020619	3.241972088	0	188.4127928	239.0346642	280.307194	0.008393532	0.023356463	0.037122558	0.003160736	0.016169653	0.039117066	-2.130049477	0.150079361	1384.177306	[(-2.0944368327607625, 0.22127608405938895)]	[(-1.7130103352249033, 1382.1933365028349), (-1.8730233682934352, 1272.4151082829887)]	[(0.11616663277675872, 1345.7076624155757)]
9	34	-2.073402168	-0.14535506	2022.714146	0.995068039	6.17854644	0	450.4675646	554.9295737	636.6258107	0.002630997	0.023733818	0.032432987	0.013030521	0.051177153	0.077108324	-2.130049477	0.150079361	1384.177306	[(-2.0944368327607625, 0.22127608405938895)]	[(-1.7130103352249033, 1382.1933365028349), (-1.8730233682934352, 1272.4151082829887)]	[(0.11616663277675872, 1345.7076624155757)]
9	35	-2.118742145	0.18112087	1514.910674	0.979593055	5.203525894	0	99.69059749	272.3781775	334.595311	0.000283527	0.006194786	0.012268598	4.98E-05	0.00883042	0.015391203	-2.130049477	0.150079361	1384.177306	[(-2.0944368327607625, 0.22127608405938895)]	[(-1.7130103352249033, 1382.1933365028349), (-1.8730233682934352, 1272.4151082829887)]	[(0.11616663277675872, 1345.7076624155757)]
9	37	-2.318088726	-0.562763775	2290.616485	0.98696261	3.843200488	0	361.1921536	391.8275268	478.2226211	0.01105089	0.025086338	0.055107689	0.001238454	0.045123033	0.092734656	-2.130049477	0.150079361	1384.177306	[(-2.0944368327607625, 0.22127608405938895)]	[(-1.7130103352249033, 1382.1933365028349), (-1.8730233682934352, 1272.4151082829887)]	[(0.11616663277675872, 1345.7076624155757)]
9	38	-2.119025672	0.314575139	906.4056576	0.993871515	2.802660689	0	99.27945438	185.479766	233.0342909	0.000283527	0.006194786	0.012268598	0.020814512	0.027408408	0.03772012	-2.130049477	0.150079361	1384.177306	[(-2.0944368327607625, 0.22127608405938895)]	[(-1.7130103352249033, 1382.1933365028349), (-1.8730233682934352, 1272.4151082829887)]	[(0.11616663277675872, 1345.7076624155757)]
9	39	-2.892016477	0.350817243	1388.872612	0.999238297	2.789936343	0	371.4179193	567.8424372	695.0690366	0.000896073	0.173872495	0.274255212	0.003160736	0.018276811	0.04038136	-2.130049477	0.150079361	1384.177306	[(-2.0944368327607625, 0.22127608405938895)]	[(-1.7130103352249033, 1382.1933365028349), (-1.8730233682934352, 1272.4151082829887)]	[(0.11616663277675872, 1345.7076624155757)]
9	40	-1.692857249	0.208548354	971.1881644	0.998511701	3.11018548	0	167.0425831	233.1316367	279.1968563	0.013901887	0.025020154	0.032531792	0.002857295	0.01198077	0.018169421	-2.130049477	0.150079361	1384.177306	[(-2.0944368327607625, 0.22127608405938895)]	[(-1.7130103352249033, 1382.1933365028349), (-1.8730233682934352, 1272.4151082829887)]	[(0.11616663277675872, 1345.7076624155757)]
9	41	-1.447109219	0.155226302	932.4345319	0.95373872	0.711374089	0	66.96500952	198.6845628	255.623556	0.006898254	0.03101443	0.051602998	0.008592116	0.011313272	0.017135826	-2.130049477	0.150079361	1384.177306	[(-2.0944368327607625, 0.22127608405938895)]	[(-1.7130103352249033, 1382.1933365028349), (-1.8730233682934352, 1272.4151082829887)]	[(0.11616663277675872, 1345.7076624155757)]
9	42	-2.273089087	0.433322163	620.4337879	0.939922854	0.678650035	0	116.4567999	222.8435274	259.0649041	0.044999639	0.052885208	0.067840639	0.000207378	0.056125985	0.077011498	-2.130049477	0.150079361	1384.177306	[(-2.0944368327607625, 0.22127608405938895)]	[(-1.7130103352249033, 1382.1933365028349), (-1.8730233682934352, 1272.4151082829887)]	[(0.11616663277675872, 1345.7076624155757)]
9	43	-1.381028586	0.146634186	898.1887882	0.992830589	3.232549375	0	66.96500952	212.3522581	270.397691	0.032247371	0.045815326	0.067250188	0.008592116	0.016553014	0.019521308	-2.130049477	0.150079361	1384.177306	[(-2.0944368327607625, 0.22127608405938895)]	[(-1.7130103352249033, 1382.1933365028349), (-1.8730233682934352, 1272.4151082829887)]	[(0.11616663277675872, 1345.7076624155757)]
9	44	-1.166701724	0.055168854	1126.562446	0.997692513	1.460613252	0	88.89198144	211.0633145	264.4265113	0.040801955	0.100518838	0.155245294	0.010735678	0.014722638	0.021703392	-2.130049477	0.150079361	1384.177306	[(-2.0944368327607625, 0.22127608405938895)]	[(-1.7130103352249033, 1382.1933365028349), (-1.8730233682934352, 1272.4151082829887)]	[(0.11616663277675872, 1345.7076624155757)]
9	45	-1.782195765	0.166812825	1493.548379	0.994910806	1.993986531	0	195.3078769	256.1076651	317.2048873	0.003609126	0.022698112	0.037122558	0.002174654	0.0093398	0.012501217	-2.130049477	0.150079361	1384.177306	[(-2.0944368327607625, 0.22127608405938895)]	[(-1.7130103352249033, 1382.1933365028349), (-1.8730233682934352, 1272.4151082829887)]	[(0.11616663277675872, 1345.7076624155757)]
9	46	-1.348781215	0.074988725	1325.828619	0.962160243	3.988846933	0	197.3758534	246.0429668	292.0448675	0.032247371	0.067313574	0.080734629	0.009084192	0.017871122	0.023238291	-2.130049477	0.150079361	1384.177306	[(-2.0944368327607625, 0.22127608405938895)]	[(-1.7130103352249033, 1382.1933365028349), (-1.8730233682934352, 1272.4151082829887)]	[(0.11616663277675872, 1345.7076624155757)]
9	47	-1.513752914	0.099698028	1517.379411	0.994647153	2.992504091	0	253.7346329	289.0587946	343.9584476	0.066643695	0.075631248	0.098235795	0.001590698	0.013324198	0.018145954	-2.130049477	0.150079361	1384.177306	[(-2.0944368327607625, 0.22127608405938895)]	[(-1.7130103352249033, 1382.1933365028349), (-1.8730233682934352, 1272.4151082829887)]	[(0.11616663277675872, 1345.7076624155757)]
9	48	-1.207503679	0.038194837	1365.149315	0.698374914	0.389842589	0	197.3758534	231.4255311	336.8404453	0.037873114	0.073317535	0.12260373	0.000515798	0.015066503	0.027226386	-2.130049477	0.150079361	1384.177306	[(-2.0944368327607625, 0.22127608405938895)]	[(-1.7130103352249033, 1382.1933365028349), (-1.8730233682934352, 1272.4151082829887)]	[(0.11616663277675872, 1345.7076624155757)]
9	49	-2.140087657	0.222832398	1829.817828	0.967063896	0.949134827	0	323.9369096	368.444191	460.1871664	0.003741057	0.008254023	0.012497208	0.004516928	0.01198077	0.019852662	-2.130049477	0.150079361	1384.177306	[(-2.0944368327607625, 0.22127608405938895)]	[(-1.7130103352249033, 1382.1933365028349), (-1.8730233682934352, 1272.4151082829887)]	[(0.11616663277675872, 1345.7076624155757)]
9	50	-1.652802184	0.125745899	1638.430139	0.986630369	2.787404733	0	253.7346329	257.7214633	322.4194658	0.007488366	0.024565536	0.042993063	0.004705916	0.011534044	0.017021435	-2.130049477	0.150079361	1384.177306	[(-2.0944368327607625, 0.22127608405938895)]	[(-1.7130103352249033, 1382.1933365028349), (-1.8730233682934352, 1272.4151082829887)]	[(0.11616663277675872, 1345.7076624155757)]
9	51	-2.41576306	0.286245795	1590.984524	0.99044151	4.744378269	0	188.8802615	376.6006989	419.6014867	0.078465848	0.087587875	0.101657171	0.028329344	0.039759042	0.047916861	-2.130049477	0.150079361	1384.177306	[(-2.0944368327607625, 0.22127608405938895)]	[(-1.7130103352249033, 1382.1933365028349), (-1.8730233682934352, 1272.4151082829887)]	[(0.11616663277675872, 1345.7076624155757)]
10	0	2.728163768	-0.294582408	993.8897167	0.995235941	7.220056531	0	413.5297631	474.9700838	524.3514168	0.121099013	0.205142632	0.267795536	0.000203027	0.005601579	0.023402813	1.610569819	-0.090258524	1040.240401	[(1.5759136798138642, -0.10404537052433839)]	[(1.7035364025761552, 1096.2124570669105)]	[(-0.07330737566121426, 878.6750386089914)]
10	1	2.160013452	-0.294379381	1239.999388	-0.491293216	1.958812268	0	401.4311582	476.5587293	505.0838569	0.082218897	0.155460767	0.184028635	0.000203027	0.005601579	0.023321603	1.610569819	-0.090258524	1040.240401	[(1.5759136798138642, -0.10404537052433839)]	[(1.7035364025761552, 1096.2124570669105)]	[(-0.07330737566121426, 878.6750386089914)]
10	2	1.915392468	-0.030279499	861.3719921	0.929905082	3.249814358	0	92.09096312	186.0990276	281.1834473	0.027417527	0.059986374	0.07254655	3.80E-05	0.001859067	0.021033743	1.610569819	-0.090258524	1040.240401	[(1.5759136798138642, -0.10404537052433839)]	[(1.7035364025761552, 1096.2124570669105)]	[(-0.07330737566121426, 878.6750386089914)]
10	3	1.424797955	-0.201203303	1336.573861	0.991744935	2.562358691	0	97.2377434	284.7248092	347.9986093	0.06128384	0.111254956	0.159123371	0.014066189	0.026375987	0.033135369	1.610569819	-0.090258524	1040.240401	[(1.5759136798138642, -0.10404537052433839)]	[(1.7035364025761552, 1096.2124570669105)]	[(-0.07330737566121426, 878.6750386089914)]
10	4	1.043303279	-0.378052716	1390.677303	0.852367073	2.586688012	0	275.0602903	377.2031341	464.2263105	0.061481579	0.105326844	0.145332589	0.074680658	0.0806081	0.092359613	1.610569819	-0.090258524	1040.240401	[(1.5759136798138642, -0.10404537052433839)]	[(1.7035364025761552, 1096.2124570669105)]	[(-0.07330737566121426, 878.6750386089914)]
10	5	1.312011432	0.03213148	1228.480288	0.885381393	1.397359216	0	169.2303996	249.9004033	296.9938823	0.04690798	0.075935712	0.13411713	0.005271107	0.011178643	0.023087944	1.610569819	-0.090258524	1040.240401	[(1.5759136798138642, -0.10404537052433839)]	[(1.7035364025761552, 1096.2124570669105)]	[(-0.07330737566121426, 878.6750386089914)]
10	6	-0.491442897	-0.974400402	1212.359355	0.974108638	3.068334673	0	338.7187941	417.1658368	561.9569198	0.112770065	0.163076209	0.235764634	0.029127325	0.047980793	0.065742518	1.610569819	-0.090258524	1040.240401	[(1.5759136798138642, -0.10404537052433839)]	[(1.7035364025761552, 1096.2124570669105)]	[(-0.07330737566121426, 878.6750386089914)]
10	7	1.843854343	-0.826492703	2078.189093	0.993309229	4.763319034	0	334.3252859	397.072841	481.2297936	0.009465345	0.016387575	0.026234931	0.001935284	0.025997225	0.052249755	1.610569819	-0.090258524	1040.240401	[(1.5759136798138642, -0.10404537052433839)]	[(1.7035364025761552, 1096.2124570669105)]	[(-0.07330737566121426, 878.6750386089914)]
10	8	0.938092981	0.165158795	368.2192591	0.898308975	2.984909339	0	233.7854331	322.5540197	412.4087282	0.04372872	0.06422789	0.080592309	0.026664159	0.036445722	0.054124605	1.610569819	-0.090258524	1040.240401	[(1.5759136798138642, -0.10404537052433839)]	[(1.7035364025761552, 1096.2124570669105)]	[(-0.07330737566121426, 878.6750386089914)]
10	10	1.827637234	-0.033879328	910.3466869	0.958185684	3.975385483	0	92.09096312	191.9153025	263.5176216	0.006751763	0.010077345	0.022448793	0.00359983	0.004258954	0.023913606	1.610569819	-0.090258524	1040.240401	[(1.5759136798138642, -0.10404537052433839)]	[(1.7035364025761552, 1096.2124570669105)]	[(-0.07330737566121426, 878.6750386089914)]
10	11	-0.2236478	-0.249361323	780.8924544	0.966661762	7.058442749	0	247.8079597	276.495395	352.0922948	0.122868799	0.14396606	0.178666021	0.009767159	0.019004909	0.029450774	1.610569819	-0.090258524	1040.240401	[(1.5759136798138642, -0.10404537052433839)]	[(1.7035364025761552, 1096.2124570669105)]	[(-0.07330737566121426, 878.6750386089914)]
10	12	0.085407248	-0.286770348	647.8605485	0.98429386	5.254768044	0	145.0270781	249.2686234	309.0042822	0.115418222	0.148423654	0.187920969	0.007609033	0.010674268	0.023321603	1.610569819	-0.090258524	1040.240401	[(1.5759136798138642, -0.10404537052433839)]	[(1.7035364025761552, 1096.2124570669105)]	[(-0.07330737566121426, 878.6750386089914)]
10	13	2.077794555	-0.878372724	2037.498493	0.860642952	1.513346118	0	90.10913921	261.4888346	413.6528973	0.082218897	0.144813533	0.182357274	0.016189246	0.031924306	0.043297715	1.610569819	-0.090258524	1040.240401	[(1.5759136798138642, -0.10404537052433839)]	[(1.7035364025761552, 1096.2124570669105)]	[(-0.07330737566121426, 878.6750386089914)]
10	14	-2.817194119	-1.070479979	1264.319936	0.967765848	3.815921569	0	233.8760596	442.5921562	579.9181316	0.105393802	0.488827905	0.857077393	0.004872834	0.024437611	0.058919863	1.610569819	-0.090258524	1040.240401	[(1.5759136798138642, -0.10404537052433839)]	[(1.7035364025761552, 1096.2124570669105)]	[(-0.07330737566121426, 878.6750386089914)]
10	15	0.619480492	-0.030241502	559.576539	0.995797884	4.33916993	0	232.1470895	273.6344516	370.5237432	0.213544914	0.233938314	0.273844368	3.80E-05	0.001859067	0.021018544	1.610569819	-0.090258524	1040.240401	[(1.5759136798138642, -0.10404537052433839)]	[(1.7035364025761552, 1096.2124570669105)]	[(-0.07330737566121426, 878.6750386089914)]
10	16	0.894014624	-0.23952278	1352.457073	0.954488093	1.788389313	0	275.0602903	430.0556908	512.8277041	0.044078357	0.055288604	0.080592309	7.14E-05	0.016076468	0.029572527	1.610569819	-0.090258524	1040.240401	[(1.5759136798138642, -0.10404537052433839)]	[(1.7035364025761552, 1096.2124570669105)]	[(-0.07330737566121426, 878.6750386089914)]
10	26	1.265103451	0.053563668	948.2490941	0.918583613	3.049084049	0	133.6189861	269.340988	337.1974235	0.021204652	0.075935712	0.13411713	0.013126705	0.02042073	0.032911622	1.610569819	-0.090258524	1040.240401	[(1.5759136798138642, -0.10404537052433839)]	[(1.7035364025761552, 1096.2124570669105)]	[(-0.07330737566121426, 878.6750386089914)]
10	29	-2.711800316	-1.009377026	1049.924439	0.960473871	2.193487336	0	233.8760596	429.5451122	613.7219503	0.105393802	0.41856537	0.772762351	0.034976624	0.049948495	0.055985044	1.610569819	-0.090258524	1040.240401	[(1.5759136798138642, -0.10404537052433839)]	[(1.7035364025761552, 1096.2124570669105)]	[(-0.07330737566121426, 878.6750386089914)]
10	30	-0.346516599	-0.661684339	778.7742791	0.988547846	2.228064277	0	333.0411499	372.641693	415.4344528	0.032156234	0.099983777	0.178666021	0.036696308	0.049338308	0.091295339	1.610569819	-0.090258524	1040.240401	[(1.5759136798138642, -0.10404537052433839)]	[(1.7035364025761552, 1096.2124570669105)]	[(-0.07330737566121426, 878.6750386089914)]
10	31	0.260209289	-1.075352813	1683.198613	0.980120122	4.602969533	0	671.6592003	683.3992231	768.2666684	0.010476797	0.1584997	0.232924608	0.004872834	0.027686167	0.06281813	1.610569819	-0.090258524	1040.240401	[(1.5759136798138642, -0.10404537052433839)]	[(1.7035364025761552, 1096.2124570669105)]	[(-0.07330737566121426, 878.6750386089914)]
10	32	1.887974941	-0.62498803	1921.573372	-0.959779437	0.469673453	0	203.9602342	406.9694985	547.141328	0.027417527	0.041708022	0.050612528	0.025001777	0.049338308	0.091295339	1.610569819	-0.090258524	1040.240401	[(1.5759136798138642, -0.10404537052433839)]	[(1.7035364025761552, 1096.2124570669105)]	[(-0.07330737566121426, 878.6750386089914)]
10	34	-0.069643449	-0.850669072	1132.797258	0.986318299	2.159605422	0	338.7187941	432.1397169	529.3491993	0.039632475	0.116229174	0.186918011	0.024176369	0.025997225	0.043297715	1.610569819	-0.090258524	1040.240401	[(1.5759136798138642, -0.10404537052433839)]	[(1.7035364025761552, 1096.2124570669105)]	[(-0.07330737566121426, 878.6750386089914)]
10	35	-2.229158015	0.202314276	422.3988433	0.993818688	2.859452818	0	232.9081293	434.861181	508.3451883	0.185017703	0.359646904	0.579705431	0.037155481	0.061216043	0.078001359	1.610569819	-0.090258524	1040.240401	[(1.5759136798138642, -0.10404537052433839)]	[(1.7035364025761552, 1096.2124570669105)]	[(-0.07330737566121426, 878.6750386089914)]
10	36	2.968861549	-1.063142932	1455.588203	0.956039818	4.183853187	0	378.0754361	451.398948	582.000496	0.119598769	0.284875144	0.411914156	0.007337047	0.024437611	0.055985044	1.610569819	-0.090258524	1040.240401	[(1.5759136798138642, -0.10404537052433839)]	[(1.7035364025761552, 1096.2124570669105)]	[(-0.07330737566121426, 878.6750386089914)]
10	37	1.820374073	-0.239594164	1189.99308	0.733341721	2.323531159	0	350.9709213	375.7544197	386.024841	0.007263161	0.011896383	0.025354058	7.14E-05	0.016076468	0.029572527	1.610569819	-0.090258524	1040.240401	[(1.5759136798138642, -0.10404537052433839)]	[(1.7035364025761552, 1096.2124570669105)]	[(-0.07330737566121426, 878.6750386089914)]
10	38	0.9818217	-1.467261311	1480.561366	0.987541884	6.707818527	0	697.3150034	772.4161183	809.3516621	0.04372872	0.064339125	0.098083796	0.391908499	0.397602737	0.428710681	1.610569819	-0.090258524	1040.240401	[(1.5759136798138642, -0.10404537052433839)]	[(1.7035364025761552, 1096.2124570669105)]	[(-0.07330737566121426, 878.6750386089914)]
10	39	1.486081795	-0.303372058	915.6294703	0.983804563	5.652469711	0	237.8295566	333.015696	366.1561891	0.06128384	0.151674398	0.183636907	0.00878965	0.011461346	0.030434533	1.610569819	-0.090258524	1040.240401	[(1.5759136798138642, -0.10404537052433839)]	[(1.7035364025761552, 1096.2124570669105)]	[(-0.07330737566121426, 878.6750386089914)]
10	40	-0.722975162	-0.711304869	1061.242516	0.655800032	0.699212606	0	374.9996858	428.3098298	537.0730883	0.231532265	0.283489036	0.345250607	0.04962053	0.082418661	0.095139274	1.610569819	-0.090258524	1040.240401	[(1.5759136798138642, -0.10404537052433839)]	[(1.7035364025761552, 1096.2124570669105)]	[(-0.07330737566121426, 878.6750386089914)]
10	41	-2.044140311	-0.89456197	683.1298759	0.960572427	3.093013599	0	496.9050564	588.0304332	635.2627633	0.185017703	0.359646904	0.579705431	0.016189246	0.036931083	0.049773414	1.610569819	-0.090258524	1040.240401	[(1.5759136798138642, -0.10404537052433839)]	[(1.7035364025761552, 1096.2124570669105)]	[(-0.07330737566121426, 878.6750386089914)]
10	42	1.834388998	0.01217214	1387.360459	0.976907411	6.036903973	0	377.2316581	416.9021795	456.22238	0.006751763	0.010077345	0.022448793	0.014688233	0.020970798	0.028963237	1.610569819	-0.090258524	1040.240401	[(1.5759136798138642, -0.10404537052433839)]	[(1.7035364025761552, 1096.2124570669105)]	[(-0.07330737566121426, 878.6750386089914)]
10	43	-0.997607676	-0.028340123	505.273839	0.985739762	5.191021933	0	401.251632	432.1560607	481.2682204	0.274632514	0.466577379	0.564956618	0.00190138	0.003126654	0.021018544	1.610569819	-0.090258524	1040.240401	[(1.5759136798138642, -0.10404537052433839)]	[(1.7035364025761552, 1096.2124570669105)]	[(-0.07330737566121426, 878.6750386089914)]
10	46	0.270686086	-0.147373559	642.2517095	0.243513194	1.922832797	0	145.0270781	247.6878445	327.2530191	0.010476797	0.165484231	0.237115327	0.027087447	0.040226915	0.061010114	1.610569819	-0.090258524	1040.240401	[(1.5759136798138642, -0.10404537052433839)]	[(1.7035364025761552, 1096.2124570669105)]	[(-0.07330737566121426, 878.6750386089914)]
10	47	0.833216388	-0.824557419	1467.41545	0.993985331	6.556861782	0	451.4399635	601.6416127	690.0941037	0.000190982	0.055288604	0.104911603	0.001935284	0.027287414	0.053023869	1.610569819	-0.090258524	1040.240401	[(1.5759136798138642, -0.10404537052433839)]	[(1.7035364025761552, 1096.2124570669105)]	[(-0.07330737566121426, 878.6750386089914)]
10	48	1.705750785	-0.174461006	813.4856561	0.942402893	2.764558032	0	188.0618756	214.7135089	298.5893514	0.100212224	0.112240654	0.120692746	0.012676108	0.022168617	0.039340156	1.610569819	-0.090258524	1040.240401	[(1.5759136798138642, -0.10404537052433839)]	[(1.7035364025761552, 1096.2124570669105)]	[(-0.07330737566121426, 878.6750386089914)]
10	50	0.833025406	-0.516095647	1472.248325	0.991091771	4.675317769	0	346.1621648	403.8096959	586.8954111	0.000190982	0.055415925	0.105064389	0.083890606	0.110275307	0.134324767	1.610569819	-0.090258524	1040.240401	[(1.5759136798138642, -0.10404537052433839)]	[(1.7035364025761552, 1096.2124570669105)]	[(-0.07330737566121426, 878.6750386089914)]
10	51	2.849262781	-0.187137114	601.2166346	0.989457869	5.344098339	0	413.5297631	477.1547192	538.8044145	0.119598769	0.205142632	0.316235141	0.012676108	0.022168617	0.034269713	1.610569819	-0.090258524	1040.240401	[(1.5759136798138642, -0.10404537052433839)]	[(1.7035364025761552, 1096.2124570669105)]	[(-0.07330737566121426, 878.6750386089914)]
10	52	2.340565897	-0.945273077	1933.250284	0.892548427	1.795363597	0	274.6479661	401.0922733	526.7735559	0.023058513	0.061870909	0.125787303	0.029127325	0.047980793	0.061089347	1.610569819	-0.090258524	1040.240401	[(1.5759136798138642, -0.10404537052433839)]	[(1.7035364025761552, 1096.2124570669105)]	[(-0.07330737566121426, 878.6750386089914)]
10	53	1.805963009	-0.599986253	1765.658278	0.95734887	3.278515587	0	203.9602342	480.5857063	597.7028219	0.014411064	0.02150376	0.036882909	0.025001777	0.056863489	0.100768524	1.610569819	-0.090258524	1040.240401	[(1.5759136798138642, -0.10404537052433839)]	[(1.7035364025761552, 1096.2124570669105)]	[(-0.07330737566121426, 878.6750386089914)]
10	54	-0.030010974	0.322663341	180.6712845	0.851510657	2.425425949	2	297.3282907	349.1130897	399.3849879	0.039632475	0.116229174	0.187920969	0.000836608	0.09289674	0.1331762	1.610569819	-0.090258524	1040.240401	[(1.5759136798138642, -0.10404537052433839)]	[(1.7035364025761552, 1096.2124570669105)]	[(-0.07330737566121426, 878.6750386089914)]
10	55	2.474532666	0.138494636	844.5989561	0.987515061	3.007155945	0	187.4716645	274.2971283	344.3229028	0.105379324	0.11675145	0.183680933	0.018853367	0.022848033	0.043458941	1.610569819	-0.090258524	1040.240401	[(1.5759136798138642, -0.10404537052433839)]	[(1.7035364025761552, 1096.2124570669105)]	[(-0.07330737566121426, 878.6750386089914)]
10	56	2.363624411	0.119641269	1001.636738	0.417322563	0.51437465	0	67.78430433	176.9375062	303.7840696	0.005528932	0.046498567	0.125787303	0.004173205	0.022848033	0.042765201	1.610569819	-0.090258524	1040.240401	[(1.5759136798138642, -0.10404537052433839)]	[(1.7035364025761552, 1096.2124570669105)]	[(-0.07330737566121426, 878.6750386089914)]
10	57	-1.817877309	0.321826733	233.06553	0.974815415	1.108492453	0	232.9081293	310.4960174	431.6815503	0.226263002	0.48593778	0.670210632	0.000836608	0.092339001	0.132506913	1.610569819	-0.090258524	1040.240401	[(1.5759136798138642, -0.10404537052433839)]	[(1.7035364025761552, 1096.2124570669105)]	[(-0.07330737566121426, 878.6750386089914)]
10	58	-0.378672832	0.026860373	755.5115163	0.98059917	1.798850207	0	248.6370755	367.9688767	419.0080097	0.032156234	0.099983777	0.190656609	0.005271107	0.011178643	0.023087944	1.610569819	-0.090258524	1040.240401	[(1.5759136798138642, -0.10404537052433839)]	[(1.7035364025761552, 1096.2124570669105)]	[(-0.07330737566121426, 878.6750386089914)]
10	59	1.243898799	0.040436963	1080.518609	0.999088004	5.949400774	0	133.6189861	221.6369356	310.6142526	0.021204652	0.090072147	0.142598991	0.008305483	0.011669593	0.026410138	1.610569819	-0.090258524	1040.240401	[(1.5759136798138642, -0.10404537052433839)]	[(1.7035364025761552, 1096.2124570669105)]	[(-0.07330737566121426, 878.6750386089914)]
10	60	2.369153343	0.115468064	1068.986718	0.87685165	1.633887931	0	67.78430433	203.5766399	331.142745	0.005528932	0.046498567	0.127998876	0.004173205	0.025630169	0.042765201	1.610569819	-0.090258524	1040.240401	[(1.5759136798138642, -0.10404537052433839)]	[(1.7035364025761552, 1096.2124570669105)]	[(-0.07330737566121426, 878.6750386089914)]
11	0	-1.366085536	0.074076433	1431.020608	0.985067533	5.335267707	0	144.5959338	186.0043582	238.9451282	0.054530881	0.08793768	0.106094831	0.013272207	0.016327977	0.018627591	-1.926482143	0.119376339	1372.842663	[(-1.7686616721974795, 0.12731331675139615)]	[(-1.731219820095454, 1428.504122480565)]	[(0.11789474640087186, 1354.5889694667114)]
11	1	-2.106774183	-0.684211789	2274.536202	0.621449844	0.624161756	0	42.24685297	451.7148267	713.5113685	0.005925852	0.023174114	0.074914757	0.000412732	0.046227813	0.078288266	-1.926482143	0.119376339	1372.842663	[(-1.7686616721974795, 0.12731331675139615)]	[(-1.731219820095454, 1428.504122480565)]	[(0.11789474640087186, 1354.5889694667114)]
11	2	-1.891100679	-0.750420248	2114.857551	0.991866919	2.290993793	0	376.9664773	440.0346445	582.9200733	0.106373189	0.120412764	0.145797761	0.065795728	0.074438902	0.104606557	-1.926482143	0.119376339	1372.842663	[(-1.7686616721974795, 0.12731331675139615)]	[(-1.731219820095454, 1428.504122480565)]	[(0.11789474640087186, 1354.5889694667114)]
11	3	-0.529669611	0.301462077	709.769381	0.917038683	2.095212909	0	180.1199717	331.0971706	438.0454202	0.002050355	0.109883436	0.197001032	0.004978122	0.015860622	0.036403775	-1.926482143	0.119376339	1372.842663	[(-1.7686616721974795, 0.12731331675139615)]	[(-1.731219820095454, 1428.504122480565)]	[(0.11789474640087186, 1354.5889694667114)]
11	4	-1.7527735	0.060804226	1508.368087	0.906221021	7.699748817	0	131.1765004	237.9893907	313.488773	0.031953991	0.068622244	0.100030221	0.00401199	0.0072072	0.012180291	-1.926482143	0.119376339	1372.842663	[(-1.7686616721974795, 0.12731331675139615)]	[(-1.731219820095454, 1428.504122480565)]	[(0.11789474640087186, 1354.5889694667114)]
11	5	2.654980414	-0.088278461	421.6568003	0.981792238	2.339512407	0	279.28748	401.4173547	508.408464	0.40987592	0.945097881	1.604629384	0.002152351	0.03579965	0.059765555	-1.926482143	0.119376339	1372.842663	[(-1.7686616721974795, 0.12731331675139615)]	[(-1.731219820095454, 1428.504122480565)]	[(0.11789474640087186, 1354.5889694667114)]
11	6	0.122840235	-0.135089742	113.8268777	0.994623108	5.566627418	3	388.0254483	440.4257234	485.2391635	0.123572921	0.440026468	0.538617645	0.04465893	0.048254785	0.077629127	-1.926482143	0.119376339	1372.842663	[(-1.7686616721974795, 0.12731331675139615)]	[(-1.731219820095454, 1428.504122480565)]	[(0.11789474640087186, 1354.5889694667114)]
11	9	0.666836873	-0.090430812	480.671757	0.983548047	6.23068955	0	388.0254483	601.7057027	663.1146426	0.543996638	0.802690894	0.973814955	0.002152351	0.03579965	0.059765555	-1.926482143	0.119376339	1372.842663	[(-1.7686616721974795, 0.12731331675139615)]	[(-1.731219820095454, 1428.504122480565)]	[(0.11789474640087186, 1354.5889694667114)]
11	11	-0.531719966	-1.014479231	849.8439659	0.908602567	2.11822645	0	565.2778388	653.2754373	716.5178181	0.002050355	0.108516533	0.195360748	0.011764125	0.095330674	0.174813567	-1.926482143	0.119376339	1372.842663	[(-1.7686616721974795, 0.12731331675139615)]	[(-1.731219820095454, 1428.504122480565)]	[(0.11789474640087186, 1354.5889694667114)]
11	13	-2.523086339	0.198064557	842.844316	0.983605393	2.509169983	0	86.12481804	205.3831623	276.6830954	0.026703298	0.042190183	0.05772494	0.006792915	0.012142918	0.019207404	-1.926482143	0.119376339	1372.842663	[(-1.7686616721974795, 0.12731331675139615)]	[(-1.731219820095454, 1428.504122480565)]	[(0.11789474640087186, 1354.5889694667114)]
11	14	-0.825138973	-0.426863014	962.1003077	0.945915933	2.201436262	0	71.81513354	383.3393475	474.345208	0.033808179	0.097904358	0.163332534	0.0661045	0.105266594	0.132639634	-1.926482143	0.119376339	1372.842663	[(-1.7686616721974795, 0.12731331675139615)]	[(-1.731219820095454, 1428.504122480565)]	[(0.11789474640087186, 1354.5889694667114)]
11	15	-1.678877937	0.049314664	1438.478681	0.957493504	6.807200495	0	131.1765004	172.8876277	251.594547	0.026121616	0.060692937	0.081016079	0.005369514	0.008112216	0.0127233	-1.926482143	0.119376339	1372.842663	[(-1.7686616721974795, 0.12731331675139615)]	[(-1.731219820095454, 1428.504122480565)]	[(0.11789474640087186, 1354.5889694667114)]
11	16	-0.595608382	0.054684178	666.930734	0.951518081	2.84572498	0	180.1199717	299.9856021	391.9806477	0.063888416	0.108516533	0.169805381	0.002108058	0.00453254	0.010575495	-1.926482143	0.119376339	1372.842663	[(-1.7686616721974795, 0.12731331675139615)]	[(-1.731219820095454, 1428.504122480565)]	[(0.11789474640087186, 1354.5889694667114)]
11	17	-1.525523768	0.29550344	481.3798189	0.990536922	2.51645969	0	375.5050943	449.7088292	485.0563675	0.015136635	0.029472495	0.040038005	0.000980515	0.016514298	0.034412526	-1.926482143	0.119376339	1372.842663	[(-1.7686616721974795, 0.12731331675139615)]	[(-1.731219820095454, 1428.504122480565)]	[(0.11789474640087186, 1354.5889694667114)]
11	23	-2.366997955	0.218834315	1093.712097	0.992494339	6.083295918	0	103.8085121	178.4953466	238.5664918	0.006888253	0.028425362	0.05951712	0.011903678	0.020078703	0.027251122	-1.926482143	0.119376339	1372.842663	[(-1.7686616721974795, 0.12731331675139615)]	[(-1.731219820095454, 1428.504122480565)]	[(0.11789474640087186, 1354.5889694667114)]
11	25	-2.087877662	-0.684624521	2247.588058	0.800142331	0.587550453	0	42.24685297	426.2429654	683.7583306	0.012970668	0.019223546	0.066937337	0.000412732	0.046227813	0.078288266	-1.926482143	0.119376339	1372.842663	[(-1.7686616721974795, 0.12731331675139615)]	[(-1.731219820095454, 1428.504122480565)]	[(0.11789474640087186, 1354.5889694667114)]
11	26	-2.100848331	0.056792236	872.1116304	0.753591344	1.053513445	0	280.0792299	343.1104751	379.5969015	0.005925852	0.019223546	0.072125604	0.002108058	0.00453254	0.010575495	-1.926482143	0.119376339	1372.842663	[(-1.7686616721974795, 0.12731331675139615)]	[(-1.731219820095454, 1428.504122480565)]	[(0.11789474640087186, 1354.5889694667114)]
11	27	-1.485043768	-0.188383886	905.2756347	-0.088765052	0.872608544	0	529.1339875	574.4728672	593.6413158	0.003401286	0.023074884	0.051535865	0.053294145	0.078722485	0.098962725	-1.926482143	0.119376339	1372.842663	[(-1.7686616721974795, 0.12731331675139615)]	[(-1.731219820095454, 1428.504122480565)]	[(0.11789474640087186, 1354.5889694667114)]
11	28	-1.652756321	-0.841732766	1734.144946	0.986962177	4.436397837	0	414.4860466	474.006271	571.4468588	0.026121616	0.057697349	0.080068356	0.091312517	0.135313913	0.152639759	-1.926482143	0.119376339	1372.842663	[(-1.7686616721974795, 0.12731331675139615)]	[(-1.731219820095454, 1428.504122480565)]	[(0.11789474640087186, 1354.5889694667114)]
11	29	-3.070168599	0.130307963	1075.151301	0.972780088	4.028302232	0	206.0125575	426.1531752	488.8466044	0.247364954	0.322237761	0.391257955	0.007574579	0.012417208	0.017186963	-1.926482143	0.119376339	1372.842663	[(-1.7686616721974795, 0.12731331675139615)]	[(-1.731219820095454, 1428.504122480565)]	[(0.11789474640087186, 1354.5889694667114)]
11	30	-1.561725905	0.09250396	1472.182892	0.368719084	0.507202407	0	115.9072661	145.3054362	202.8664211	0.0350904	0.040877103	0.05451886	0.018427526	0.025411548	0.029950074	-1.926482143	0.119376339	1372.842663	[(-1.7686616721974795, 0.12731331675139615)]	[(-1.731219820095454, 1428.504122480565)]	[(0.11789474640087186, 1354.5889694667114)]
11	31	-1.784727491	-1.026243356	1472.636345	0.986991163	3.753604026	0	414.4860466	549.5574146	636.8983473	0.031953991	0.081392244	0.112811817	0.011764125	0.095330674	0.174813567	-1.926482143	0.119376339	1372.842663	[(-1.7686616721974795, 0.12731331675139615)]	[(-1.731219820095454, 1428.504122480565)]	[(0.11789474640087186, 1354.5889694667114)]
11	32	-0.000732685	0.03479658	563.5957342	0.997609608	7.554271342	0	279.28748	354.8382151	417.139905	0.123572921	0.394499042	0.489188477	0.014518084	0.018800446	0.022832125	-1.926482143	0.119376339	1372.842663	[(-1.7686616721974795, 0.12731331675139615)]	[(-1.731219820095454, 1428.504122480565)]	[(0.11789474640087186, 1354.5889694667114)]
11	33	-2.47005355	-1.338496063	1301.468765	0.977156397	2.829250936	0	473.1763987	620.9093034	748.335535	0.006198326	0.046068929	0.064199694	0.222535401	0.286268313	0.38872881	-1.926482143	0.119376339	1372.842663	[(-1.7686616721974795, 0.12731331675139615)]	[(-1.731219820095454, 1428.504122480565)]	[(0.11789474640087186, 1354.5889694667114)]
11	34	-2.007638602	-0.61214954	1091.768034	0.956723607	3.494920717	0	648.127291	667.7031135	725.0683574	0.054435609	0.075961466	0.08871158	0.023174665	0.055903965	0.079026547	-1.926482143	0.119376339	1372.842663	[(-1.7686616721974795, 0.12731331675139615)]	[(-1.731219820095454, 1428.504122480565)]	[(0.11789474640087186, 1354.5889694667114)]
11	35	-0.791330794	-0.360758515	946.7173075	0.975495224	3.079162935	0	71.81513354	360.268745	460.5645039	0.033808179	0.109251632	0.163332534	0.0661045	0.105266594	0.142768637	-1.926482143	0.119376339	1372.842663	[(-1.7686616721974795, 0.12731331675139615)]	[(-1.731219820095454, 1428.504122480565)]	[(0.11789474640087186, 1354.5889694667114)]
11	36	-2.476251876	-0.029843142	1230.966106	0.991779021	3.061592611	0	320.7868837	335.5097907	355.0727558	0.006198326	0.042190183	0.064199694	0.032888079	0.050637022	0.059141719	-1.926482143	0.119376339	1372.842663	[(-1.7686616721974795, 0.12731331675139615)]	[(-1.731219820095454, 1428.504122480565)]	[(0.11789474640087186, 1354.5889694667114)]
11	37	3.064856334	0.118611343	933.1527328	0.979451842	4.12966739	0	206.0125575	389.7164699	473.7704988	0.027398264	0.945097881	1.768579752	0.01169662	0.019025068	0.024025622	-1.926482143	0.119376339	1372.842663	[(-1.7686616721974795, 0.12731331675139615)]	[(-1.731219820095454, 1428.504122480565)]	[(0.11789474640087186, 1354.5889694667114)]
11	38	-1.488445054	-0.588974875	1705.132172	0.983687012	3.499992698	0	479.5677892	585.3969693	677.166425	0.003401286	0.02080736	0.048814836	0.023174665	0.061462349	0.088296414	-1.926482143	0.119376339	1372.842663	[(-1.7686616721974795, 0.12731331675139615)]	[(-1.731219820095454, 1428.504122480565)]	[(0.11789474640087186, 1354.5889694667114)]
11	39	-2.600971069	-0.273304123	1402.178998	0.979202215	3.108286886	0	399.0873108	578.5842539	638.4903273	0.006284689	0.045116951	0.078197513	0.084920237	0.10352967	0.129404242	-1.926482143	0.119376339	1372.842663	[(-1.7686616721974795, 0.12731331675139615)]	[(-1.731219820095454, 1428.504122480565)]	[(0.11789474640087186, 1354.5889694667114)]
11	40	3.092254597	-0.522999406	1276.78634	0.98783856	2.335930593	0	766.8096338	783.417091	832.069162	0.027398264	0.96336339	1.790498363	0.065975469	0.083753998	0.114819899	-1.926482143	0.119376339	1372.842663	[(-1.7686616721974795, 0.12731331675139615)]	[(-1.731219820095454, 1428.504122480565)]	[(0.11789474640087186, 1354.5889694667114)]
11	42	-2.062074212	0.003044937	1415.429844	0.989228074	5.401856051	0	466.9666375	503.1076742	521.075078	0.025803451	0.036425847	0.066937337	0.031751643	0.036969816	0.043259198	-1.926482143	0.119376339	1372.842663	[(-1.7686616721974795, 0.12731331675139615)]	[(-1.731219820095454, 1428.504122480565)]	[(0.11789474640087186, 1354.5889694667114)]
11	44	-2.813733112	-1.115960662	1611.896349	0.857397933	1.729264845	0	473.1763987	728.9439278	867.243918	0.009070533	0.142769977	0.189737778	0.089717306	0.137911379	0.21070049	-1.926482143	0.119376339	1372.842663	[(-1.7686616721974795, 0.12731331675139615)]	[(-1.731219820095454, 1428.504122480565)]	[(0.11789474640087186, 1354.5889694667114)]
11	45	-1.510387133	0.151987202	1480.212278	0.993298605	3.36227391	0	115.9072661	169.016772	218.2545897	0.015136635	0.02080736	0.040038005	0.003698814	0.005444486	0.008267687	-1.926482143	0.119376339	1372.842663	[(-1.7686616721974795, 0.12731331675139615)]	[(-1.731219820095454, 1428.504122480565)]	[(0.11789474640087186, 1354.5889694667114)]
11	46	-2.312690046	0.249652828	974.0694861	0.986593133	2.940050123	0	136.4792828	201.6159581	226.9229305	0.047419656	0.060038466	0.100208146	0.030818513	0.039797106	0.043562143	-1.926482143	0.119376339	1372.842663	[(-1.7686616721974795, 0.12731331675139615)]	[(-1.731219820095454, 1428.504122480565)]	[(0.11789474640087186, 1354.5889694667114)]
11	47	-2.391077879	0.173633328	1454.769562	-0.250974664	0.435403158	0	264.4479793	316.7286418	363.5759047	0.024079924	0.044478644	0.05951712	0.010745806	0.013801138	0.016137571	-1.926482143	0.119376339	1372.842663	[(-1.7686616721974795, 0.12731331675139615)]	[(-1.731219820095454, 1428.504122480565)]	[(0.11789474640087186, 1354.5889694667114)]
11	49	-2.607255758	0.191271642	1334.46522	0.984895356	0.950475125	0	319.7534223	332.2419034	371.660928	0.006284689	0.049306744	0.083225264	0.006792915	0.013363408	0.019207404	-1.926482143	0.119376339	1372.842663	[(-1.7686616721974795, 0.12731331675139615)]	[(-1.731219820095454, 1428.504122480565)]	[(0.11789474640087186, 1354.5889694667114)]
11	50	-2.360109702	0.206930637	1197.477902	0.972577846	0.752729642	0	103.8085121	200.599553	251.3796363	0.006888253	0.028425362	0.062272421	0.00886608	0.012142918	0.022489651	-1.926482143	0.119376339	1372.842663	[(-1.7686616721974795, 0.12731331675139615)]	[(-1.731219820095454, 1428.504122480565)]	[(0.11789474640087186, 1354.5889694667114)]
11	51	-1.275761608	0.148288388	1465.325082	0.929465886	2.307424535	0	89.63990462	155.9778819	218.4698109	0.035793048	0.086093729	0.136049359	0.003698814	0.007709396	0.009747213	-1.926482143	0.119376339	1372.842663	[(-1.7686616721974795, 0.12731331675139615)]	[(-1.731219820095454, 1428.504122480565)]	[(0.11789474640087186, 1354.5889694667114)]
11	52	-1.596816306	0.162887522	1398.863023	0.991863641	2.835872652	0	134.9072879	162.0663253	225.4574835	0.0350904	0.054107651	0.066162751	0.00359039	0.006637268	0.009082251	-1.926482143	0.119376339	1372.842663	[(-1.7686616721974795, 0.12731331675139615)]	[(-1.731219820095454, 1428.504122480565)]	[(0.11789474640087186, 1354.5889694667114)]
11	53	-0.889555099	0.338107184	655.5671313	0.971394764	1.95918241	0	239.9992084	293.3702069	397.4837587	0.064416126	0.097904358	0.168340418	0.036645106	0.040290693	0.06571986	-1.926482143	0.119376339	1372.842663	[(-1.7686616721974795, 0.12731331675139615)]	[(-1.731219820095454, 1428.504122480565)]	[(0.11789474640087186, 1354.5889694667114)]
11	54	-1.020627742	0.159297132	1322.433532	0.936220061	1.010841276	0	137.8305232	211.0306117	281.4867772	0.122969656	0.149843689	0.186792376	0.001985217	0.004295179	0.007646095	-1.926482143	0.119376339	1372.842663	[(-1.7686616721974795, 0.12731331675139615)]	[(-1.731219820095454, 1428.504122480565)]	[(0.11789474640087186, 1354.5889694667114)]
11	55	-1.311554655	0.157311915	1393.261708	0.985852812	1.282290077	0	89.63990462	170.4755351	217.3540124	0.035793048	0.086093729	0.12173214	0.001985217	0.004295179	0.007646095	-1.926482143	0.119376339	1372.842663	[(-1.7686616721974795, 0.12731331675139615)]	[(-1.731219820095454, 1428.504122480565)]	[(0.11789474640087186, 1354.5889694667114)]
11	56	-1.143597397	0.137882542	1533.495234	0.998636806	4.915485013	0	207.1125902	248.5646549	276.1792282	0.122969656	0.141030375	0.179924312	0.007574579	0.010695028	0.014157131	-1.926482143	0.119376339	1372.842663	[(-1.7686616721974795, 0.12731331675139615)]	[(-1.731219820095454, 1428.504122480565)]	[(0.11789474640087186, 1354.5889694667114)]
11	57	-2.549789636	0.296483955	843.5639879	0.996635076	2.142683123	0	86.12481804	216.6919821	297.333361	0.026703298	0.045116951	0.05772494	0.000980515	0.015860622	0.034412526	-1.926482143	0.119376339	1372.842663	[(-1.7686616721974795, 0.12731331675139615)]	[(-1.731219820095454, 1428.504122480565)]	[(0.11789474640087186, 1354.5889694667114)]
11	58	-2.822803645	0.759230401	335.773032	0.985009245	6.534212278	0	406.5363257	413.6778574	457.4181135	0.009070533	0.148816998	0.193365992	0.421123218	0.447212663	0.462988505	-1.926482143	0.119376339	1372.842663	[(-1.7686616721974795, 0.12731331675139615)]	[(-1.731219820095454, 1428.504122480565)]	[(0.11789474640087186, 1354.5889694667114)]
14	0	1.375368438	-0.134575372	1598.963856	0.986055769	4.532236481	0	185.5412436	286.3686584	320.9030162	0.023864547	0.034992545	0.060891043	0.00982258	0.021988097	0.033157288	1.017833077	-0.053248697	1416.789492	[(1.0950973340197483, -0.06313821427431049)]	[(1.1335017506966525, 1412.7692768162387)]	[(-0.059349379387703786, 1348.1224657742894)]
14	1	0.23160853	-1.082074006	1948.249596	0.902917586	2.300294053	0	96.83889318	138.9979329	361.8479356	0.10493098	0.109740726	0.123203641	0.002566159	0.009604673	0.025105891	1.017833077	-0.053248697	1416.789492	[(1.0950973340197483, -0.06313821427431049)]	[(1.1335017506966525, 1412.7692768162387)]	[(-0.059349379387703786, 1348.1224657742894)]
14	2	1.901445107	0.104819951	955.2538202	0.940220197	2.237028533	0	444.8062809	456.8649854	492.6008226	0.040590769	0.109345246	0.20829251	0.031305344	0.038783963	0.049325369	1.017833077	-0.053248697	1416.789492	[(1.0950973340197483, -0.06313821427431049)]	[(1.1335017506966525, 1412.7692768162387)]	[(-0.059349379387703786, 1348.1224657742894)]
14	3	0.061353425	-1.039402595	1813.456371	0.973304598	1.398900969	0	177.5632776	234.2342259	387.0830355	0.012365482	0.03493026	0.065621275	0.011372613	0.024459419	0.032839584	1.017833077	-0.053248697	1416.789492	[(1.0950973340197483, -0.06313821427431049)]	[(1.1335017506966525, 1412.7692768162387)]	[(-0.059349379387703786, 1348.1224657742894)]
14	4	0.112430022	0.195855613	228.0626979	0.976951481	5.105912973	0	251.9978682	344.474517	373.8417579	0.009727896	0.020834943	0.046551987	0.036275505	0.046543532	0.07147255	1.017833077	-0.053248697	1416.789492	[(1.0950973340197483, -0.06313821427431049)]	[(1.1335017506966525, 1412.7692768162387)]	[(-0.059349379387703786, 1348.1224657742894)]
14	5	0.450242117	-0.393538023	589.1034019	0.974200542	2.909771574	0	313.9890766	359.9384285	396.546392	0.007388432	0.062150017	0.105388607	0.002444441	0.044290715	0.114788161	1.017833077	-0.053248697	1416.789492	[(1.0950973340197483, -0.06313821427431049)]	[(1.1335017506966525, 1412.7692768162387)]	[(-0.059349379387703786, 1348.1224657742894)]
14	6	2.856806753	-1.028029982	1253.545067	0.994172846	4.197625213	0	413.8732136	450.5448164	514.0029973	0.057848293	0.193879972	0.313828936	0.011372613	0.032041161	0.041937674	1.017833077	-0.053248697	1416.789492	[(1.0950973340197483, -0.06313821427431049)]	[(1.1335017506966525, 1412.7692768162387)]	[(-0.059349379387703786, 1348.1224657742894)]
14	7	2.304488198	-0.177195821	828.4415295	0.98658615	5.937445137	0	448.8374567	506.7851426	555.437359	0.026251691	0.108128459	0.174175494	0.008384255	0.020632352	0.040867931	1.017833077	-0.053248697	1416.789492	[(1.0950973340197483, -0.06313821427431049)]	[(1.1335017506966525, 1412.7692768162387)]	[(-0.059349379387703786, 1348.1224657742894)]
14	8	2.53959211	-0.854048972	943.3398418	0.983393831	3.778842626	0	413.8732136	537.0625173	629.7928519	0.144223257	0.196059797	0.256091394	0.032722186	0.105716323	0.135296721	1.017833077	-0.053248697	1416.789492	[(1.0950973340197483, -0.06313821427431049)]	[(1.1335017506966525, 1412.7692768162387)]	[(-0.059349379387703786, 1348.1224657742894)]
14	9	1.321173568	-0.051444733	406.1020743	0.99204256	3.599734865	0	204.8735981	303.3480006	378.3285634	0.026398496	0.028001825	0.049297944	0.000823202	0.001203405	0.002140999	1.017833077	-0.053248697	1416.789492	[(1.0950973340197483, -0.06313821427431049)]	[(1.1335017506966525, 1412.7692768162387)]	[(-0.059349379387703786, 1348.1224657742894)]
14	10	1.591061383	-0.050038281	1443.131064	0.998669211	6.819939112	0	208.3880095	323.3815524	414.5734901	0.096808731	0.184019722	0.212911629	2.59E-05	0.001220666	0.002151356	1.017833077	-0.053248697	1416.789492	[(1.0950973340197483, -0.06313821427431049)]	[(1.1335017506966525, 1412.7692768162387)]	[(-0.059349379387703786, 1348.1224657742894)]
14	11	2.097235168	0.055434234	1370.894395	0.974982305	4.514388395	0	231.7716966	447.4319784	586.7155635	0.104135153	0.151708169	0.179176451	0.013724888	0.026384952	0.038403798	1.017833077	-0.053248697	1416.789492	[(1.0950973340197483, -0.06313821427431049)]	[(1.1335017506966525, 1412.7692768162387)]	[(-0.059349379387703786, 1348.1224657742894)]
14	12	2.330739888	-0.718835125	1824.086107	0.983250025	5.730095273	0	304.7624927	702.7240326	867.4709432	0.026251691	0.099910959	0.174175494	0.01399909	0.083901533	0.176293385	1.017833077	-0.053248697	1416.789492	[(1.0950973340197483, -0.06313821427431049)]	[(1.1335017506966525, 1412.7692768162387)]	[(-0.059349379387703786, 1348.1224657742894)]
14	13	0.837349011	-0.077373671	1074.022957	0.943451206	4.2302634	0	223.239222	275.8429049	318.8013886	0.025660482	0.062177403	0.111990199	0.019287343	0.022586493	0.024199583	1.017833077	-0.053248697	1416.789492	[(1.0950973340197483, -0.06313821427431049)]	[(1.1335017506966525, 1412.7692768162387)]	[(-0.059349379387703786, 1348.1224657742894)]
14	14	1.113623849	-1.371033148	1172.600954	0.99071645	3.314322945	0	630.1790277	674.0114208	726.7206458	0.017797589	0.05837857	0.073525077	0.045497767	0.163898624	0.212827463	1.017833077	-0.053248697	1416.789492	[(1.0950973340197483, -0.06313821427431049)]	[(1.1335017506966525, 1412.7692768162387)]	[(-0.059349379387703786, 1348.1224657742894)]
14	15	1.351503892	0.01613335	983.6825926	0.949163954	1.687748633	0	499.8638881	523.0736303	531.0686311	0.00305367	0.019082847	0.050519412	0.013171801	0.021078655	0.025048967	1.017833077	-0.053248697	1416.789492	[(1.0950973340197483, -0.06313821427431049)]	[(1.1335017506966525, 1412.7692768162387)]	[(-0.059349379387703786, 1348.1224657742894)]
14	16	1.294775072	-0.349877035	1318.727284	0.975125353	2.183324927	0	433.5676467	475.9271057	490.7711341	0.026398496	0.045600822	0.059857343	0.041216548	0.042661088	0.096345989	1.017833077	-0.053248697	1416.789492	[(1.0950973340197483, -0.06313821427431049)]	[(1.1335017506966525, 1412.7692768162387)]	[(-0.059349379387703786, 1348.1224657742894)]
14	17	1.206853179	-0.008044182	1451.532451	0.996523521	5.092661004	0	224.2708929	245.0316121	278.0826465	0.004806843	0.011717184	0.039701037	0.001709099	0.005120969	0.011592733	1.017833077	-0.053248697	1416.789492	[(1.0950973340197483, -0.06313821427431049)]	[(1.1335017506966525, 1412.7692768162387)]	[(-0.059349379387703786, 1348.1224657742894)]
14	22	3.063383734	-1.159304626	1664.915157	0.97490939	2.916518602	0	401.8775553	458.9532722	625.2369445	0.148728688	0.293032431	0.455951204	0.022741061	0.057241821	0.069904776	1.017833077	-0.053248697	1416.789492	[(1.0950973340197483, -0.06313821427431049)]	[(1.1335017506966525, 1412.7692768162387)]	[(-0.059349379387703786, 1348.1224657742894)]
14	23	2.914655046	0.136125296	306.2550632	0.984546237	6.803830357	0	411.9358716	432.1427682	465.8413854	0.057848293	0.193879972	0.336968253	0.023454812	0.038163491	0.052429542	1.017833077	-0.053248697	1416.789492	[(1.0950973340197483, -0.06313821427431049)]	[(1.1335017506966525, 1412.7692768162387)]	[(-0.059349379387703786, 1348.1224657742894)]
14	24	1.202046337	-0.306771307	1810.978212	0.985754409	3.804047789	0	262.34359	412.0355326	460.3508193	0.004806843	0.011717184	0.038839787	0.043105727	0.07139824	0.096345989	1.017833077	-0.053248697	1416.789492	[(1.0950973340197483, -0.06313821427431049)]	[(1.1335017506966525, 1412.7692768162387)]	[(-0.059349379387703786, 1348.1224657742894)]
14	25	1.003507942	-0.033235091	1477.890343	0.952268049	2.658658025	0	275.6313508	294.4733608	350.1061891	0.110115907	0.134729445	0.155007858	0.006767681	0.010538079	0.012832453	1.017833077	-0.053248697	1416.789492	[(1.0950973340197483, -0.06313821427431049)]	[(1.1335017506966525, 1412.7692768162387)]	[(-0.059349379387703786, 1348.1224657742894)]
14	26	0.126495839	-1.084640165	1957.466137	0.491060306	0.657475643	0	98.1986172	156.0176897	375.2037612	0.014065817	0.030212154	0.052178313	0.000344521	0.009604673	0.025194998	1.017833077	-0.053248697	1416.789492	[(1.0950973340197483, -0.06313821427431049)]	[(1.1335017506966525, 1412.7692768162387)]	[(-0.059349379387703786, 1348.1224657742894)]
14	27	1.993100014	-0.046912491	1473.347722	0.897610348	2.024483386	0	231.7716966	456.632365	572.8713431	0.051064139	0.082284733	0.179176451	0.002508243	0.002928572	0.003734681	1.017833077	-0.053248697	1416.789492	[(1.0950973340197483, -0.06313821427431049)]	[(1.1335017506966525, 1412.7692768162387)]	[(-0.059349379387703786, 1348.1224657742894)]
14	29	0.073718906	-1.136563566	1557.172517	0.991734094	3.720485571	0	303.1831117	378.7200518	446.6878183	0.012365482	0.026686606	0.058145275	0.022741061	0.042081113	0.051711928	1.017833077	-0.053248697	1416.789492	[(1.0950973340197483, -0.06313821427431049)]	[(1.1335017506966525, 1412.7692768162387)]	[(-0.059349379387703786, 1348.1224657742894)]
14	30	-2.678188448	-1.325535381	1524.479009	0.994678097	3.839478823	0	401.8775553	479.9499864	608.6677841	0.002492841	0.322469758	1.167441154	0.045497767	0.133566779	0.176429249	1.017833077	-0.053248697	1416.789492	[(1.0950973340197483, -0.06313821427431049)]	[(1.1335017506966525, 1412.7692768162387)]	[(-0.059349379387703786, 1348.1224657742894)]
14	31	1.182539483	-0.704836035	2194.922578	-0.018133784	0.643417072	0	878.5265064	974.7740212	1087.628732	0.019506854	0.024721753	0.038839787	0.01399909	0.093234259	0.180948648	1.017833077	-0.053248697	1416.789492	[(1.0950973340197483, -0.06313821427431049)]	[(1.1335017506966525, 1412.7692768162387)]	[(-0.059349379387703786, 1348.1224657742894)]
14	32	-2.70316321	-1.058736827	1323.281688	0.979490855	2.866188932	0	428.6467318	465.3096471	548.9391931	0.022481921	0.337457706	1.186423827	0.019334232	0.02285825	0.025105891	1.017833077	-0.053248697	1416.789492	[(1.0950973340197483, -0.06313821427431049)]	[(1.1335017506966525, 1412.7692768162387)]	[(-0.059349379387703786, 1348.1224657742894)]
14	33	0.102702126	-0.15648089	750.4778434	0.990548113	5.651238191	0	148.6215839	278.9594513	362.5025769	0.009727896	0.020834943	0.046551987	0.012082938	0.015042848	0.029228256	1.017833077	-0.053248697	1416.789492	[(1.0950973340197483, -0.06313821427431049)]	[(1.1335017506966525, 1412.7692768162387)]	[(-0.059349379387703786, 1348.1224657742894)]
14	34	1.348450221	-0.026467411	1536.223539	0.997303232	6.584320929	0	185.5412436	217.139062	261.6993743	0.00305367	0.019082847	0.049297944	0.006767681	0.009986777	0.012922259	1.017833077	-0.053248697	1416.789492	[(1.0950973340197483, -0.06313821427431049)]	[(1.1335017506966525, 1412.7692768162387)]	[(-0.059349379387703786, 1348.1224657742894)]
14	37	-2.680681289	-0.168811566	639.2926168	0.983836671	2.630633108	0	464.8448484	507.3614959	648.3214615	0.002492841	0.322469758	1.168438291	0.008384255	0.015042848	0.034160527	1.017833077	-0.053248697	1416.789492	[(1.0950973340197483, -0.06313821427431049)]	[(1.1335017506966525, 1412.7692768162387)]	[(-0.059349379387703786, 1348.1224657742894)]
14	38	0.33653951	-1.084984687	1968.82981	0.994357893	3.207475469	0	96.83889318	199.0497838	406.8725434	0.10493098	0.108315921	0.14281061	0.000344521	0.009834354	0.025332806	1.017833077	-0.053248697	1416.789492	[(1.0950973340197483, -0.06313821427431049)]	[(1.1335017506966525, 1412.7692768162387)]	[(-0.059349379387703786, 1348.1224657742894)]
14	39	-0.096819756	-0.144397952	764.9769237	0.964895125	3.534025735	0	148.6215839	284.2828652	402.8578766	0.158173181	0.176077908	0.192159819	0.00982258	0.015439711	0.029228256	1.017833077	-0.053248697	1416.789492	[(1.0950973340197483, -0.06313821427431049)]	[(1.1335017506966525, 1412.7692768162387)]	[(-0.059349379387703786, 1348.1224657742894)]
14	40	2.395368854	-0.821326786	2039.624031	0.958949601	2.494422603	0	304.7624927	740.3394029	926.65433	0.064628965	0.099910959	0.200027081	0.032722186	0.083901533	0.135296721	1.017833077	-0.053248697	1416.789492	[(1.0950973340197483, -0.06313821427431049)]	[(1.1335017506966525, 1412.7692768162387)]	[(-0.059349379387703786, 1348.1224657742894)]
14	41	0.80477051	-0.050064172	1361.41068	0.962467574	1.092560888	0	276.8649354	289.3495065	336.7205395	0.006918018	0.045070415	0.100755009	2.59E-05	0.001203405	0.002140999	1.017833077	-0.053248697	1416.789492	[(1.0950973340197483, -0.06313821427431049)]	[(1.1335017506966525, 1412.7692768162387)]	[(-0.059349379387703786, 1348.1224657742894)]
14	42	0.709055785	-0.391093583	1246.002045	0.969466416	3.095315367	0	424.2934697	434.7873224	451.1708526	0.078966627	0.090949692	0.100755009	0.002444441	0.042661088	0.112832609	1.017833077	-0.053248697	1416.789492	[(1.0950973340197483, -0.06313821427431049)]	[(1.1335017506966525, 1412.7692768162387)]	[(-0.059349379387703786, 1348.1224657742894)]
14	46	1.942035876	0.159580108	515.2898195	0.955520746	2.055051469	0	311.8813877	392.1117511	422.7472742	0.040590769	0.082284733	0.192056203	0.023454812	0.038163491	0.056962348	1.017833077	-0.053248697	1416.789492	[(1.0950973340197483, -0.06313821427431049)]	[(1.1335017506966525, 1412.7692768162387)]	[(-0.059349379387703786, 1348.1224657742894)]
14	47	0.811688529	0.069159123	380.9317029	0.981861762	3.672351843	0	204.8735981	266.9804824	365.2051836	0.006918018	0.045070415	0.101726006	0.013724888	0.029746563	0.041846327	1.017833077	-0.053248697	1416.789492	[(1.0950973340197483, -0.06313821427431049)]	[(1.1335017506966525, 1412.7692768162387)]	[(-0.059349379387703786, 1348.1224657742894)]
14	48	-1.738246776	0.239480388	272.7523711	0.966288761	3.750508427	0	388.1366668	449.3054266	508.9391197	0.939941672	0.94909754	1.167441154	0.043624776	0.075626716	0.10637237	1.017833077	-0.053248697	1416.789492	[(1.0950973340197483, -0.06313821427431049)]	[(1.1335017506966525, 1412.7692768162387)]	[(-0.059349379387703786, 1348.1224657742894)]
14	49	0.515601128	-0.052267936	1072.108907	0.033296956	0.355550029	0	86.08112142	139.3236718	242.4505482	0.065359011	0.077797796	0.105388607	0.000823202	0.001588767	0.00247028	1.017833077	-0.053248697	1416.789492	[(1.0950973340197483, -0.06313821427431049)]	[(1.1335017506966525, 1412.7692768162387)]	[(-0.059349379387703786, 1348.1224657742894)]
14	50	1.494252652	0.029305151	1535.040879	0.985161138	2.848759725	0	208.3880095	257.7481415	341.4560663	0.096808731	0.119480568	0.135464644	0.013171801	0.025550073	0.031112524	1.017833077	-0.053248697	1416.789492	[(1.0950973340197483, -0.06313821427431049)]	[(1.1335017506966525, 1412.7692768162387)]	[(-0.059349379387703786, 1348.1224657742894)]
14	51	0.630089158	-0.044404247	1064.966257	0.986661486	3.69161221	0	121.2885157	171.9876199	220.5318585	0.019201095	0.070885251	0.113436829	0.002508243	0.004600734	0.005741275	1.017833077	-0.053248697	1416.789492	[(1.0950973340197483, -0.06313821427431049)]	[(1.1335017506966525, 1412.7692768162387)]	[(-0.059349379387703786, 1348.1224657742894)]
14	52	0.442853685	-0.058086328	1107.293232	0.999833265	1.989520505	0	86.08112142	178.5034622	288.0932725	0.007388432	0.062150017	0.10834398	0.004079056	0.005513014	0.006521849	1.017833077	-0.053248697	1416.789492	[(1.0950973340197483, -0.06313821427431049)]	[(1.1335017506966525, 1412.7692768162387)]	[(-0.059349379387703786, 1348.1224657742894)]
14	53	1.131421438	-0.017490252	1666.10789	0.702771829	0.728828339	0	147.5234247	222.5845868	296.0546349	0.017797589	0.046513511	0.059287005	0.005238331	0.007317487	0.009428674	1.017833077	-0.053248697	1416.789492	[(1.0950973340197483, -0.06313821427431049)]	[(1.1335017506966525, 1412.7692768162387)]	[(-0.059349379387703786, 1348.1224657742894)]
14	54	-0.389760644	-0.012251921	580.6573643	0.738323554	0.983572821	0	282.4707836	352.3297975	426.1815478	0.292940888	0.402511503	0.440437589	0.002498639	0.003981569	0.009428674	1.017833077	-0.053248697	1416.789492	[(1.0950973340197483, -0.06313821427431049)]	[(1.1335017506966525, 1412.7692768162387)]	[(-0.059349379387703786, 1348.1224657742894)]
14	55	0.610888062	-0.054007272	1251.825872	0.908503803	1.113911249	0	189.0217242	214.4665826	247.2308588	0.019201095	0.070885251	0.108267215	0.001739336	0.002748325	0.003258604	1.017833077	-0.053248697	1416.789492	[(1.0950973340197483, -0.06313821427431049)]	[(1.1335017506966525, 1412.7692768162387)]	[(-0.059349379387703786, 1348.1224657742894)]
14	56	1.212884191	-0.009753281	1720.642843	0.991215226	7.417917315	0	147.5234247	234.0023781	295.005994	0.006031011	0.015737858	0.042113442	0.001709099	0.003981569	0.01042813	1.017833077	-0.053248697	1416.789492	[(1.0950973340197483, -0.06313821427431049)]	[(1.1335017506966525, 1412.7692768162387)]	[(-0.059349379387703786, 1348.1224657742894)]
15	0	-1.54912634	0.039800641	1261.311863	0.989222819	4.918450437	0	237.3243142	284.4652292	340.9600565	0.019885197	0.062368801	0.102011783	0.022669654	0.029801593	0.054418589	-1.372312007	0.190208848	1343.843194	[(-1.3723359264709487, 0.13338549051996718)]	[(-1.3235641692004172, 1403.9193514179747)]	[(0.15344673016743932, 1108.988692277331)]
15	1	2.695038387	-1.278211593	1458.61393	0.544714805	1.821232531	0	100.932815	481.3752321	709.15338	0.092000682	0.167675338	0.958538494	0.015780698	0.061887415	0.12051833	-1.372312007	0.190208848	1343.843194	[(-1.3723359264709487, 0.13338549051996718)]	[(-1.3235641692004172, 1403.9193514179747)]	[(0.15344673016743932, 1108.988692277331)]
15	2	0.135700831	0.008608906	1198.510067	0.995861717	3.875861987	0	225.1905088	305.7515726	362.993696	0.038475712	0.04486351	0.114091732	0.031191735	0.050596083	0.062335772	-1.372312007	0.190208848	1343.843194	[(-1.3723359264709487, 0.13338549051996718)]	[(-1.3235641692004172, 1403.9193514179747)]	[(0.15344673016743932, 1108.988692277331)]
15	3	-1.147702872	0.062470295	926.8176547	0.974151637	2.54319786	0	427.5885694	447.0634396	485.056246	0.033080835	0.051352687	0.073504653	0.012873735	0.029801593	0.045350728	-1.372312007	0.190208848	1343.843194	[(-1.3723359264709487, 0.13338549051996718)]	[(-1.3235641692004172, 1403.9193514179747)]	[(0.15344673016743932, 1108.988692277331)]
15	4	-1.249066622	-0.078556475	1366.88404	0.991343364	6.603464157	0	329.7656144	352.5702784	379.6413839	0.018834097	0.050011062	0.080378233	0.01444015	0.073320882	0.102977985	-1.372312007	0.190208848	1343.843194	[(-1.3723359264709487, 0.13338549051996718)]	[(-1.3235641692004172, 1403.9193514179747)]	[(0.15344673016743932, 1108.988692277331)]
15	5	-0.890554349	0.07534403	1252.937066	0.993519895	6.275633653	0	185.756306	308.7404484	385.4201808	0.003639612	0.033401334	0.062791904	0.012873735	0.032879468	0.044349774	-1.372312007	0.190208848	1343.843194	[(-1.3723359264709487, 0.13338549051996718)]	[(-1.3235641692004172, 1403.9193514179747)]	[(0.15344673016743932, 1108.988692277331)]
15	6	-1.529241143	-0.711378158	1384.435595	0.991822003	5.046388207	0	522.996531	595.8882433	719.6355037	0.019885197	0.072001334	0.109965862	0.007976827	0.032939	0.07764811	-1.372312007	0.190208848	1343.843194	[(-1.3723359264709487, 0.13338549051996718)]	[(-1.3235641692004172, 1403.9193514179747)]	[(0.15344673016743932, 1108.988692277331)]
15	7	-0.778662405	-0.519260366	2023.676893	-0.157776542	0.81201447	0	267.451285	391.9988534	552.8713894	0.011951077	0.044689967	0.070842836	0.014720833	0.066631801	0.098658163	-1.372312007	0.190208848	1343.843194	[(-1.3723359264709487, 0.13338549051996718)]	[(-1.3235641692004172, 1403.9193514179747)]	[(0.15344673016743932, 1108.988692277331)]
15	8	-0.886914738	-0.428897829	1970.525542	0.997941175	4.000506897	0	215.6584383	301.6061808	456.4275519	0.003639612	0.033401334	0.062791904	0.075641704	0.084306827	0.134772106	-1.372312007	0.190208848	1343.843194	[(-1.3723359264709487, 0.13338549051996718)]	[(-1.3235641692004172, 1403.9193514179747)]	[(0.15344673016743932, 1108.988692277331)]
15	9	-0.078019549	-1.31885203	357.2317413	0.478977254	1.090920182	0	361.0728727	391.130054	429.8873902	0.008427372	0.034752619	0.098644581	0.040640437	0.072760062	0.136774505	-1.372312007	0.190208848	1343.843194	[(-1.3723359264709487, 0.13338549051996718)]	[(-1.3235641692004172, 1403.9193514179747)]	[(0.15344673016743932, 1108.988692277331)]
15	10	-1.035601422	-0.667252832	1747.329413	0.923627646	2.12751011	0	361.85465	488.6558376	543.3028299	0.0431835	0.072693246	0.101661819	0.002589521	0.032939	0.05999798	-1.372312007	0.190208848	1343.843194	[(-1.3723359264709487, 0.13338549051996718)]	[(-1.3235641692004172, 1403.9193514179747)]	[(0.15344673016743932, 1108.988692277331)]
15	11	-1.399560853	0.140596305	1465.866298	0.981590575	3.039285155	0	247.8087939	295.1030306	325.2660785	0.12968029	0.143246669	0.159037428	0.003521916	0.00361423	0.004082918	-1.372312007	0.190208848	1343.843194	[(-1.3723359264709487, 0.13338549051996718)]	[(-1.3235641692004172, 1403.9193514179747)]	[(0.15344673016743932, 1108.988692277331)]
15	12	2.944013438	-1.262430894	1430.597238	0.604613241	0.648610868	0	100.932815	464.4114369	688.6080713	0.24897505	0.333658705	1.157718534	0.015780698	0.061887415	0.12051833	-1.372312007	0.190208848	1343.843194	[(-1.3723359264709487, 0.13338549051996718)]	[(-1.3235641692004172, 1403.9193514179747)]	[(0.15344673016743932, 1108.988692277331)]
15	13	-2.241347917	0.29899101	693.5402337	0.984642806	2.275799127	0	83.38023388	128.0936442	196.3615781	0.094305186	0.098639515	0.11919117	0.00208676	0.017746523	0.026880559	-1.372312007	0.190208848	1343.843194	[(-1.3723359264709487, 0.13338549051996718)]	[(-1.3235641692004172, 1403.9193514179747)]	[(0.15344673016743932, 1108.988692277331)]
15	14	-1.814427423	-0.664663311	1833.176618	0.996846535	3.481075486	0	458.361795	701.5565501	927.2046683	0.010809798	0.032196213	0.051294698	0.002589521	0.033298427	0.05999798	-1.372312007	0.190208848	1343.843194	[(-1.3723359264709487, 0.13338549051996718)]	[(-1.3235641692004172, 1403.9193514179747)]	[(0.15344673016743932, 1108.988692277331)]
15	15	-0.449933845	0.161599393	974.4245312	0.993001386	2.753934412	0	349.9858659	374.6827983	412.6451834	0.024409341	0.132841342	0.203898216	0.006274654	0.008661137	0.010943082	-1.372312007	0.190208848	1343.843194	[(-1.3723359264709487, 0.13338549051996718)]	[(-1.3235641692004172, 1403.9193514179747)]	[(0.15344673016743932, 1108.988692277331)]
15	16	-1.899790751	0.215681014	738.8509053	0.912829274	3.033248768	0	158.9189144	201.7726492	216.7509474	0.035150877	0.053167115	0.065785463	0.001178332	0.002328673	0.004994877	-1.372312007	0.190208848	1343.843194	[(-1.3723359264709487, 0.13338549051996718)]	[(-1.3235641692004172, 1403.9193514179747)]	[(0.15344673016743932, 1108.988692277331)]
15	17	-0.754123419	0.212571855	241.8402341	0.943420941	2.847885	3	262.9430995	342.8475074	394.5642402	0.01258791	0.053081907	0.085693594	0.003109159	0.004401446	0.007482204	-1.372312007	0.190208848	1343.843194	[(-1.3723359264709487, 0.13338549051996718)]	[(-1.3235641692004172, 1403.9193514179747)]	[(0.15344673016743932, 1108.988692277331)]
15	18	-0.992417922	-0.341981588	1620.944656	0.997284028	4.748373846	0	421.7088192	469.1339051	514.4514575	0.019611289	0.05488612	0.077267445	0.08691624	0.142250987	0.192453777	-1.372312007	0.190208848	1343.843194	[(-1.3723359264709487, 0.13338549051996718)]	[(-1.3235641692004172, 1403.9193514179747)]	[(0.15344673016743932, 1108.988692277331)]
15	19	-1.983853393	-0.614072398	1434.534637	0.909269648	3.758828267	0	458.361795	650.7287805	807.7324108	0.084062642	0.11237858	0.129230521	0.050590912	0.06619446	0.080234345	-1.372312007	0.190208848	1343.843194	[(-1.3723359264709487, 0.13338549051996718)]	[(-1.3235641692004172, 1403.9193514179747)]	[(0.15344673016743932, 1108.988692277331)]
15	20	-2.434291389	-0.719354984	400.7680242	0.983214076	3.129283073	0	301.7588035	355.2401693	411.7085574	0.089360187	0.188431486	0.228703333	0.007976827	0.038256884	0.084029572	-1.372312007	0.190208848	1343.843194	[(-1.3723359264709487, 0.13338549051996718)]	[(-1.3235641692004172, 1403.9193514179747)]	[(0.15344673016743932, 1108.988692277331)]
15	21	-1.864639874	-1.440070642	1288.850648	0.982377644	5.115273802	0	457.0422038	551.1499867	645.3944024	0.014646061	0.029733197	0.051725112	0.121218612	0.153572469	0.233749395	-1.372312007	0.190208848	1343.843194	[(-1.3723359264709487, 0.13338549051996718)]	[(-1.3235641692004172, 1403.9193514179747)]	[(0.15344673016743932, 1108.988692277331)]
15	22	-0.375083157	-1.02053127	1304.87703	0.993086889	4.253715458	0	706.2737327	863.4729893	914.3480654	0.074850688	0.132841342	0.192208737	0.002609967	0.124316267	0.185789977	-1.372312007	0.190208848	1343.843194	[(-1.3723359264709487, 0.13338549051996718)]	[(-1.3235641692004172, 1403.9193514179747)]	[(0.15344673016743932, 1108.988692277331)]
15	23	-2.134254083	-1.148970482	603.225482	0.966874257	2.379827941	0	301.7588035	361.839273	488.825297	0.009063759	0.042982081	0.09800481	0.113460413	0.122576289	0.133370305	-1.372312007	0.190208848	1343.843194	[(-1.3723359264709487, 0.13338549051996718)]	[(-1.3235641692004172, 1403.9193514179747)]	[(0.15344673016743932, 1108.988692277331)]
15	24	-0.972806633	-0.504539532	1930.954451	0.98797188	6.036649012	0	215.6584383	309.2402149	457.3901396	0.019611289	0.05488612	0.069422929	0.014720833	0.066631801	0.104515425	-1.372312007	0.190208848	1343.843194	[(-1.3723359264709487, 0.13338549051996718)]	[(-1.3235641692004172, 1403.9193514179747)]	[(0.15344673016743932, 1108.988692277331)]
15	25	-0.766711328	-0.064116325	1440.484927	0.953788833	2.266250447	0	308.5772792	403.5875215	506.808491	0.011951077	0.044689967	0.075623266	0.01444015	0.063694116	0.091425865	-1.372312007	0.190208848	1343.843194	[(-1.3723359264709487, 0.13338549051996718)]	[(-1.3235641692004172, 1403.9193514179747)]	[(0.15344673016743932, 1108.988692277331)]
15	26	0.405045877	0.642783702	256.021966	0.95652163	2.689183669	0	112.4729572	288.1740188	376.3585361	0.213639019	0.237306774	0.262011928	0.021979858	0.156198829	0.230819022	-1.372312007	0.190208848	1343.843194	[(-1.3723359264709487, 0.13338549051996718)]	[(-1.3235641692004172, 1403.9193514179747)]	[(0.15344673016743932, 1108.988692277331)]
15	27	-2.147042731	0.218379544	840.7872554	0.892844014	0.9417862	0	173.18495	191.0261	230.5079122	0.003724889	0.036939574	0.094379306	0.001520198	0.003342139	0.004523544	-1.372312007	0.190208848	1343.843194	[(-1.3723359264709487, 0.13338549051996718)]	[(-1.3235641692004172, 1403.9193514179747)]	[(0.15344673016743932, 1108.988692277331)]
15	28	-2.717282189	0.153592911	481.1003584	0.991875662	3.653661544	0	329.4574274	343.6498036	368.7848622	0.2829908	0.377092019	0.455095972	0.001731829	0.004816954	0.006353466	-1.372312007	0.190208848	1343.843194	[(-1.3723359264709487, 0.13338549051996718)]	[(-1.3235641692004172, 1403.9193514179747)]	[(0.15344673016743932, 1108.988692277331)]
15	29	-0.474343186	0.225136809	619.6817492	0.946193048	2.161470083	0	246.3974145	332.5211738	391.0008066	0.024409341	0.134483201	0.200027393	0.000923225	0.005319318	0.00759574	-1.372312007	0.190208848	1343.843194	[(-1.3723359264709487, 0.13338549051996718)]	[(-1.3235641692004172, 1403.9193514179747)]	[(0.15344673016743932, 1108.988692277331)]
15	30	-1.825237221	0.216859346	966.7680996	0.977790799	3.598530241	0	165.1746848	218.8550819	271.0949349	0.010809798	0.024989681	0.046970779	0.001178332	0.002328673	0.004523544	-1.372312007	0.190208848	1343.843194	[(-1.3723359264709487, 0.13338549051996718)]	[(-1.3235641692004172, 1403.9193514179747)]	[(0.15344673016743932, 1108.988692277331)]
15	31	-1.849993813	0.144230461	1345.361372	0.969606739	3.608939748	0	175.6187516	269.4571613	354.8595261	0.014646061	0.024989681	0.046970779	5.25E-05	0.001917399	0.003369712	-1.372312007	0.190208848	1343.843194	[(-1.3723359264709487, 0.13338549051996718)]	[(-1.3235641692004172, 1403.9193514179747)]	[(0.15344673016743932, 1108.988692277331)]
15	32	-1.739905898	0.264723798	828.2937091	0.707068494	1.627954111	0	113.7573785	145.9503259	227.2099446	0.017392534	0.054008576	0.071488993	0.00460392	0.010003472	0.02012632	-1.372312007	0.190208848	1343.843194	[(-1.3723359264709487, 0.13338549051996718)]	[(-1.3235641692004172, 1403.9193514179747)]	[(0.15344673016743932, 1108.988692277331)]
15	33	2.532988106	-1.023141237	642.776955	0.993632772	5.102895862	0	422.6861429	454.3714249	571.5598168	0.070049599	0.214375071	0.921738221	0.002609967	0.122576289	0.183702003	-1.372312007	0.190208848	1343.843194	[(-1.3723359264709487, 0.13338549051996718)]	[(-1.3235641692004172, 1403.9193514179747)]	[(0.15344673016743932, 1108.988692277331)]
15	34	-2.143317842	0.351921792	586.4673622	0.980308265	1.432944998	0	127.7157488	187.3827173	232.6781148	0.003724889	0.036939574	0.094379306	0.050844022	0.059398368	0.069597434	-1.372312007	0.190208848	1343.843194	[(-1.3723359264709487, 0.13338549051996718)]	[(-1.3235641692004172, 1403.9193514179747)]	[(0.15344673016743932, 1108.988692277331)]
15	35	-0.101199734	0.30107777	684.6941423	0.946665501	1.839423849	0	216.4714325	248.2248001	325.8725459	0.014752814	0.029134371	0.104545706	0.00208676	0.019137696	0.028549967	-1.372312007	0.190208848	1343.843194	[(-1.3723359264709487, 0.13338549051996718)]	[(-1.3235641692004172, 1403.9193514179747)]	[(0.15344673016743932, 1108.988692277331)]
15	36	0.097225119	0.224213584	914.6435296	0.954686526	0.811239356	0	176.3602168	262.9659831	298.2340991	0.038475712	0.070513985	0.114091732	0.000923225	0.004703834	0.00685716	-1.372312007	0.190208848	1343.843194	[(-1.3723359264709487, 0.13338549051996718)]	[(-1.3235641692004172, 1403.9193514179747)]	[(0.15344673016743932, 1108.988692277331)]
15	37	-1.595679657	0.252094996	810.4789816	0.700850024	1.31259375	0	113.7573785	204.0054302	292.7989349	0.046553317	0.062368801	0.09163327	0.012628802	0.018422674	0.022021524	-1.372312007	0.190208848	1343.843194	[(-1.3723359264709487, 0.13338549051996718)]	[(-1.3235641692004172, 1403.9193514179747)]	[(0.15344673016743932, 1108.988692277331)]
15	38	-1.180783708	0.13672414	1490.525088	0.995695455	2.012216658	0	68.50107965	172.6923578	262.5994949	0.00536674	0.029298797	0.060272319	0.000350249	0.003909578	0.005771884	-1.372312007	0.190208848	1343.843194	[(-1.3723359264709487, 0.13338549051996718)]	[(-1.3235641692004172, 1403.9193514179747)]	[(0.15344673016743932, 1108.988692277331)]
15	39	-0.086446921	0.173301669	1182.138904	0.994337867	4.219669719	0	84.60681119	247.5452385	305.5813018	0.008427372	0.029134371	0.098644581	0.006312539	0.011997248	0.016166284	-1.372312007	0.190208848	1343.843194	[(-1.3723359264709487, 0.13338549051996718)]	[(-1.3235641692004172, 1403.9193514179747)]	[(0.15344673016743932, 1108.988692277331)]
15	40	-1.66979423	0.148170748	1369.364394	0.992611774	2.817530143	0	73.67660308	184.1734957	278.624301	0.052719134	0.065648458	0.09163327	0.001874708	0.003234274	0.004455795	-1.372312007	0.190208848	1343.843194	[(-1.3723359264709487, 0.13338549051996718)]	[(-1.3235641692004172, 1403.9193514179747)]	[(0.15344673016743932, 1108.988692277331)]
15	41	-1.722513364	0.146296041	1386.792154	0.746824573	1.276494978	0	73.67660308	181.2257794	290.3758501	0.017392534	0.054008576	0.078316658	0.001874708	0.001984468	0.003790002	-1.372312007	0.190208848	1343.843194	[(-1.3723359264709487, 0.13338549051996718)]	[(-1.3235641692004172, 1403.9193514179747)]	[(0.15344673016743932, 1108.988692277331)]
15	42	-0.150669849	0.179614208	1140.064292	0.986924144	4.405089199	0	84.60681119	257.3659132	319.2426677	0.049470114	0.062114447	0.131730324	0.006312539	0.016205607	0.021216315	-1.372312007	0.190208848	1343.843194	[(-1.3723359264709487, 0.13338549051996718)]	[(-1.3235641692004172, 1403.9193514179747)]	[(0.15344673016743932, 1108.988692277331)]
15	43	-1.186150447	0.12556531	1622.99286	0.978563092	1.680055173	0	133.7650856	213.8667186	313.2029609	0.00536674	0.029298797	0.060272319	0.01115883	0.012566301	0.015016333	-1.372312007	0.190208848	1343.843194	[(-1.3723359264709487, 0.13338549051996718)]	[(-1.3235641692004172, 1403.9193514179747)]	[(0.15344673016743932, 1108.988692277331)]
15	44	-1.230232525	0.137074388	1486.538024	0.998032304	3.058455582	0	68.50107965	155.7281118	261.2528314	0.018834097	0.037454997	0.072844595	0.000350249	0.003676079	0.005491685	-1.372312007	0.190208848	1343.843194	[(-1.3723359264709487, 0.13338549051996718)]	[(-1.3235641692004172, 1403.9193514179747)]	[(0.15344673016743932, 1108.988692277331)]
15	45	0.176109622	0.15532474	1319.395405	-0.876336468	0.133703233	0	225.1905088	332.5473161	400.4624435	0.015297236	0.04486351	0.123531191	0.001731829	0.005053491	0.007046198	-1.372312007	0.190208848	1343.843194	[(-1.3723359264709487, 0.13338549051996718)]	[(-1.3235641692004172, 1403.9193514179747)]	[(0.15344673016743932, 1108.988692277331)]
15	46	-2.344931202	0.277501493	737.9421454	0.987989598	5.79574693	0	83.38023388	157.102318	226.657333	0.089360187	0.130277314	0.160624484	0.008173774	0.014146995	0.018284752	-1.372312007	0.190208848	1343.843194	[(-1.3723359264709487, 0.13338549051996718)]	[(-1.3235641692004172, 1403.9193514179747)]	[(0.15344673016743932, 1108.988692277331)]
15	47	0.191406858	0.269327719	760.9407033	0.999383275	4.87373678	0	176.3602168	283.3372948	369.7046024	0.015297236	0.055061668	0.129650086	0.00460392	0.010003472	0.018284752	-1.372312007	0.190208848	1343.843194	[(-1.3723359264709487, 0.13338549051996718)]	[(-1.3235641692004172, 1403.9193514179747)]	[(0.15344673016743932, 1108.988692277331)]
15	48	0.69536444	0.620803843	347.5812857	0.996481962	4.320691263	0	112.4729572	328.6460109	406.3998558	0.290318562	0.437843654	0.494266778	0.021979858	0.14154559	0.213235135	-1.372312007	0.190208848	1343.843194	[(-1.3723359264709487, 0.13338549051996718)]	[(-1.3235641692004172, 1403.9193514179747)]	[(0.15344673016743932, 1108.988692277331)]
15	49	2.603037705	0.487028983	431.4108019	0.975265267	3.052889931	0	426.9812747	497.6599243	547.6188711	0.070049599	0.167675338	0.921738221	0.13377486	0.14154559	0.159725191	-1.372312007	0.190208848	1343.843194	[(-1.3723359264709487, 0.13338549051996718)]	[(-1.3235641692004172, 1403.9193514179747)]	[(0.15344673016743932, 1108.988692277331)]
15	50	-0.876242243	0.144282922	1414.40096	0.999001945	5.471926127	0	185.756306	323.396243	400.4887387	0.010672494	0.04051633	0.065731949	5.25E-05	0.001917399	0.003369712	-1.372312007	0.190208848	1343.843194	[(-1.3723359264709487, 0.13338549051996718)]	[(-1.3235641692004172, 1403.9193514179747)]	[(0.15344673016743932, 1108.988692277331)]
16	0	-0.417765064	-0.792542159	1525.652648	0.943111795	1.523637324	0	483.182991	549.6116503	599.6798875	0.001615598	0.040539224	0.06949929	0.021938311	0.037148469	0.083957431	-1.043573101	0.198536746	1216.206205	[(-1.2855834062721223, 0.19425043948808773)]	[(-1.0550098794145537, 1231.1430218311816)]	[(0.15378489077575577, 1080.2138075519115)]
16	1	-0.377562214	0.093242018	1117.571105	0.989536151	6.176551547	0	132.9411374	205.1229034	276.0522447	0.039596377	0.040539224	0.067274326	6.18E-05	0.003953952	0.011553046	-1.043573101	0.198536746	1216.206205	[(-1.2855834062721223, 0.19425043948808773)]	[(-1.0550098794145537, 1231.1430218311816)]	[(0.15378489077575577, 1080.2138075519115)]
16	2	2.022784621	0.729987189	269.7262708	0.66106594	2.056155764	0	172.4413106	242.6528287	295.202786	0.328353292	0.500352833	0.621021203	0.031146743	0.096310819	0.173677169	-1.043573101	0.198536746	1216.206205	[(-1.2855834062721223, 0.19425043948808773)]	[(-1.0550098794145537, 1231.1430218311816)]	[(0.15378489077575577, 1080.2138075519115)]
16	4	-1.4018233	0.223158372	1086.234453	0.964081616	6.732798767	0	92.62351836	170.2953809	206.3374603	0.003151989	0.017333126	0.029603987	0.001383506	0.017722424	0.029412316	-1.043573101	0.198536746	1216.206205	[(-1.2855834062721223, 0.19425043948808773)]	[(-1.0550098794145537, 1231.1430218311816)]	[(0.15378489077575577, 1080.2138075519115)]
16	6	-0.419380661	0.06732554	1494.291861	0.808636144	1.897092079	0	278.4979149	313.4924266	345.9618039	0.001615598	0.04161629	0.070145529	0.016142751	0.022637978	0.028352029	-1.043573101	0.198536746	1216.206205	[(-1.2855834062721223, 0.19425043948808773)]	[(-1.0550098794145537, 1231.1430218311816)]	[(0.15378489077575577, 1080.2138075519115)]
16	9	-0.538906366	0.093180245	649.6097116	0.988855207	2.570119017	0	488.2108987	513.094338	534.6829918	0.005359362	0.010291126	0.054308077	6.18E-05	0.003953952	0.011553046	-1.043573101	0.198536746	1216.206205	[(-1.2855834062721223, 0.19425043948808773)]	[(-1.0550098794145537, 1231.1430218311816)]	[(0.15378489077575577, 1080.2138075519115)]
16	10	-2.882584375	-1.079325339	1487.904936	0.649808846	0.570352692	0	186.8906317	504.3912117	735.9030218	0.049826176	0.154822071	0.292797908	0.049291799	0.056575737	0.095556413	-1.043573101	0.198536746	1216.206205	[(-1.2855834062721223, 0.19425043948808773)]	[(-1.0550098794145537, 1231.1430218311816)]	[(0.15378489077575577, 1080.2138075519115)]
16	11	-1.348608469	0.083468291	1286.894832	0.997477069	5.636370117	0	105.3216129	126.8616177	192.7367672	0.030858266	0.038921621	0.050934168	0.009711954	0.010428588	0.015437828	-1.043573101	0.198536746	1216.206205	[(-1.2855834062721223, 0.19425043948808773)]	[(-1.0550098794145537, 1231.1430218311816)]	[(0.15378489077575577, 1080.2138075519115)]
16	12	0.506862601	0.394219596	371.303387	0.95724564	2.477245536	2	317.8273903	319.7064547	342.6037905	0.125318109	0.195130859	0.326228422	0.017917567	0.036666455	0.053525786	-1.043573101	0.198536746	1216.206205	[(-1.2855834062721223, 0.19425043948808773)]	[(-1.0550098794145537, 1231.1430218311816)]	[(0.15378489077575577, 1080.2138075519115)]
16	13	-0.22902209	-0.587830938	1777.633948	0.996189633	5.723407634	0	145.0673812	268.5003884	366.9853544	0.007286067	0.041779509	0.06601771	0.003828378	0.023440846	0.066114663	-1.043573101	0.198536746	1216.206205	[(-1.2855834062721223, 0.19425043948808773)]	[(-1.0550098794145537, 1231.1430218311816)]	[(0.15378489077575577, 1080.2138075519115)]
16	14	-0.12271449	-0.077635186	1251.52706	0.94424229	2.649494052	0	338.9936844	407.2313943	460.2352328	0.007865179	0.059156048	0.094481927	0.071489774	0.120932153	0.138943073	-1.043573101	0.198536746	1216.206205	[(-1.2855834062721223, 0.19425043948808773)]	[(-1.0550098794145537, 1231.1430218311816)]	[(0.15378489077575577, 1080.2138075519115)]
16	15	-1.455512498	0.237165509	648.5868447	0.983446394	2.967001571	0	135.2015225	226.2044034	251.1776212	0.01088347	0.028928518	0.039415372	0.012623631	0.018967124	0.028858913	-1.043573101	0.198536746	1216.206205	[(-1.2855834062721223, 0.19425043948808773)]	[(-1.0550098794145537, 1231.1430218311816)]	[(0.15378489077575577, 1080.2138075519115)]
16	16	-0.337965837	0.095268374	1242.603553	0.995722818	6.719977636	0	132.9411374	228.9098325	261.2820784	0.033903524	0.051099709	0.067274326	0.002026355	0.005304856	0.012363589	-1.043573101	0.198536746	1216.206205	[(-1.2855834062721223, 0.19425043948808773)]	[(-1.0550098794145537, 1231.1430218311816)]	[(0.15378489077575577, 1080.2138075519115)]
16	17	-0.555455108	0.698840445	115.0670592	0.986859192	2.952594019	0	297.8228381	345.0816863	400.1987559	0.01118938	0.017750712	0.065403326	0.027283906	0.075546323	0.148759774	-1.043573101	0.198536746	1216.206205	[(-1.2855834062721223, 0.19425043948808773)]	[(-1.0550098794145537, 1231.1430218311816)]	[(0.15378489077575577, 1080.2138075519115)]
16	18	-0.186009854	-0.770603848	2183.671705	0.758675555	1.060331175	0	546.2426155	606.6554854	710.9509825	0.043012236	0.049580241	0.06601771	0.021938311	0.037148469	0.082099414	-1.043573101	0.198536746	1216.206205	[(-1.2855834062721223, 0.19425043948808773)]	[(-1.0550098794145537, 1231.1430218311816)]	[(0.15378489077575577, 1080.2138075519115)]
16	19	-1.154992599	-0.747388136	1140.920795	0.978298988	5.63218633	0	455.0179255	610.0977427	721.5448634	0.074711992	0.116290247	0.153758849	0.023215713	0.052625611	0.082099414	-1.043573101	0.198536746	1216.206205	[(-1.2855834062721223, 0.19425043948808773)]	[(-1.0550098794145537, 1231.1430218311816)]	[(0.15378489077575577, 1080.2138075519115)]
16	20	-0.923855379	0.145066363	1128.708345	0.967206082	4.610803653	0	210.5965848	281.3255905	349.1847905	0.053839433	0.14713396	0.230468104	0.004910887	0.012482783	0.018208221	-1.043573101	0.198536746	1216.206205	[(-1.2855834062721223, 0.19425043948808773)]	[(-1.0550098794145537, 1231.1430218311816)]	[(0.15378489077575577, 1080.2138075519115)]
16	21	0.63218071	-1.149142417	1144.223094	0.994058881	1.761491669	0	767.196284	839.8779015	878.4609067	0.125318109	0.195130859	0.276101179	0.020525279	0.068502557	0.103766524	-1.043573101	0.198536746	1216.206205	[(-1.2855834062721223, 0.19425043948808773)]	[(-1.0550098794145537, 1231.1430218311816)]	[(0.15378489077575577, 1080.2138075519115)]
16	22	0.997286296	0.113228915	1065.159643	0.994319032	4.342788519	0	174.1963472	340.5466055	467.0543854	0.064902145	0.17630948	0.254624041	0.015713023	0.01788682	0.020693951	-1.043573101	0.198536746	1216.206205	[(-1.2855834062721223, 0.19425043948808773)]	[(-1.0550098794145537, 1231.1430218311816)]	[(0.15378489077575577, 1080.2138075519115)]
16	23	-0.529941091	-0.006145412	1132.161966	0.994225409	7.078271323	0	206.7850677	242.6303506	289.8321312	0.008965275	0.016267976	0.054308077	0.071489774	0.078191476	0.086657503	-1.043573101	0.198536746	1216.206205	[(-1.2855834062721223, 0.19425043948808773)]	[(-1.0550098794145537, 1231.1430218311816)]	[(0.15378489077575577, 1080.2138075519115)]
16	26	-1.404975288	0.128941938	1342.029006	0.933191877	1.715854957	0	61.10425586	101.3440364	185.6007537	0.003151989	0.017333126	0.028438065	0.015713023	0.017624253	0.023816757	-1.043573101	0.198536746	1216.206205	[(-1.2855834062721223, 0.19425043948808773)]	[(-1.0550098794145537, 1231.1430218311816)]	[(0.15378489077575577, 1080.2138075519115)]
16	27	2.351137913	-0.836895234	598.8745436	0.934516468	2.240709608	0	246.9654849	469.0936067	553.2297053	0.197939765	0.336419758	0.621021203	0.044353075	0.066717186	0.101698661	-1.043573101	0.198536746	1216.206205	[(-1.2855834062721223, 0.19425043948808773)]	[(-1.0550098794145537, 1231.1430218311816)]	[(0.15378489077575577, 1080.2138075519115)]
16	28	-0.544265728	-0.223981146	1425.263834	0.723362562	1.159274034	0	399.8208784	433.2791653	466.5853493	0.005359362	0.010291126	0.056451822	0.14634596	0.173091079	0.192644865	-1.043573101	0.198536746	1216.206205	[(-1.2855834062721223, 0.19425043948808773)]	[(-1.0550098794145537, 1231.1430218311816)]	[(0.15378489077575577, 1080.2138075519115)]
16	29	0.766030314	0.185381744	968.6932734	0.964138323	3.816561033	0	98.34488339	271.252768	403.3263552	0.133849603	0.208091099	0.276101179	0.018560072	0.025955637	0.030960735	-1.043573101	0.198536746	1216.206205	[(-1.2855834062721223, 0.19425043948808773)]	[(-1.0550098794145537, 1231.1430218311816)]	[(0.15378489077575577, 1080.2138075519115)]
16	30	-0.304062313	-0.402055899	1515.627966	0.991540425	4.682181443	0	237.2789181	362.2889449	425.6016422	0.033903524	0.05838586	0.072780111	0.016777771	0.042692357	0.097619697	-1.043573101	0.198536746	1216.206205	[(-1.2855834062721223, 0.19425043948808773)]	[(-1.0550098794145537, 1231.1430218311816)]	[(0.15378489077575577, 1080.2138075519115)]
16	31	2.834104128	-0.95625288	409.9751886	0.960852101	2.647895343	0	246.9654849	337.0330113	414.8518524	0.28502645	0.526437391	0.928218269	0.072454125	0.10496141	0.130191842	-1.043573101	0.198536746	1216.206205	[(-1.2855834062721223, 0.19425043948808773)]	[(-1.0550098794145537, 1231.1430218311816)]	[(0.15378489077575577, 1080.2138075519115)]
16	32	-1.512114604	-0.594244901	1366.63279	0.963183951	1.616889594	0	409.4200309	589.7759204	742.6020027	0.056602106	0.068684888	0.084697057	0.006413964	0.023440846	0.068680248	-1.043573101	0.198536746	1216.206205	[(-1.2855834062721223, 0.19425043948808773)]	[(-1.0550098794145537, 1231.1430218311816)]	[(0.15378489077575577, 1080.2138075519115)]
16	33	-0.236308157	-0.450096502	1716.172775	0.98812673	4.072508536	0	237.2789181	257.2880679	408.0120076	0.007286067	0.041779509	0.066544939	0.015218094	0.031507177	0.073232405	-1.043573101	0.198536746	1216.206205	[(-1.2855834062721223, 0.19425043948808773)]	[(-1.0550098794145537, 1231.1430218311816)]	[(0.15378489077575577, 1080.2138075519115)]
16	34	-2.418599317	-0.418833669	540.2040626	0.975212343	2.929036993	0	340.4201026	439.9555455	482.8813998	0.07155321	0.166542806	0.295484942	0.016777771	0.031507177	0.085737538	-1.043573101	0.198536746	1216.206205	[(-1.2855834062721223, 0.19425043948808773)]	[(-1.0550098794145537, 1231.1430218311816)]	[(0.15378489077575577, 1080.2138075519115)]
16	35	-0.130579669	-0.58400256	1782.483396	0.927691219	2.3262111	0	145.0673812	302.2446974	403.2148938	0.007865179	0.053912595	0.088189784	0.003828378	0.025993097	0.066114663	-1.043573101	0.198536746	1216.206205	[(-1.2855834062721223, 0.19425043948808773)]	[(-1.0550098794145537, 1231.1430218311816)]	[(0.15378489077575577, 1080.2138075519115)]
16	36	-2.537827106	-1.264307731	1260.986859	0.94833607	4.837732209	0	382.6330595	493.3462107	649.7127981	0.119227789	0.218255352	0.292797908	0.115165314	0.145279434	0.195898776	-1.043573101	0.198536746	1216.206205	[(-1.2855834062721223, 0.19425043948808773)]	[(-1.0550098794145537, 1231.1430218311816)]	[(0.15378489077575577, 1080.2138075519115)]
16	37	1.062188441	-0.465314596	829.9567084	0.995951842	3.633217741	0	588.066795	612.8352579	641.6655143	0.064902145	0.17630948	0.254624041	0.015218094	0.041652573	0.073232405	-1.043573101	0.198536746	1216.206205	[(-1.2855834062721223, 0.19425043948808773)]	[(-1.0550098794145537, 1231.1430218311816)]	[(0.15378489077575577, 1080.2138075519115)]
16	38	-2.347046107	-1.028707004	580.0056655	0.97908954	3.259991348	0	326.0493647	390.2708601	508.3822207	0.07155321	0.166542806	0.292868426	0.050618334	0.074327531	0.107045955	-1.043573101	0.198536746	1216.206205	[(-1.2855834062721223, 0.19425043948808773)]	[(-1.0550098794145537, 1231.1430218311816)]	[(0.15378489077575577, 1080.2138075519115)]
16	39	-1.843207965	0.29774612	785.1555817	0.698739764	2.405695785	0	149.9789884	170.6980606	221.9547973	0.042962575	0.161551642	0.24068875	0.000850987	0.011009288	0.019731052	-1.043573101	0.198536746	1216.206205	[(-1.2855834062721223, 0.19425043948808773)]	[(-1.0550098794145537, 1231.1430218311816)]	[(0.15378489077575577, 1080.2138075519115)]
16	41	-1.266393745	0.267436113	884.3763089	0.874672545	1.246282594	0	166.5325554	198.9855451	241.6222368	0.051356458	0.081657443	0.099061675	0.005338826	0.019300719	0.023696554	-1.043573101	0.198536746	1216.206205	[(-1.2855834062721223, 0.19425043948808773)]	[(-1.0550098794145537, 1231.1430218311816)]	[(0.15378489077575577, 1080.2138075519115)]
16	45	-1.317750203	-0.647911133	1690.947513	0.996407578	2.6006001	0	409.4200309	694.8183062	882.8141762	0.030858266	0.048588253	0.063412588	0.053666232	0.059218334	0.079964944	-1.043573101	0.198536746	1216.206205	[(-1.2855834062721223, 0.19425043948808773)]	[(-1.0550098794145537, 1231.1430218311816)]	[(0.15378489077575577, 1080.2138075519115)]
16	46	-2.952467145	-1.128617138	1442.128408	0.996013485	1.934800212	0	186.8906317	499.0188088	701.7880763	0.020056594	0.168193134	0.328773653	0.020525279	0.056575737	0.095556413	-1.043573101	0.198536746	1216.206205	[(-1.2855834062721223, 0.19425043948808773)]	[(-1.0550098794145537, 1231.1430218311816)]	[(0.15378489077575577, 1080.2138075519115)]
16	47	-1.444629028	0.296895133	777.5406865	0.998948119	4.533434287	0	135.2015225	171.2181736	211.0641191	0.01088347	0.021672871	0.034230627	0.000850987	0.010441964	0.019390657	-1.043573101	0.198536746	1216.206205	[(-1.2855834062721223, 0.19425043948808773)]	[(-1.0550098794145537, 1231.1430218311816)]	[(0.15378489077575577, 1080.2138075519115)]
16	48	-0.870015946	0.14997725	1326.385318	0.999148679	2.587139021	0	210.5965848	253.2000412	334.905373	0.053839433	0.183026916	0.237878361	0.004910887	0.011085819	0.017939453	-1.043573101	0.198536746	1216.206205	[(-1.2855834062721223, 0.19425043948808773)]	[(-1.0550098794145537, 1231.1430218311816)]	[(0.15378489077575577, 1080.2138075519115)]
16	49	-1.88617054	0.376302029	647.634749	0.9956785	3.080889287	0	149.9789884	203.033531	243.147247	0.042962575	0.161551642	0.25787378	0.017917567	0.040125336	0.053525786	-1.043573101	0.198536746	1216.206205	[(-1.2855834062721223, 0.19425043948808773)]	[(-1.0550098794145537, 1231.1430218311816)]	[(0.15378489077575577, 1080.2138075519115)]
16	50	-1.080280607	0.161479398	1292.376152	0.974580699	2.37249067	0	250.8614294	288.6230016	329.5823928	0.074711992	0.139083453	0.172996923	0.005342274	0.011085819	0.017939453	-1.043573101	0.198536746	1216.206205	[(-1.2855834062721223, 0.19425043948808773)]	[(-1.0550098794145537, 1231.1430218311816)]	[(0.15378489077575577, 1080.2138075519115)]
16	51	0.305955845	0.290540423	720.0164912	0.258606409	0.643868218	0	364.3575262	456.5200293	498.0168452	0.200906756	0.318600652	0.370482388	0.00635471	0.010441964	0.019390657	-1.043573101	0.198536746	1216.206205	[(-1.2855834062721223, 0.19425043948808773)]	[(-1.0550098794145537, 1231.1430218311816)]	[(0.15378489077575577, 1080.2138075519115)]
16	52	2.549077678	0.671556539	387.1550019	0.994940182	4.88914458	0	172.4413106	317.1464484	371.9826498	0.197939765	0.336419758	0.700197109	0.027283906	0.075546323	0.137846212	-1.043573101	0.198536746	1216.206205	[(-1.2855834062721223, 0.19425043948808773)]	[(-1.0550098794145537, 1231.1430218311816)]	[(0.15378489077575577, 1080.2138075519115)]
16	53	1.23005661	0.444999041	521.9268761	0.999036596	5.239145018	0	104.2742777	261.1983465	357.7250749	0.146315862	0.182318115	0.321771308	0.009477094	0.042984517	0.065304434	-1.043573101	0.198536746	1216.206205	[(-1.2855834062721223, 0.19425043948808773)]	[(-1.0550098794145537, 1231.1430218311816)]	[(0.15378489077575577, 1080.2138075519115)]
16	54	-2.109751897	0.333063505	751.1419899	-0.796831777	0.975458641	0	181.9618779	246.472997	332.3070511	0.223581357	0.242473166	0.292868426	0.035317385	0.038002946	0.043507186	-1.043573101	0.198536746	1216.206205	[(-1.2855834062721223, 0.19425043948808773)]	[(-1.0550098794145537, 1231.1430218311816)]	[(0.15378489077575577, 1080.2138075519115)]
16	56	-1.381300236	0.224541879	1007.105376	0.980479929	1.616855584	0	92.62351836	167.5529924	208.5950418	0.020523063	0.025629961	0.037813213	0.001383506	0.017722424	0.028858913	-1.043573101	0.198536746	1216.206205	[(-1.2855834062721223, 0.19425043948808773)]	[(-1.0550098794145537, 1231.1430218311816)]	[(0.15378489077575577, 1080.2138075519115)]
16	57	-1.668059547	0.272774939	869.4810509	0.986582843	2.202341978	0	165.3387736	211.5837236	242.4087822	0.155944943	0.18121347	0.197036384	0.005338826	0.015741502	0.021561023	-1.043573101	0.198536746	1216.206205	[(-1.2855834062721223, 0.19425043948808773)]	[(-1.0550098794145537, 1231.1430218311816)]	[(0.15378489077575577, 1080.2138075519115)]
16	58	-2.932410551	0.435521947	597.5644099	0.997682958	4.134774299	0	394.0914912	483.0939667	512.5291231	0.020056594	0.154822071	0.312728378	0.009477094	0.036666455	0.061513597	-1.043573101	0.198536746	1216.206205	[(-1.2855834062721223, 0.19425043948808773)]	[(-1.0550098794145537, 1231.1430218311816)]	[(0.15378489077575577, 1080.2138075519115)]
16	59	1.376372472	0.530632125	450.6588808	0.954394911	4.799669728	0	104.2742777	227.484403	303.3914423	0.146315862	0.279862023	0.419268075	0.085633084	0.105718597	0.12248206	-1.043573101	0.198536746	1216.206205	[(-1.2855834062721223, 0.19425043948808773)]	[(-1.0550098794145537, 1231.1430218311816)]	[(0.15378489077575577, 1080.2138075519115)]
16	60	-1.430147624	0.166821672	1351.045071	0.305632217	1.939480801	0	61.10425586	126.9073752	199.805766	0.014481404	0.021672871	0.028438065	0.005342274	0.013582256	0.020076362	-1.043573101	0.198536746	1216.206205	[(-1.2855834062721223, 0.19425043948808773)]	[(-1.0550098794145537, 1231.1430218311816)]	[(0.15378489077575577, 1080.2138075519115)]
18	0	-2.686307329	-0.084691297	794.4399813	0.939367469	3.168891822	0	85.07853554	245.4091995	312.2250611	0.039976924	0.102607122	0.150081598	0.011319734	0.018089662	0.027500898	-2.171266913	-0.033590101	1153.511325	[(-2.221257117073012, -0.0662576703131619)]	[(-2.1256412277055294, 1291.3991065242706)]	[(-0.06138991848885734, 1160.62698826509)]
18	1	-1.974298454	-0.220878006	1343.125611	0.982639361	6.324703162	0	0	208.3284256	275.6280286	0	0.047643246	0.09631814	6.77E-05	0.01857811	0.03053187	-2.171266913	-0.033590101	1153.511325	[(-2.221257117073012, -0.0662576703131619)]	[(-2.1256412277055294, 1291.3991065242706)]	[(-0.06138991848885734, 1160.62698826509)]
18	2	-1.596130566	-0.319689669	1097.936775	0.988681691	2.874883749	0	163.837892	348.6566282	416.4239327	0.075197715	0.180963155	0.259845048	0.005274693	0.035324332	0.057179433	-2.171266913	-0.033590101	1153.511325	[(-2.221257117073012, -0.0662576703131619)]	[(-2.1256412277055294, 1291.3991065242706)]	[(-0.06138991848885734, 1160.62698826509)]
18	3	-2.383743458	-0.013444264	1196.704732	0.991570701	3.329537515	0	112.059415	147.3611604	186.4653597	0.003034859	0.01196223	0.024496911	0.000940405	0.002826185	0.005092195	-2.171266913	-0.033590101	1153.511325	[(-2.221257117073012, -0.0662576703131619)]	[(-2.1256412277055294, 1291.3991065242706)]	[(-0.06138991848885734, 1160.62698826509)]
18	4	3.003948463	-0.853820044	2036.970034	0.657652204	2.207929279	0	69.50743645	261.7583588	459.2455439	0.007773658	0.035460739	0.055835825	0.006585298	0.01450061	0.033792332	-2.171266913	-0.033590101	1153.511325	[(-2.221257117073012, -0.0662576703131619)]	[(-2.1256412277055294, 1291.3991065242706)]	[(-0.06138991848885734, 1160.62698826509)]
18	5	-2.198538999	-0.860405342	2268.770247	0.996189758	2.49782831	0	1084.313295	1146.921066	1208.372719	0.087104498	0.112490516	0.13301707	0.001158335	0.010110411	0.028524093	-2.171266913	-0.033590101	1153.511325	[(-2.221257117073012, -0.0662576703131619)]	[(-2.1256412277055294, 1291.3991065242706)]	[(-0.06138991848885734, 1160.62698826509)]
18	8	-1.671328281	0.204671711	318.5616076	0.937734902	2.672611833	0	418.1249293	553.3261564	599.4239161	0.075197715	0.215144491	0.259845048	0.057637659	0.082891668	0.100373253	-2.171266913	-0.033590101	1153.511325	[(-2.221257117073012, -0.0662576703131619)]	[(-2.1256412277055294, 1291.3991065242706)]	[(-0.06138991848885734, 1160.62698826509)]
18	9	2.480045903	-0.987729903	936.0394703	0.96271742	3.227738794	0	380.4561915	600.5437452	675.0934178	0.023486933	0.112949574	0.199304674	0.003627034	0.027880391	0.055187856	-2.171266913	-0.033590101	1153.511325	[(-2.221257117073012, -0.0662576703131619)]	[(-2.1256412277055294, 1291.3991065242706)]	[(-0.06138991848885734, 1160.62698826509)]
18	10	-2.592426778	-0.131526104	1217.320883	0.964763664	2.778516426	0	223.2133069	253.1392435	292.7525243	0.053903627	0.093663083	0.11406143	0.0230281	0.030579028	0.037991261	-2.171266913	-0.033590101	1153.511325	[(-2.221257117073012, -0.0662576703131619)]	[(-2.1256412277055294, 1291.3991065242706)]	[(-0.06138991848885734, 1160.62698826509)]
18	11	-2.449510658	-0.272505332	1447.45819	0.992180266	6.418403437	0	348.9425071	360.2570341	372.1440392	0.00348566	0.018215862	0.034578077	0.00632963	0.029147378	0.038152894	-2.171266913	-0.033590101	1153.511325	[(-2.221257117073012, -0.0662576703131619)]	[(-2.1256412277055294, 1291.3991065242706)]	[(-0.06138991848885734, 1160.62698826509)]
18	12	-0.71064996	-1.342357769	1014.214929	0.96794645	6.066264829	0	429.0475644	506.6341801	600.6553784	0.048869346	0.203359318	0.313271923	0.126234709	0.223255137	0.280847308	-2.171266913	-0.033590101	1153.511325	[(-2.221257117073012, -0.0662576703131619)]	[(-2.1256412277055294, 1291.3991065242706)]	[(-0.06138991848885734, 1160.62698826509)]
18	13	-3.043158466	-1.149827898	1673.344978	0.977323454	6.279631486	0	555.5564893	631.4659692	694.9588508	0.031061224	0.039429193	0.069529737	0.066295162	0.128954706	0.153341476	-2.171266913	-0.033590101	1153.511325	[(-2.221257117073012, -0.0662576703131619)]	[(-2.1256412277055294, 1291.3991065242706)]	[(-0.06138991848885734, 1160.62698826509)]
18	14	2.909990387	0.076618572	485.324746	0.989453776	3.631559195	0	203.1643011	215.1498008	287.1882646	0.015119242	0.031628866	0.052765393	0.001295407	0.005290862	0.02419994	-2.171266913	-0.033590101	1153.511325	[(-2.221257117073012, -0.0662576703131619)]	[(-2.1256412277055294, 1291.3991065242706)]	[(-0.06138991848885734, 1160.62698826509)]
18	16	-0.759519307	-0.882992943	1278.861638	0.987301066	5.528299873	0	208.0372419	472.3050146	639.8017459	0.048869346	0.170779754	0.274176446	0.017175815	0.020397561	0.028060759	-2.171266913	-0.033590101	1153.511325	[(-2.221257117073012, -0.0662576703131619)]	[(-2.1256412277055294, 1291.3991065242706)]	[(-0.06138991848885734, 1160.62698826509)]
18	18	-1.404062697	-1.21612306	1441.088071	0.949189384	2.090093022	0	508.1754666	552.6589667	730.6154495	0.083556013	0.156660321	0.194686655	0.066295162	0.139098665	0.179859541	-2.171266913	-0.033590101	1153.511325	[(-2.221257117073012, -0.0662576703131619)]	[(-2.1256412277055294, 1291.3991065242706)]	[(-0.06138991848885734, 1160.62698826509)]
18	19	1.816008868	-0.991356937	689.9308069	0.982370864	4.746712828	0	380.4561915	591.9746457	638.1955634	0.302230126	0.535605755	0.650050625	0.003627034	0.030298413	0.058089483	-2.171266913	-0.033590101	1153.511325	[(-2.221257117073012, -0.0662576703131619)]	[(-2.1256412277055294, 1291.3991065242706)]	[(-0.06138991848885734, 1160.62698826509)]
18	20	3.011722121	-0.154554204	841.5600429	0.990611563	5.055442625	0	109.474544	163.6010596	210.0248464	0.007773658	0.035460739	0.058945289	0.0230281	0.035868809	0.046481144	-2.171266913	-0.033590101	1153.511325	[(-2.221257117073012, -0.0662576703131619)]	[(-2.1256412277055294, 1291.3991065242706)]	[(-0.06138991848885734, 1160.62698826509)]
18	21	2.942848955	-0.266175702	821.4176184	0.988968291	4.27303342	0	109.474544	195.8311119	230.4261947	0.017739327	0.037232468	0.052067585	0.00632963	0.026408621	0.035621042	-2.171266913	-0.033590101	1153.511325	[(-2.221257117073012, -0.0662576703131619)]	[(-2.1256412277055294, 1291.3991065242706)]	[(-0.06138991848885734, 1160.62698826509)]
18	22	-2.860271221	-0.449705179	783.990154	0.965792734	4.578941706	0	262.5723776	321.0458431	377.897139	0.041537107	0.090590409	0.119512228	0.1228763	0.125877542	0.14767239	-2.171266913	-0.033590101	1153.511325	[(-2.221257117073012, -0.0662576703131619)]	[(-2.1256412277055294, 1291.3991065242706)]	[(-0.06138991848885734, 1160.62698826509)]
18	23	2.732482851	0.024898228	660.3070142	0.940546771	2.4361842	0	50.34927494	154.0705162	191.6821651	0.050275509	0.094466502	0.130083829	0.007751149	0.009825279	0.017096918	-2.171266913	-0.033590101	1153.511325	[(-2.221257117073012, -0.0662576703131619)]	[(-2.1256412277055294, 1291.3991065242706)]	[(-0.06138991848885734, 1160.62698826509)]
18	24	2.782758359	-0.023626555	675.8746041	0.932439367	2.701866108	0	50.34927494	156.05093	194.6465426	0.050275509	0.060949496	0.090486357	0.001239395	0.002625837	0.00536347	-2.171266913	-0.033590101	1153.511325	[(-2.221257117073012, -0.0662576703131619)]	[(-2.1256412277055294, 1291.3991065242706)]	[(-0.06138991848885734, 1160.62698826509)]
18	25	-2.033534568	-0.037617293	1181.641457	0.995891147	6.345953728	0	142.9916821	227.1841976	271.1790764	0.02445751	0.046292642	0.072623694	0.000583285	0.008002645	0.010911729	-2.171266913	-0.033590101	1153.511325	[(-2.221257117073012, -0.0662576703131619)]	[(-2.1256412277055294, 1291.3991065242706)]	[(-0.06138991848885734, 1160.62698826509)]
18	26	2.925109628	-0.096011031	994.5705283	0.985403036	7.516482339	0	144.3769232	163.4996929	213.0921193	0.015119242	0.031628866	0.052067585	0.002321161	0.016385322	0.027500898	-2.171266913	-0.033590101	1153.511325	[(-2.221257117073012, -0.0662576703131619)]	[(-2.1256412277055294, 1291.3991065242706)]	[(-0.06138991848885734, 1160.62698826509)]
18	27	-3.082855414	-0.932931159	2169.556956	0.796265861	1.405726504	0	222.8603208	276.6569715	479.1902229	0.039696947	0.065893824	0.101287295	0.029583349	0.037427989	0.045101698	-2.171266913	-0.033590101	1153.511325	[(-2.221257117073012, -0.0662576703131619)]	[(-2.1256412277055294, 1291.3991065242706)]	[(-0.06138991848885734, 1160.62698826509)]
18	29	-3.012097242	-0.324964362	1498.263425	0.930584644	2.153335422	0	387.3253856	437.6460723	537.5641033	0.016468182	0.034826383	0.057105247	0.005274693	0.038840794	0.061399187	-2.171266913	-0.033590101	1153.511325	[(-2.221257117073012, -0.0662576703131619)]	[(-2.1256412277055294, 1291.3991065242706)]	[(-0.06138991848885734, 1160.62698826509)]
18	30	-2.99562906	-0.900168758	1990.285066	0.98920002	4.582469263	0	222.8603208	315.2011195	445.2653666	0.016468182	0.034826383	0.057105247	0.017175815	0.029514432	0.034931085	-2.171266913	-0.033590101	1153.511325	[(-2.221257117073012, -0.0662576703131619)]	[(-2.1256412277055294, 1291.3991065242706)]	[(-0.06138991848885734, 1160.62698826509)]
18	31	-1.209705616	-0.238577165	1053.561422	0.98692522	3.842973463	0	180.2142729	323.7992994	360.93079	0.041829648	0.098738122	0.156778101	0.017699159	0.021021513	0.03053187	-2.171266913	-0.033590101	1153.511325	[(-2.221257117073012, -0.0662576703131619)]	[(-2.1256412277055294, 1291.3991065242706)]	[(-0.06138991848885734, 1160.62698826509)]
18	32	-2.646330405	-0.182910519	784.6779008	0.929310391	2.515538277	0	85.07853554	232.5449331	307.9084384	0.039976924	0.093663083	0.135622881	0.028356316	0.034741202	0.042254933	-2.171266913	-0.033590101	1153.511325	[(-2.221257117073012, -0.0662576703131619)]	[(-2.1256412277055294, 1291.3991065242706)]	[(-0.06138991848885734, 1160.62698826509)]
18	33	-1.974298454	-0.220810323	1343.530576	0.982636995	6.324703162	0	0	208.3284256	275.6280286	0	0.047643246	0.09631814	6.77E-05	0.01857811	0.030558943	-2.171266913	-0.033590101	1153.511325	[(-2.221257117073012, -0.0662576703131619)]	[(-2.1256412277055294, 1291.3991065242706)]	[(-0.06138991848885734, 1160.62698826509)]
18	34	-0.916386562	-0.962514508	1134.064323	0.993609159	1.872036504	0	208.0372419	386.8959824	562.7926302	0.149735404	0.170779754	0.211429544	0.025215395	0.027880391	0.045101698	-2.171266913	-0.033590101	1153.511325	[(-2.221257117073012, -0.0662576703131619)]	[(-2.1256412277055294, 1291.3991065242706)]	[(-0.06138991848885734, 1160.62698826509)]
18	35	-1.320506685	-0.055382939	686.3582941	0.930221238	2.45238032	0	248.5494166	322.8366296	359.4178223	0.083556013	0.115662599	0.17539928	0.007092338	0.014402305	0.020606452	-2.171266913	-0.033590101	1153.511325	[(-2.221257117073012, -0.0662576703131619)]	[(-2.1256412277055294, 1291.3991065242706)]	[(-0.06138991848885734, 1160.62698826509)]
18	36	0.85136206	0.088280735	354.430295	0.997452762	5.68407442	3	632.2146105	643.2221243	668.9994607	0.852324791	1.027949511	1.250211493	0.008747146	0.011122293	0.026772961	-2.171266913	-0.033590101	1153.511325	[(-2.221257117073012, -0.0662576703131619)]	[(-2.1256412277055294, 1291.3991065242706)]	[(-0.06138991848885734, 1160.62698826509)]
18	37	-2.394000202	-0.012503859	1437.373826	0.959219008	3.202848328	0	77.85013059	122.212846	160.9106409	0.007221885	0.010512736	0.023282967	0.000940405	0.003453122	0.005468357	-2.171266913	-0.033590101	1153.511325	[(-2.221257117073012, -0.0662576703131619)]	[(-2.1256412277055294, 1291.3991065242706)]	[(-0.06138991848885734, 1160.62698826509)]
18	38	-2.088718869	0.011729724	1411.271056	0.959747488	3.802593695	0	113.6179333	223.4122128	278.1125754	0.030726791	0.06524374	0.08491441	0.004612318	0.007732726	0.010573985	-2.171266913	-0.033590101	1153.511325	[(-2.221257117073012, -0.0662576703131619)]	[(-2.1256412277055294, 1291.3991065242706)]	[(-0.06138991848885734, 1160.62698826509)]
18	39	2.542970745	-0.00235429	878.421845	0.946550479	3.48244814	0	257.6029613	266.5231314	307.6337856	0.062924842	0.112949574	0.174134738	0.001503719	0.004457967	0.007395718	-2.171266913	-0.033590101	1153.511325	[(-2.221257117073012, -0.0662576703131619)]	[(-2.1256412277055294, 1291.3991065242706)]	[(-0.06138991848885734, 1160.62698826509)]
18	40	-2.285643496	-0.098332192	1389.049598	0.991312584	3.089113168	0	197.3875643	205.5378554	228.7887884	0.075504875	0.086903111	0.094040172	0.002321161	0.016385322	0.028429362	-2.171266913	-0.033590101	1153.511325	[(-2.221257117073012, -0.0662576703131619)]	[(-2.1256412277055294, 1291.3991065242706)]	[(-0.06138991848885734, 1160.62698826509)]
18	43	-2.9551475	-0.57258148	1547.717217	0.996959013	3.041860874	0	387.3253856	630.8994507	700.5371631	0.04048156	0.050256825	0.066731544	0.1228763	0.207795076	0.238489531	-2.171266913	-0.033590101	1153.511325	[(-2.221257117073012, -0.0662576703131619)]	[(-2.1256412277055294, 1291.3991065242706)]	[(-0.06138991848885734, 1160.62698826509)]
18	44	-2.408059781	0.017147079	990.5327708	0.95883335	1.614942612	0	127.1524939	208.8706641	262.5872986	0.014059579	0.019885788	0.027814692	0.000805037	0.004657847	0.010896	-2.171266913	-0.033590101	1153.511325	[(-2.221257117073012, -0.0662576703131619)]	[(-2.1256412277055294, 1291.3991065242706)]	[(-0.06138991848885734, 1160.62698826509)]
18	46	3.041457513	-0.861563676	2081.029932	0.922925373	1.711916173	0	69.50743645	227.8644759	443.290303	0.029735392	0.055284334	0.082733602	0.001158335	0.010110411	0.028060759	-2.171266913	-0.033590101	1153.511325	[(-2.221257117073012, -0.0662576703131619)]	[(-2.1256412277055294, 1291.3991065242706)]	[(-0.06138991848885734, 1160.62698826509)]
18	47	-2.459221706	-0.014869006	1265.061061	0.994513682	3.665038577	0	112.059415	155.8422019	191.5609935	0.009711048	0.024689893	0.042346915	0.001424742	0.002826185	0.004684884	-2.171266913	-0.033590101	1153.511325	[(-2.221257117073012, -0.0662576703131619)]	[(-2.1256412277055294, 1291.3991065242706)]	[(-0.06138991848885734, 1160.62698826509)]
18	48	-2.361148371	-0.019557672	1520.545959	0.96829573	1.649189878	0	37.02079895	111.9675362	189.6302927	0.022595087	0.027025622	0.04069863	0.001499651	0.003419067	0.004335777	-2.171266913	-0.033590101	1153.511325	[(-2.221257117073012, -0.0662576703131619)]	[(-2.1256412277055294, 1291.3991065242706)]	[(-0.06138991848885734, 1160.62698826509)]
18	49	2.8630816	-0.02486595	1101.121497	0.963883701	6.046550186	0	144.3769232	229.615855	288.4315146	0.028073502	0.045670106	0.059420183	0.001239395	0.0034521	0.006354986	-2.171266913	-0.033590101	1153.511325	[(-2.221257117073012, -0.0662576703131619)]	[(-2.1256412277055294, 1291.3991065242706)]	[(-0.06138991848885734, 1160.62698826509)]
18	50	-2.901808328	-0.037034008	1281.802915	0.969585599	3.617087184	0	368.7963721	417.406295	468.9501352	0.041537107	0.062899004	0.088067213	0.000583285	0.008002645	0.010678415	-2.171266913	-0.033590101	1153.511325	[(-2.221257117073012, -0.0662576703131619)]	[(-2.1256412277055294, 1291.3991065242706)]	[(-0.06138991848885734, 1160.62698826509)]
18	51	2.456558971	0.079533588	535.6945008	0.973931244	1.256371424	0	208.6979727	225.8138343	256.2276869	0.023486933	0.128607529	0.21006839	0.002915017	0.005290862	0.02419994	-2.171266913	-0.033590101	1153.511325	[(-2.221257117073012, -0.0662576703131619)]	[(-2.1256412277055294, 1291.3991065242706)]	[(-0.06138991848885734, 1160.62698826509)]
18	52	2.118238995	0.075323165	663.323191	0.999534832	2.935821688	0	237.3265297	342.3583197	387.5566328	0.302230126	0.334119004	0.408266524	0.001295407	0.006154467	0.024718103	-2.171266913	-0.033590101	1153.511325	[(-2.221257117073012, -0.0662576703131619)]	[(-2.1256412277055294, 1291.3991065242706)]	[(-0.06138991848885734, 1160.62698826509)]
18	53	-1.167875968	0.130025343	1000.488517	0.997555951	1.92999116	0	124.0264589	265.1174337	364.3463208	0.041829648	0.098738122	0.156778101	0.017008709	0.036415024	0.043470804	-2.171266913	-0.033590101	1153.511325	[(-2.221257117073012, -0.0662576703131619)]	[(-2.1256412277055294, 1291.3991065242706)]	[(-0.06138991848885734, 1160.62698826509)]
18	54	2.835008098	-0.004074904	880.1635366	0.969180123	1.680181708	0	165.8344651	191.2702747	206.087331	0.028073502	0.05176851	0.069586461	0.000216895	0.003455488	0.006105985	-2.171266913	-0.033590101	1153.511325	[(-2.221257117073012, -0.0662576703131619)]	[(-2.1256412277055294, 1291.3991065242706)]	[(-0.06138991848885734, 1160.62698826509)]
18	55	-2.446024999	-0.003858009	1103.461897	0.998022782	4.370614138	0	117.6119148	136.1562639	200.1061406	0.00348566	0.018215862	0.033183813	0.000216895	0.003455488	0.006192743	-2.171266913	-0.033590101	1153.511325	[(-2.221257117073012, -0.0662576703131619)]	[(-2.1256412277055294, 1291.3991065242706)]	[(-0.06138991848885734, 1160.62698826509)]
18	56	-0.000962731	-0.048290601	1455.29588	0.240202402	1.545421586	0	368.7963721	440.239348	499.176127	0.709687229	0.773522865	0.860230332	0.007092338	0.00967408	0.015422187	-2.171266913	-0.033590101	1153.511325	[(-2.221257117073012, -0.0662576703131619)]	[(-2.1256412277055294, 1291.3991065242706)]	[(-0.06138991848885734, 1160.62698826509)]
18	57	-1.066121966	0.147034052	922.3438289	0.991939671	3.619761694	0	124.0264589	257.6706411	375.4026057	0.101754002	0.131691019	0.191212087	0.017008709	0.044466562	0.054263126	-2.171266913	-0.033590101	1153.511325	[(-2.221257117073012, -0.0662576703131619)]	[(-2.1256412277055294, 1291.3991065242706)]	[(-0.06138991848885734, 1160.62698826509)]
18	58	-2.057992078	0.016342042	1305.703914	0.978204393	1.09026042	0	113.6179333	196.7735851	253.6462806	0.02445751	0.046292642	0.072623694	0.000805037	0.004657847	0.010573985	-2.171266913	-0.033590101	1153.511325	[(-2.221257117073012, -0.0662576703131619)]	[(-2.1256412277055294, 1291.3991065242706)]	[(-0.06138991848885734, 1160.62698826509)]
18	59	-2.386778317	-0.021057323	1513.439781	0.999177441	4.795709684	0	37.02079895	110.7469072	183.0122428	0.003034859	0.010512736	0.023282967	0.001499651	0.002625837	0.004335777	-2.171266913	-0.033590101	1153.511325	[(-2.221257117073012, -0.0662576703131619)]	[(-2.1256412277055294, 1291.3991065242706)]	[(-0.06138991848885734, 1160.62698826509)]
20	0	-2.417116267	0.089095256	1065.521039	0.973443036	2.822715483	0	111.5411304	283.4306605	336.9206747	0.020468865	0.041877684	0.063596674	0.000904676	0.002919337	0.005078426	-1.787017151	0.049782414	987.3418558	[(-1.7600114883278408, 0.018904955498780077)]	[(-1.9129122310477904, 1054.1682957495218)]	[(0.03160539755012893, 914.5471107553384)]
20	1	-2.437585132	-0.259232914	1132.040833	0.983094927	4.010161031	0	338.6475995	383.2283312	425.0377714	0.020468865	0.041877684	0.07178422	0.020606969	0.037994331	0.054304772	-1.787017151	0.049782414	987.3418558	[(-1.7600114883278408, 0.018904955498780077)]	[(-1.9129122310477904, 1054.1682957495218)]	[(0.03160539755012893, 914.5471107553384)]
20	2	-2.804765534	0.145669075	640.8933315	0.796341223	5.686240863	0	69.75627768	262.4075465	351.4330212	0.076300196	0.153772256	0.231574793	0.001671874	0.003486636	0.011735468	-1.787017151	0.049782414	987.3418558	[(-1.7600114883278408, 0.018904955498780077)]	[(-1.9129122310477904, 1054.1682957495218)]	[(0.03160539755012893, 914.5471107553384)]
20	3	-0.498853355	-0.852835925	1129.756886	0.98066294	2.412516921	0	424.1186891	622.6966778	696.9627921	0.01686256	0.078138383	0.118269693	0.042397258	0.05785472	0.085763387	-1.787017151	0.049782414	987.3418558	[(-1.7600114883278408, 0.018904955498780077)]	[(-1.9129122310477904, 1054.1682957495218)]	[(0.03160539755012893, 914.5471107553384)]
20	4	-1.075147024	-0.347700469	1161.665864	0.910802223	2.525520913	0	418.6060513	444.7156691	483.7033898	0.069873507	0.115590305	0.148853989	0.050974935	0.069101025	0.092113479	-1.787017151	0.049782414	987.3418558	[(-1.7600114883278408, 0.018904955498780077)]	[(-1.9129122310477904, 1054.1682957495218)]	[(0.03160539755012893, 914.5471107553384)]
20	5	-2.051354058	-0.486787276	1753.439132	0.987673932	3.701686226	0	352.3829298	596.7972292	689.022166	0.02623789	0.061807896	0.095443647	0.012853068	0.04232865	0.07698093	-1.787017151	0.049782414	987.3418558	[(-1.7600114883278408, 0.018904955498780077)]	[(-1.9129122310477904, 1054.1682957495218)]	[(0.03160539755012893, 914.5471107553384)]
20	6	-1.145020531	-0.895233183	1738.061962	0.972062378	4.086393548	0	606.4500766	671.1730359	735.7347067	0.069873507	0.095092491	0.120904586	0.042397258	0.086119559	0.119681194	-1.787017151	0.049782414	987.3418558	[(-1.7600114883278408, 0.018904955498780077)]	[(-1.9129122310477904, 1054.1682957495218)]	[(0.03160539755012893, 914.5471107553384)]
20	7	-1.579552466	-0.279839883	1737.133296	0.936875796	2.831832692	0	467.0717754	554.0397027	596.0459412	0.031759065	0.048381642	0.063234036	0.020606969	0.04492816	0.06254756	-1.787017151	0.049782414	987.3418558	[(-1.7600114883278408, 0.018904955498780077)]	[(-1.9129122310477904, 1054.1682957495218)]	[(0.03160539755012893, 914.5471107553384)]
20	8	-0.970968724	-0.061174626	842.3646565	0.962986081	4.954699143	0	414.0528424	434.2449653	458.4274474	0.1041783	0.185042505	0.232196629	0.003401432	0.015432273	0.029343124	-1.787017151	0.049782414	987.3418558	[(-1.7600114883278408, 0.018904955498780077)]	[(-1.9129122310477904, 1054.1682957495218)]	[(0.03160539755012893, 914.5471107553384)]
20	9	-1.869144342	-1.18149882	1226.089659	0.990791989	6.082564802	0	506.9450807	613.8277659	695.4201544	0.003316419	0.052206287	0.076779834	0.061683493	0.225537342	0.293020944	-1.787017151	0.049782414	987.3418558	[(-1.7600114883278408, 0.018904955498780077)]	[(-1.9129122310477904, 1054.1682957495218)]	[(0.03160539755012893, 914.5471107553384)]
20	10	-2.025116168	-0.008978587	916.1246591	0.955387693	2.963646257	0	175.6916131	243.3693132	290.2639055	0.02623789	0.050877883	0.087637792	0.045106805	0.048699151	0.051318475	-1.787017151	0.049782414	987.3418558	[(-1.7600114883278408, 0.018904955498780077)]	[(-1.9129122310477904, 1054.1682957495218)]	[(0.03160539755012893, 914.5471107553384)]
20	11	-1.655395904	-0.499640343	1445.702794	0.968345379	4.964189929	0	467.0717754	498.5502097	544.990573	0.002924313	0.021140918	0.05053041	0.012853068	0.04232865	0.071839703	-1.787017151	0.049782414	987.3418558	[(-1.7600114883278408, 0.018904955498780077)]	[(-1.9129122310477904, 1054.1682957495218)]	[(0.03160539755012893, 914.5471107553384)]
20	12	-0.615957838	-0.191566845	1230.093685	0.93368662	0.97644274	0	333.8088345	459.5984255	525.3285868	0.027788756	0.092953427	0.165111486	0.001407245	0.037009809	0.056294384	-1.787017151	0.049782414	987.3418558	[(-1.7600114883278408, 0.018904955498780077)]	[(-1.9129122310477904, 1054.1682957495218)]	[(0.03160539755012893, 914.5471107553384)]
20	13	-1.671809972	-0.109397388	1103.102624	0.978407989	2.081490271	0	251.5576943	309.7756929	343.3047869	0.013489755	0.030134088	0.056479952	0.012416608	0.037421188	0.049667555	-1.787017151	0.049782414	987.3418558	[(-1.7600114883278408, 0.018904955498780077)]	[(-1.9129122310477904, 1054.1682957495218)]	[(0.03160539755012893, 914.5471107553384)]
20	14	-1.393212059	-0.731044772	1049.647322	0.989429522	4.059494213	0	522.4120728	560.8113693	606.1615312	0.008143568	0.036092288	0.069381581	0.011670469	0.041361957	0.068177628	-1.787017151	0.049782414	987.3418558	[(-1.7600114883278408, 0.018904955498780077)]	[(-1.9129122310477904, 1054.1682957495218)]	[(0.03160539755012893, 914.5471107553384)]
20	15	-2.264829807	-0.782599604	2221.419233	0.830930277	1.981678784	0	810.7259933	956.6104466	1075.642684	0.036279057	0.053417186	0.074492008	0.009305738	0.041361957	0.061391154	-1.787017151	0.049782414	987.3418558	[(-1.7600114883278408, 0.018904955498780077)]	[(-1.9129122310477904, 1054.1682957495218)]	[(0.03160539755012893, 914.5471107553384)]
20	16	1.730803977	-0.512808286	217.0551126	0.968338709	2.880934365	0	317.2671161	362.2280389	421.114977	0.404353832	1.107522512	1.450768684	0.013167943	0.046717795	0.071839703	-1.787017151	0.049782414	987.3418558	[(-1.7600114883278408, 0.018904955498780077)]	[(-1.9129122310477904, 1054.1682957495218)]	[(0.03160539755012893, 914.5471107553384)]
20	17	-2.301108864	-0.791905342	609.1228093	0.955810514	3.549256805	0	465.487905	487.5843644	508.0122873	0.036279057	0.048353079	0.06907493	0.009305738	0.043698964	0.061391154	-1.787017151	0.049782414	987.3418558	[(-1.7600114883278408, 0.018904955498780077)]	[(-1.9129122310477904, 1054.1682957495218)]	[(0.03160539755012893, 914.5471107553384)]
20	18	-2.216800853	-0.233522959	876.1966295	0.991730645	7.843155991	0	261.4475097	313.8320277	341.9097535	0.048028954	0.063707249	0.09370359	0.025709956	0.037009809	0.054304772	-1.787017151	0.049782414	987.3418558	[(-1.7600114883278408, 0.018904955498780077)]	[(-1.9129122310477904, 1054.1682957495218)]	[(0.03160539755012893, 914.5471107553384)]
20	19	-1.247866133	-0.1901596	1527.355964	0.988008486	2.871140379	0	209.9520967	366.88641	455.4671915	0.009712762	0.051635471	0.087173909	0.001407245	0.037947972	0.056857282	-1.787017151	0.049782414	987.3418558	[(-1.7600114883278408, 0.018904955498780077)]	[(-1.9129122310477904, 1054.1682957495218)]	[(0.03160539755012893, 914.5471107553384)]
20	20	-1.290214182	-0.057773194	1508.471222	0.994168227	6.973812993	0	209.9520967	395.1922246	472.8117048	0.032635286	0.056084164	0.076478363	0.003401432	0.015432273	0.029343124	-1.787017151	0.049782414	987.3418558	[(-1.7600114883278408, 0.018904955498780077)]	[(-1.9129122310477904, 1054.1682957495218)]	[(0.03160539755012893, 914.5471107553384)]
20	21	-1.483616634	-1.243182313	1686.856039	0.992520067	5.514554343	0	506.9450807	695.4038415	836.8298443	0.058393409	0.077019663	0.085425624	0.061683493	0.266659671	0.342367738	-1.787017151	0.049782414	987.3418558	[(-1.7600114883278408, 0.018904955498780077)]	[(-1.9129122310477904, 1054.1682957495218)]	[(0.03160539755012893, 914.5471107553384)]
20	22	-1.998830273	-0.054085392	1083.368305	0.980771513	5.753357034	0	175.6916131	267.2989738	317.0890166	0.026285895	0.050877883	0.081737819	0.003687803	0.017890808	0.030818245	-1.787017151	0.049782414	987.3418558	[(-1.7600114883278408, 0.018904955498780077)]	[(-1.9129122310477904, 1054.1682957495218)]	[(0.03160539755012893, 914.5471107553384)]
20	23	-1.542010043	0.045906736	849.5844735	0.961483453	4.135459652	0	159.291813	213.067322	279.0921807	0.037542423	0.055079107	0.078986671	0.000724277	0.01107182	0.01659268	-1.787017151	0.049782414	987.3418558	[(-1.7600114883278408, 0.018904955498780077)]	[(-1.9129122310477904, 1054.1682957495218)]	[(0.03160539755012893, 914.5471107553384)]
20	24	-1.257578895	-0.613772718	2004.309728	0.953331173	5.996012006	0	606.4500766	718.6729921	781.1751671	0.009712762	0.051635471	0.083288804	0.003947815	0.039568756	0.067688046	-1.787017151	0.049782414	987.3418558	[(-1.7600114883278408, 0.018904955498780077)]	[(-1.9129122310477904, 1054.1682957495218)]	[(0.03160539755012893, 914.5471107553384)]
20	25	-2.675509733	-0.627566739	997.9372501	0.95501676	2.300068357	0	465.487905	493.0372837	580.8467305	0.129255801	0.17831093	0.206250172	0.009846205	0.038482597	0.066736855	-1.787017151	0.049782414	987.3418558	[(-1.7600114883278408, 0.018904955498780077)]	[(-1.9129122310477904, 1054.1682957495218)]	[(0.03160539755012893, 914.5471107553384)]
20	26	-3.060526307	0.143997201	434.4012274	0.965597869	8.242614669	0	244.0690757	267.4956932	333.1954919	0.179460576	0.273412641	0.405663332	0.001671874	0.004601219	0.011735468	-1.787017151	0.049782414	987.3418558	[(-1.7600114883278408, 0.018904955498780077)]	[(-1.9129122310477904, 1054.1682957495218)]	[(0.03160539755012893, 914.5471107553384)]
20	33	-1.658320217	0.07541572	684.5259575	0.988917587	4.631312025	0	187.2311406	289.5683382	319.0155157	0.002924313	0.021140918	0.05108405	0.003232798	0.006664993	0.008600171	-1.787017151	0.049782414	987.3418558	[(-1.7600114883278408, 0.018904955498780077)]	[(-1.9129122310477904, 1054.1682957495218)]	[(0.03160539755012893, 914.5471107553384)]
20	34	-1.771703862	0.088190581	336.9721801	0.947087646	6.417448624	0	84.77848927	297.0896864	373.3376552	0.0001539	0.065829423	0.082325763	0.000904676	0.003319378	0.005078426	-1.787017151	0.049782414	987.3418558	[(-1.7600114883278408, 0.018904955498780077)]	[(-1.9129122310477904, 1054.1682957495218)]	[(0.03160539755012893, 914.5471107553384)]
20	35	-1.401355628	0.082907875	944.4046439	0.995382002	3.607149065	0	159.291813	286.9213403	330.5507456	0.008143568	0.036092288	0.072014545	0.004259357	0.005243148	0.006455011	-1.787017151	0.049782414	987.3418558	[(-1.7600114883278408, 0.018904955498780077)]	[(-1.9129122310477904, 1054.1682957495218)]	[(0.03160539755012893, 914.5471107553384)]
20	36	-0.286813277	-0.719374303	747.4545355	0.997944281	3.344802829	0	424.1186891	534.3002955	586.3612891	0.103958626	0.136909371	0.164891892	0.011670469	0.04914227	0.068177628	-1.787017151	0.049782414	987.3418558	[(-1.7600114883278408, 0.018904955498780077)]	[(-1.9129122310477904, 1054.1682957495218)]	[(0.03160539755012893, 914.5471107553384)]
20	37	-2.340773352	-0.09698078	1570.888941	0.958502038	4.459929775	0	344.4016915	415.2065196	492.811043	0.029451201	0.048353079	0.063642786	0.012416608	0.029143449	0.043665586	-1.787017151	0.049782414	987.3418558	[(-1.7600114883278408, 0.018904955498780077)]	[(-1.9129122310477904, 1054.1682957495218)]	[(0.03160539755012893, 914.5471107553384)]
20	40	2.833091694	-0.398675404	434.7543322	0.992232003	1.031857086	0	282.831924	342.8067547	398.6404515	0.697933886	1.572811769	2.170857325	0.050974935	0.080017249	0.09460403	-1.787017151	0.049782414	987.3418558	[(-1.7600114883278408, 0.018904955498780077)]	[(-1.9129122310477904, 1054.1682957495218)]	[(0.03160539755012893, 914.5471107553384)]
20	41	-1.872460761	-0.617720534	1768.303269	0.954818753	4.288742927	0	352.3829298	524.7228587	655.3241586	0.003316419	0.052206287	0.076779834	0.003947815	0.038482597	0.066736855	-1.787017151	0.049782414	987.3418558	[(-1.7600114883278408, 0.018904955498780077)]	[(-1.9129122310477904, 1054.1682957495218)]	[(0.03160539755012893, 914.5471107553384)]
20	42	-0.08512201	0.329070128	279.7212232	0.990590063	2.42746968	-3	347.0697169	372.7502017	412.4459255	0.097732641	0.204235715	0.284661455	0.064412952	0.112356414	0.139940747	-1.787017151	0.049782414	987.3418558	[(-1.7600114883278408, 0.018904955498780077)]	[(-1.9129122310477904, 1054.1682957495218)]	[(0.03160539755012893, 914.5471107553384)]
20	43	-2.370224554	0.107865303	969.5248225	0.858936274	2.154512031	0	111.5411304	268.7474697	331.455871	0.029451201	0.047901164	0.063596674	0.013782787	0.016152268	0.018617791	-1.787017151	0.049782414	987.3418558	[(-1.7600114883278408, 0.018904955498780077)]	[(-1.9129122310477904, 1054.1682957495218)]	[(0.03160539755012893, 914.5471107553384)]
20	44	-1.611311531	0.065184706	1460.991205	0.937874594	2.548133642	0	427.4682006	469.5168125	512.9646164	0.031759065	0.040950708	0.05053041	0.000960989	0.005752253	0.009688748	-1.787017151	0.049782414	987.3418558	[(-1.7600114883278408, 0.018904955498780077)]	[(-1.9129122310477904, 1054.1682957495218)]	[(0.03160539755012893, 914.5471107553384)]
20	45	-1.925006303	0.264657176	367.7737596	0.993897484	4.198360418	0	84.77848927	289.9651958	371.0629304	0.052545542	0.060743825	0.081737819	0.029462708	0.069414446	0.088410386	-1.787017151	0.049782414	987.3418558	[(-1.7600114883278408, 0.018904955498780077)]	[(-1.9129122310477904, 1054.1682957495218)]	[(0.03160539755012893, 914.5471107553384)]
20	46	-0.643746593	0.059119949	1323.658834	0.181608444	0.549436929	0	333.8088345	481.8383749	589.3484529	0.027788756	0.111479264	0.181400254	0.006064757	0.00852648	0.011017684	-1.787017151	0.049782414	987.3418558	[(-1.7600114883278408, 0.018904955498780077)]	[(-1.9129122310477904, 1054.1682957495218)]	[(0.03160539755012893, 914.5471107553384)]
20	47	-0.481990795	0.149836685	580.4223634	0.97564786	2.922185729	0	186.388811	284.6760541	376.5164954	0.01686256	0.078138383	0.118269693	0.000452813	0.003486636	0.013402512	-1.787017151	0.049782414	987.3418558	[(-1.7600114883278408, 0.018904955498780077)]	[(-1.9129122310477904, 1054.1682957495218)]	[(0.03160539755012893, 914.5471107553384)]
20	48	-2.88106573	0.150289499	692.9841977	0.802893285	1.036583125	0	69.75627768	278.9090217	375.4569947	0.076300196	0.153772256	0.262094871	0.000452813	0.003788512	0.013764763	-1.787017151	0.049782414	987.3418558	[(-1.7600114883278408, 0.018904955498780077)]	[(-1.9129122310477904, 1054.1682957495218)]	[(0.03160539755012893, 914.5471107553384)]
20	49	-0.182854651	0.135255413	630.5100954	0.986175237	1.674525789	0	186.388811	285.9620461	411.0106512	0.097732641	0.139080621	0.206475342	0.008741788	0.011245574	0.015232183	-1.787017151	0.049782414	987.3418558	[(-1.7600114883278408, 0.018904955498780077)]	[(-1.9129122310477904, 1054.1682957495218)]	[(0.03160539755012893, 914.5471107553384)]
20	50	-1.771549963	0.094082516	1038.954851	0.985456507	6.555647502	0	251.5576943	276.3470136	298.1632688	0.0001539	0.065829423	0.082325763	0.002121184	0.004333459	0.007591561	-1.787017151	0.049782414	987.3418558	[(-1.7600114883278408, 0.018904955498780077)]	[(-1.9129122310477904, 1054.1682957495218)]	[(0.03160539755012893, 914.5471107553384)]
20	51	-2.15801607	0.066145695	1631.245663	0.950403113	3.810004069	0	394.7598812	500.6128977	574.7522985	0.058784782	0.09075351	0.109650645	0.000960989	0.005752253	0.009304352	-1.787017151	0.049782414	987.3418558	[(-1.7600114883278408, 0.018904955498780077)]	[(-1.9129122310477904, 1054.1682957495218)]	[(0.03160539755012893, 914.5471107553384)]
20	52	2.135157809	0.235194468	419.5066409	0.998307081	3.182587119	0	317.2671161	378.9291517	481.3250719	0.404353832	1.107522512	1.612510216	0.029462708	0.066575153	0.076089624	-1.787017151	0.049782414	987.3418558	[(-1.7600114883278408, 0.018904955498780077)]	[(-1.9129122310477904, 1054.1682957495218)]	[(0.03160539755012893, 914.5471107553384)]
20	53	-2.475388741	0.078648517	1413.228144	nan	0.400920108	0	344.4016915	384.445285	432.1610654	0.037803609	0.06708009	0.102027107	0.003232798	0.005678073	0.007996756	-1.787017151	0.049782414	987.3418558	[(-1.7600114883278408, 0.018904955498780077)]	[(-1.9129122310477904, 1054.1682957495218)]	[(0.03160539755012893, 914.5471107553384)]
20	54	-1.383483338	0.046631013	1906.068663	0.998431446	2.306164113	0	463.8740976	548.2325044	657.2504737	0.009728722	0.040290056	0.069381581	0.000724277	0.010588968	0.016013259	-1.787017151	0.049782414	987.3418558	[(-1.7600114883278408, 0.018904955498780077)]	[(-1.9129122310477904, 1054.1682957495218)]	[(0.03160539755012893, 914.5471107553384)]
20	55	-0.398405247	0.091961332	891.7101675	0.95725278	1.253797813	0	307.7260797	377.5270487	429.4017224	0.083585548	0.098541875	0.145745762	0.002121184	0.002919337	0.006224856	-1.787017151	0.049782414	987.3418558	[(-1.7600114883278408, 0.018904955498780077)]	[(-1.9129122310477904, 1054.1682957495218)]	[(0.03160539755012893, 914.5471107553384)]
21	0	0.541319311	0.405148451	265.5011552	0.989958878	7.861733248	3	203.0413047	309.2323708	376.9723039	0.384181367	0.677938545	0.821302634	0.003652824	0.018275109	0.033924136	-1.616397994	0.364641143	840.3093959	[(-1.660440577757724, 0.28557918642618785)]	[(-1.366704646884062, 912.6915423595545)]	[(0.4144698080571837, 786.5785670428222)]
21	1	1.261139224	-1.350539985	780.0815668	0.872830676	2.157503226	0	258.9794876	404.4225417	501.032498	0.209994443	0.277265064	0.461894909	0.000259771	0.082816083	0.156836013	-1.616397994	0.364641143	840.3093959	[(-1.660440577757724, 0.28557918642618785)]	[(-1.366704646884062, 912.6915423595545)]	[(0.4144698080571837, 786.5785670428222)]
21	2	-2.35574109	0.182713908	1369.258479	0.954531665	2.807283339	0	416.2670709	528.8638487	586.2538185	0.164037974	0.208526252	0.231472806	0.001549895	0.019127537	0.036636706	-1.616397994	0.364641143	840.3093959	[(-1.660440577757724, 0.28557918642618785)]	[(-1.366704646884062, 912.6915423595545)]	[(0.4144698080571837, 786.5785670428222)]
21	3	2.219448747	0.814465195	388.8104214	0.993475799	7.557676503	0	206.8845026	316.0685827	348.8906167	0.008156662	0.076406352	0.153622483	0.071645566	0.089118655	0.115537101	-1.616397994	0.364641143	840.3093959	[(-1.660440577757724, 0.28557918642618785)]	[(-1.366704646884062, 912.6915423595545)]	[(0.4144698080571837, 786.5785670428222)]
21	4	-0.525396107	0.886110761	379.3227235	0.979051893	1.901920273	0	178.0996924	261.6918405	318.66087	0.208497765	0.241977008	0.290639853	0.071645566	0.136882366	0.172853554	-1.616397994	0.364641143	840.3093959	[(-1.660440577757724, 0.28557918642618785)]	[(-1.366704646884062, 912.6915423595545)]	[(0.4144698080571837, 786.5785670428222)]
21	5	2.185474567	-1.311942149	1045.463738	0.960551173	6.26343797	0	347.4385737	364.3588758	485.5516236	0.03397418	0.076406352	0.153622483	0.038338065	0.082642902	0.14129297	-1.616397994	0.364641143	840.3093959	[(-1.660440577757724, 0.28557918642618785)]	[(-1.366704646884062, 912.6915423595545)]	[(0.4144698080571837, 786.5785670428222)]
21	6	-1.547869653	0.113932121	893.0528469	0.980078575	6.968623157	0	126.6254269	186.7957956	242.6113351	0.040781124	0.045737882	0.07206457	0.051496349	0.062503342	0.07477746	-1.616397994	0.364641143	840.3093959	[(-1.660440577757724, 0.28557918642618785)]	[(-1.366704646884062, 912.6915423595545)]	[(0.4144698080571837, 786.5785670428222)]
21	7	2.55789202	0.70555019	547.0377996	0.967910969	6.364697458	0	206.8845026	238.4345774	305.098386	0.165457953	0.230298397	0.258540051	0.00985151	0.03820638	0.074765056	-1.616397994	0.364641143	840.3093959	[(-1.660440577757724, 0.28557918642618785)]	[(-1.366704646884062, 912.6915423595545)]	[(0.4144698080571837, 786.5785670428222)]
21	8	-2.587715329	0.016373451	1153.448335	0.978352806	3.398163635	0	416.2670709	500.5856665	590.1101101	0.000896806	0.100269104	0.171460339	0.046062322	0.070617362	0.108596621	-1.616397994	0.364641143	840.3093959	[(-1.660440577757724, 0.28557918642618785)]	[(-1.366704646884062, 912.6915423595545)]	[(0.4144698080571837, 786.5785670428222)]
21	9	-1.890127139	0.717818291	532.0142945	0.971150738	2.817021796	0	215.4138459	233.3850093	299.007004	0.009109389	0.039300654	0.101877732	0.002416591	0.037110532	0.075731692	-1.616397994	0.364641143	840.3093959	[(-1.660440577757724, 0.28557918642618785)]	[(-1.366704646884062, 912.6915423595545)]	[(0.4144698080571837, 786.5785670428222)]
21	10	-0.765948622	-1.140949343	1148.341515	0.966232793	5.869833313	0	240.5810674	443.3018074	559.9870732	0.032054751	0.061049241	0.091027048	0.020653454	0.093940734	0.12642186	-1.616397994	0.364641143	840.3093959	[(-1.660440577757724, 0.28557918642618785)]	[(-1.366704646884062, 912.6915423595545)]	[(0.4144698080571837, 786.5785670428222)]
21	11	2.928055703	-0.961655049	1322.914434	0.994581772	6.589727112	0	306.1011078	488.3820865	604.620005	0.027039808	0.044297346	0.059939368	0.014022627	0.082267937	0.116947789	-1.616397994	0.364641143	840.3093959	[(-1.660440577757724, 0.28557918642618785)]	[(-1.366704646884062, 912.6915423595545)]	[(0.4144698080571837, 786.5785670428222)]
21	12	-2.93753864	-0.210479658	863.0344425	0.98046301	4.889850432	0	503.1138536	579.2346075	617.8601378	0.010963541	0.026058701	0.068720976	0.030114004	0.040618709	0.081224064	-1.616397994	0.364641143	840.3093959	[(-1.660440577757724, 0.28557918642618785)]	[(-1.366704646884062, 912.6915423595545)]	[(0.4144698080571837, 786.5785670428222)]
21	13	-2.126174546	-0.336121834	1603.711337	0.899828378	2.739825038	0	722.1346599	825.0715102	864.7352214	0.069347685	0.144216642	0.179652775	0.068775216	0.087714794	0.10986078	-1.616397994	0.364641143	840.3093959	[(-1.660440577757724, 0.28557918642618785)]	[(-1.366704646884062, 912.6915423595545)]	[(0.4144698080571837, 786.5785670428222)]
21	14	2.032360532	-1.120295889	719.1957721	0.982605161	2.887161804	0	258.9794876	407.3322678	517.931763	0.013361868	0.117854706	0.20677362	0.020653454	0.080171764	0.118160479	-1.616397994	0.364641143	840.3093959	[(-1.660440577757724, 0.28557918642618785)]	[(-1.366704646884062, 912.6915423595545)]	[(0.4144698080571837, 786.5785670428222)]
21	15	-1.17283232	-1.045052263	1092.918573	0.924461846	3.783156835	0	240.5810674	393.0596083	536.2741475	0.026531541	0.057262341	0.095050956	0.069374588	0.076005143	0.111338739	-1.616397994	0.364641143	840.3093959	[(-1.660440577757724, 0.28557918642618785)]	[(-1.366704646884062, 912.6915423595545)]	[(0.4144698080571837, 786.5785670428222)]
21	16	2.810349398	0.360620843	592.8955239	0.984895143	4.920668017	0	238.0041551	287.6689487	316.9622894	0.02052248	0.039137596	0.059015742	0.012286257	0.021207617	0.027540166	-1.616397994	0.364641143	840.3093959	[(-1.660440577757724, 0.28557918642618785)]	[(-1.366704646884062, 912.6915423595545)]	[(0.4144698080571837, 786.5785670428222)]
21	17	2.858434725	0.3862173	974.1700716	0.973805874	4.050495766	0	158.3818212	196.5937298	254.7300754	0.000719653	0.023621223	0.037713995	0.013310199	0.018275109	0.026351676	-1.616397994	0.364641143	840.3093959	[(-1.660440577757724, 0.28557918642618785)]	[(-1.366704646884062, 912.6915423595545)]	[(0.4144698080571837, 786.5785670428222)]
21	18	-1.665340166	0.181164013	931.3657027	0.975373899	1.689500605	0	126.6254269	192.5827951	258.5167453	0.076689389	0.118967218	0.148242207	0.001549895	0.020160801	0.037807572	-1.616397994	0.364641143	840.3093959	[(-1.660440577757724, 0.28557918642618785)]	[(-1.366704646884062, 912.6915423595545)]	[(0.4144698080571837, 786.5785670428222)]
21	19	-1.240496144	-0.434962828	1126.498283	0.866198447	3.034893108	0	420.8465817	569.3091212	610.2574346	0.009927834	0.052047061	0.067985426	0.092817931	0.119758379	0.155625495	-1.616397994	0.364641143	840.3093959	[(-1.660440577757724, 0.28557918642618785)]	[(-1.366704646884062, 912.6915423595545)]	[(0.4144698080571837, 786.5785670428222)]
21	20	0.925500679	-0.267346618	301.5542465	0.219186418	4.083036226	0	203.0413047	390.4432282	451.6569899	0.335638545	0.421817634	0.596150327	0.026752956	0.050798377	0.082350693	-1.616397994	0.364641143	840.3093959	[(-1.660440577757724, 0.28557918642618785)]	[(-1.366704646884062, 912.6915423595545)]	[(0.4144698080571837, 786.5785670428222)]
21	21	-2.969034744	-0.975677676	1430.116654	0.982527228	2.259644359	0	306.1011078	538.8797815	650.7580774	0.020532562	0.039747076	0.076934001	0.014022627	0.076005143	0.111338739	-1.616397994	0.364641143	840.3093959	[(-1.660440577757724, 0.28557918642618785)]	[(-1.366704646884062, 912.6915423595545)]	[(0.4144698080571837, 786.5785670428222)]
21	22	-0.897347088	0.062435772	703.435508	0.990388815	6.778434802	0	140.5943897	260.2034612	310.1721284	0.009190586	0.040298182	0.083149246	0.046062322	0.070617362	0.090171692	-1.616397994	0.364641143	840.3093959	[(-1.660440577757724, 0.28557918642618785)]	[(-1.366704646884062, 912.6915423595545)]	[(0.4144698080571837, 786.5785670428222)]
21	23	-1.502598414	0.256787273	900.5274353	0.960569591	4.249039829	0	134.3048469	171.9917748	211.4999292	0.005890045	0.037176246	0.07206457	0.000318286	0.007334085	0.014915882	-1.616397994	0.364641143	840.3093959	[(-1.660440577757724, 0.28557918642618785)]	[(-1.366704646884062, 912.6915423595545)]	[(0.4144698080571837, 786.5785670428222)]
21	24	-0.802276852	-0.051857642	793.3759947	0.98455302	7.204923715	0	140.5943897	337.959498	396.1244153	0.036328229	0.061049241	0.076495757	0.068231093	0.102090453	0.126136627	-1.616397994	0.364641143	840.3093959	[(-1.660440577757724, 0.28557918642618785)]	[(-1.366704646884062, 912.6915423595545)]	[(0.4144698080571837, 786.5785670428222)]
21	25	-2.90182218	-0.240593662	1544.998812	0.989266736	3.65301479	0	662.9384995	717.9311714	772.4786012	0.03571646	0.049869675	0.08300756	0.026752956	0.040618709	0.081224064	-1.616397994	0.364641143	840.3093959	[(-1.660440577757724, 0.28557918642618785)]	[(-1.366704646884062, 912.6915423595545)]	[(0.4144698080571837, 786.5785670428222)]
21	26	-0.906537674	0.485536598	670.7391556	0.991375938	3.491754751	0	207.6941862	243.4005587	277.5249939	0.009190586	0.046425239	0.090501714	0.009477993	0.019002223	0.031198133	-1.616397994	0.364641143	840.3093959	[(-1.660440577757724, 0.28557918642618785)]	[(-1.366704646884062, 912.6915423595545)]	[(0.4144698080571837, 786.5785670428222)]
21	27	-1.44223096	0.21850981	613.7975215	0.97996853	5.766088656	0	235.5687267	275.8150918	292.2690691	0.054477409	0.073494519	0.091162616	0.015759087	0.023322734	0.02862198	-1.616397994	0.364641143	840.3093959	[(-1.660440577757724, 0.28557918642618785)]	[(-1.366704646884062, 912.6915423595545)]	[(0.4144698080571837, 786.5785670428222)]
21	28	-0.733893871	0.61305066	497.1009435	0.955156071	4.539328066	0	178.0996924	210.4435968	289.8467528	0.032054751	0.082419075	0.116670849	0.057791604	0.062838345	0.073712593	-1.616397994	0.364641143	840.3093959	[(-1.660440577757724, 0.28557918642618785)]	[(-1.366704646884062, 912.6915423595545)]	[(0.4144698080571837, 786.5785670428222)]
21	29	2.723349972	0.476058605	910.2477459	0.59283914	1.409561166	0	158.3818212	213.574387	276.2546213	0.086999426	0.109868695	0.126173689	0.009477993	0.025320885	0.038532728	-1.616397994	0.364641143	840.3093959	[(-1.660440577757724, 0.28557918642618785)]	[(-1.366704646884062, 912.6915423595545)]	[(0.4144698080571837, 786.5785670428222)]
21	30	1.471133667	-1.350280213	1380.286333	0.997145352	3.242385922	0	371.3438013	565.4667753	640.6306884	0.07616776	0.277265064	0.38817741	0.000259771	0.082642902	0.156628196	-1.616397994	0.364641143	840.3093959	[(-1.660440577757724, 0.28557918642618785)]	[(-1.366704646884062, 912.6915423595545)]	[(0.4144698080571837, 786.5785670428222)]
21	31	-1.49670837	0.334880705	1103.20166	0.55519129	1.04363019	0	185.937877	229.6798748	268.8351808	0.005890045	0.037176246	0.074018558	0.009958025	0.013712314	0.020980695	-1.616397994	0.364641143	840.3093959	[(-1.660440577757724, 0.28557918642618785)]	[(-1.366704646884062, 912.6915423595545)]	[(0.4144698080571837, 786.5785670428222)]
21	32	-1.939176028	0.525502261	761.5997041	0.974538401	2.527117476	0	236.8710092	298.1889017	340.2687069	0.010694796	0.039300654	0.084510263	0.011061049	0.017151773	0.021306562	-1.616397994	0.364641143	840.3093959	[(-1.660440577757724, 0.28557918642618785)]	[(-1.366704646884062, 912.6915423595545)]	[(0.4144698080571837, 786.5785670428222)]
21	34	-2.519779064	-0.527780759	1826.116479	0.934779989	1.979194202	0	722.1346599	754.6086986	851.6122253	0.067936265	0.100269104	0.198634845	0.092817931	0.139691399	0.176847183	-1.616397994	0.364641143	840.3093959	[(-1.660440577757724, 0.28557918642618785)]	[(-1.366704646884062, 912.6915423595545)]	[(0.4144698080571837, 786.5785670428222)]
21	35	-1.88101775	0.24248758	1482.224988	0.892476601	2.820695798	0	180.1045613	268.3887941	405.8296298	0.009109389	0.04537358	0.105521487	0.006253573	0.011511558	0.017289997	-1.616397994	0.364641143	840.3093959	[(-1.660440577757724, 0.28557918642618785)]	[(-1.366704646884062, 912.6915423595545)]	[(0.4144698080571837, 786.5785670428222)]
21	37	2.859154379	-0.732508336	1752.614307	0.933409776	2.86486415	0	479.1083004	536.0742992	721.7126584	0.000719653	0.023621223	0.037713995	0.070130236	0.118206851	0.165387322	-1.616397994	0.364641143	840.3093959	[(-1.660440577757724, 0.28557918642618785)]	[(-1.366704646884062, 912.6915423595545)]	[(0.4144698080571837, 786.5785670428222)]
21	38	-1.588650777	0.550822959	661.2501948	0.955419957	3.580654635	0	202.8517008	217.9447578	245.3246967	0.040781124	0.067840958	0.08837702	0.004436097	0.012008275	0.023813774	-1.616397994	0.364641143	840.3093959	[(-1.660440577757724, 0.28557918642618785)]	[(-1.366704646884062, 912.6915423595545)]	[(0.4144698080571837, 786.5785670428222)]
21	39	-1.949870824	0.202750723	1618.497856	0.997824276	5.4176884	0	180.1045613	286.587005	453.6705015	0.010694796	0.046430518	0.084510263	0.015759087	0.019127537	0.02862198	-1.616397994	0.364641143	840.3093959	[(-1.660440577757724, 0.28557918642618785)]	[(-1.366704646884062, 912.6915423595545)]	[(0.4144698080571837, 786.5785670428222)]
21	40	-1.250423978	-0.812271078	983.2247481	0.941039038	3.427260843	0	268.4551289	387.1487127	543.1045898	0.009927834	0.052047061	0.067985426	0.079762743	0.126346564	0.155045495	-1.616397994	0.364641143	840.3093959	[(-1.660440577757724, 0.28557918642618785)]	[(-1.366704646884062, 912.6915423595545)]	[(0.4144698080571837, 786.5785670428222)]
21	41	-2.948502181	-0.6623781	1991.053498	0.924878524	1.311881419	0	479.1083004	661.1044363	754.332073	0.010963541	0.026058701	0.068720976	0.070130236	0.118206851	0.176262555	-1.616397994	0.364641143	840.3093959	[(-1.660440577757724, 0.28557918642618785)]	[(-1.366704646884062, 912.6915423595545)]	[(0.4144698080571837, 786.5785670428222)]
21	42	1.547301427	0.54455493	622.747617	0.840187041	1.892938598	0	365.6025638	409.5187447	442.4263092	0.07616776	0.278009066	0.38817741	0.006268029	0.012008275	0.021306562	-1.616397994	0.364641143	840.3093959	[(-1.660440577757724, 0.28557918642618785)]	[(-1.366704646884062, 912.6915423595545)]	[(0.4144698080571837, 786.5785670428222)]
21	43	2.018998663	-0.175604493	499.394297	0.988508023	4.868253132	0	439.0657706	470.4816318	489.1652438	0.013361868	0.126762618	0.212118367	0.034875164	0.063868819	0.09517413	-1.616397994	0.364641143	840.3093959	[(-1.660440577757724, 0.28557918642618785)]	[(-1.366704646884062, 912.6915423595545)]	[(0.4144698080571837, 786.5785670428222)]
21	44	2.830871879	0.3729071	1233.396459	0.924876249	1.457315222	0	85.95589575	249.2456015	312.4533362	0.02052248	0.025455942	0.048739133	0.012286257	0.019279269	0.026351676	-1.616397994	0.364641143	840.3093959	[(-1.660440577757724, 0.28557918642618785)]	[(-1.366704646884062, 912.6915423595545)]	[(0.4144698080571837, 786.5785670428222)]
21	45	-2.588612136	0.248741153	1269.421331	nan	2.585947449	0	85.95589575	250.0453285	344.4660172	0.000896806	0.100866975	0.171460339	0.006253573	0.007342509	0.014788568	-1.616397994	0.364641143	840.3093959	[(-1.660440577757724, 0.28557918642618785)]	[(-1.366704646884062, 912.6915423595545)]	[(0.4144698080571837, 786.5785670428222)]
21	46	-2.83010286	0.32492268	1450.314959	0.426959841	0.651577511	0	379.7257869	493.9562914	548.065775	0.07171932	0.099184807	0.135595406	0.002681651	0.007073631	0.020980695	-1.616397994	0.364641143	840.3093959	[(-1.660440577757724, 0.28557918642618785)]	[(-1.366704646884062, 912.6915423595545)]	[(0.4144698080571837, 786.5785670428222)]
21	47	2.227605409	0.555259055	738.4793624	0.976163396	2.552434959	0	270.4150745	347.3951909	369.400717	0.008156662	0.081844127	0.156885147	0.004436097	0.014965672	0.027362651	-1.616397994	0.364641143	840.3093959	[(-1.660440577757724, 0.28557918642618785)]	[(-1.366704646884062, 912.6915423595545)]	[(0.4144698080571837, 786.5785670428222)]
21	48	-1.330086725	0.7154017	535.0794347	0.96861035	3.594494251	0	202.8517008	223.3396921	250.1129859	0.011041055	0.060098127	0.089938605	0.002416591	0.037110532	0.074765056	-1.616397994	0.364641143	840.3093959	[(-1.660440577757724, 0.28557918642618785)]	[(-1.366704646884062, 912.6915423595545)]	[(0.4144698080571837, 786.5785670428222)]
21	49	-2.056826861	0.256468987	1650.387694	0.919458828	0.881812814	0	196.722559	347.6991381	494.7346028	0.069347685	0.097984852	0.127292678	0.000318286	0.007334085	0.014788568	-1.616397994	0.364641143	840.3093959	[(-1.660440577757724, 0.28557918642618785)]	[(-1.366704646884062, 912.6915423595545)]	[(0.4144698080571837, 786.5785670428222)]
21	50	-1.319045669	0.322241029	1069.313131	0.975745789	2.396472018	0	185.937877	241.362076	291.2645181	0.011041055	0.052737424	0.085522183	0.002681651	0.007073631	0.022053356	-1.616397994	0.364641143	840.3093959	[(-1.660440577757724, 0.28557918642618785)]	[(-1.366704646884062, 912.6915423595545)]	[(0.4144698080571837, 786.5785670428222)]
21	51	2.965006607	0.514441211	845.8220228	0.396559914	0.987490635	0	89.70533002	160.9275298	234.6002146	0.036950904	0.068931282	0.089500091	0.01028055	0.016748738	0.023348336	-1.616397994	0.364641143	840.3093959	[(-1.660440577757724, 0.28557918642618785)]	[(-1.366704646884062, 912.6915423595545)]	[(0.4144698080571837, 786.5785670428222)]
21	52	-1.146300779	0.408801275	836.7211749	0.988639061	2.667969538	0	238.5103509	284.3217116	306.4696252	0.026531541	0.074950035	0.116276189	0.003652824	0.020710325	0.035513747	-1.616397994	0.364641143	840.3093959	[(-1.660440577757724, 0.28557918642618785)]	[(-1.366704646884062, 912.6915423595545)]	[(0.4144698080571837, 786.5785670428222)]
21	53	-3.095531637	0.316341463	1522.978241	0.905854228	2.007321115	0	279.3342005	340.1458822	474.6449227	0.126496893	0.143839782	0.178131516	0.005899566	0.011006675	0.024643149	-1.616397994	0.364641143	840.3093959	[(-1.660440577757724, 0.28557918642618785)]	[(-1.366704646884062, 912.6915423595545)]	[(0.4144698080571837, 786.5785670428222)]
21	54	-0.880713366	0.270425122	1132.992401	0.950585766	0.73753373	0	406.3833917	445.0881321	460.1662125	0.016633723	0.040298182	0.076495757	0.013637849	0.016425984	0.024626367	-1.616397994	0.364641143	840.3093959	[(-1.660440577757724, 0.28557918642618785)]	[(-1.366704646884062, 912.6915423595545)]	[(0.4144698080571837, 786.5785670428222)]
21	55	2.901015894	0.504160661	866.723902	0.869962531	1.502347509	0	89.70533002	203.4562595	269.5712672	0.027039808	0.037160831	0.049123444	0.01028055	0.016748738	0.023748507	-1.616397994	0.364641143	840.3093959	[(-1.660440577757724, 0.28557918642618785)]	[(-1.366704646884062, 912.6915423595545)]	[(0.4144698080571837, 786.5785670428222)]
22	0	-2.476550431	-0.675235847	1727.978285	0.866216386	0.889526243	0	532.9112262	569.0926887	597.013753	0.021938609	0.101936624	0.143027113	0.019053038	0.081222447	0.105572018	-2.027556602	0.415311058	623.5280273	[(-2.048937019833703, 0.26712554135749544)]	[(-2.0438777957174183, 1470.2962375785792)]	[(0.5642453080508926, 569.9600811460082)]
22	1	-1.247689663	0.680113243	493.7709687	0.985997603	2.820555179	0	145.6532981	194.3418866	256.3338294	0.030261107	0.163798432	0.221431898	0.026878105	0.039795368	0.055649338	-2.027556602	0.415311058	623.5280273	[(-2.048937019833703, 0.26712554135749544)]	[(-2.0438777957174183, 1470.2962375785792)]	[(0.5642453080508926, 569.9600811460082)]
22	2	2.095202902	-0.877335596	665.6701946	0.840626604	4.769318588	0	374.1040965	473.7059863	608.480351	0.022084749	0.369083841	0.536812755	0.003944858	0.021713573	0.037029493	-2.027556602	0.415311058	623.5280273	[(-2.048937019833703, 0.26712554135749544)]	[(-2.0438777957174183, 1470.2962375785792)]	[(0.5642453080508926, 569.9600811460082)]
22	3	1.528032327	-1.220258472	885.1508176	0.983567026	4.598865263	0	396.5564273	492.8247125	624.183978	0.049174376	0.229034607	0.351737187	0.205268131	0.298352913	0.32842007	-2.027556602	0.415311058	623.5280273	[(-2.048937019833703, 0.26712554135749544)]	[(-2.0438777957174183, 1470.2962375785792)]	[(0.5642453080508926, 569.9600811460082)]
22	4	-1.984845324	0.524054621	602.394691	0.993425342	6.789288325	0	67.26975763	159.0281881	257.6652662	0.009848582	0.029837869	0.047331353	0.003749434	0.011226171	0.031361179	-2.027556602	0.415311058	623.5280273	[(-2.048937019833703, 0.26712554135749544)]	[(-2.0438777957174183, 1470.2962375785792)]	[(0.5642453080508926, 569.9600811460082)]
22	5	1.216121317	-0.811419812	649.4146424	0.975166693	3.777184024	0	374.1040965	468.4953703	573.3160477	0.014107424	0.160968069	0.231180121	0.000150635	0.015031031	0.028886291	-2.027556602	0.415311058	623.5280273	[(-2.048937019833703, 0.26712554135749544)]	[(-2.0438777957174183, 1470.2962375785792)]	[(0.5642453080508926, 569.9600811460082)]
22	6	-3.032503028	-0.844688083	972.634583	0.983767153	2.391664135	0	168.0204492	464.8507633	581.2725485	0.016929305	0.126843502	0.229145369	0.004099164	0.018131968	0.024032211	-2.027556602	0.415311058	623.5280273	[(-2.048937019833703, 0.26712554135749544)]	[(-2.0438777957174183, 1470.2962375785792)]	[(0.5642453080508926, 569.9600811460082)]
22	7	-2.269575189	0.188033462	1286.619525	0.975882424	2.190676726	0	103.3879432	276.1823877	363.8879983	0.026156724	0.065602971	0.119325394	0.021383423	0.038046278	0.049748684	-2.027556602	0.415311058	623.5280273	[(-2.048937019833703, 0.26712554135749544)]	[(-2.0438777957174183, 1470.2962375785792)]	[(0.5642453080508926, 569.9600811460082)]
22	8	-2.865650645	0.529904442	644.4685181	0.712035739	2.277615741	0	208.3585071	278.7728494	330.3271321	0.029896434	0.115557299	0.155632694	0.005849821	0.011226171	0.029021251	-2.027556602	0.415311058	623.5280273	[(-2.048937019833703, 0.26712554135749544)]	[(-2.0438777957174183, 1470.2962375785792)]	[(0.5642453080508926, 569.9600811460082)]
22	10	-2.076732376	-0.656182809	1651.78347	-0.543042232	1.210817093	0	130.2326818	334.1502407	433.3013169	0.028847522	0.073731161	0.086288333	0.019053038	0.081222447	0.113193233	-2.027556602	0.415311058	623.5280273	[(-2.048937019833703, 0.26712554135749544)]	[(-2.0438777957174183, 1470.2962375785792)]	[(0.5642453080508926, 569.9600811460082)]
22	11	-2.835754211	-0.823093998	1071.491019	0.972417985	6.251674475	0	168.0204492	415.5471472	565.5140993	0.029896434	0.122189759	0.155632694	0.011523551	0.014930608	0.024156363	-2.027556602	0.415311058	623.5280273	[(-2.048937019833703, 0.26712554135749544)]	[(-2.0438777957174183, 1470.2962375785792)]	[(0.5642453080508926, 569.9600811460082)]
22	12	-1.27795077	0.133664959	1009.335828	0.98330645	3.071286257	0	440.7461946	586.4538727	630.3533895	0.030261107	0.183972503	0.233536341	0.054368503	0.074291946	0.088888467	-2.027556602	0.415311058	623.5280273	[(-2.048937019833703, 0.26712554135749544)]	[(-2.0438777957174183, 1470.2962375785792)]	[(0.5642453080508926, 569.9600811460082)]
22	13	-1.043143903	-0.481394739	1158.693674	0.957305111	3.564799403	0	635.963964	697.9053585	743.1133813	0.05204267	0.111361282	0.221431898	0.007610124	0.050112745	0.097451183	-2.027556602	0.415311058	623.5280273	[(-2.048937019833703, 0.26712554135749544)]	[(-2.0438777957174183, 1470.2962375785792)]	[(0.5642453080508926, 569.9600811460082)]
22	14	-2.61606329	-0.489004863	1225.151827	0.952060521	2.335850903	0	454.4962564	542.0428481	611.5937518	0.004845546	0.061752463	0.108892234	0.007610124	0.050112745	0.097451183	-2.027556602	0.415311058	623.5280273	[(-2.048937019833703, 0.26712554135749544)]	[(-2.0438777957174183, 1470.2962375785792)]	[(0.5642453080508926, 569.9600811460082)]
22	15	-0.343984245	-0.873390738	687.1846703	0.9909329	5.737968263	0	577.7177277	627.4931915	667.1183952	0.005383438	0.100633883	0.249677678	0.003944858	0.019083668	0.033873607	-2.027556602	0.415311058	623.5280273	[(-2.048937019833703, 0.26712554135749544)]	[(-2.0438777957174183, 1470.2962375785792)]	[(0.5642453080508926, 569.9600811460082)]
22	16	-2.620908836	0.254436956	843.3166073	0.992879408	4.485750515	0	320.9164511	356.6606247	390.4664158	0.004845546	0.061752463	0.108892234	0.001797599	0.011464608	0.022391953	-2.027556602	0.415311058	623.5280273	[(-2.048937019833703, 0.26712554135749544)]	[(-2.0438777957174183, 1470.2962375785792)]	[(0.5642453080508926, 569.9600811460082)]
22	17	1.577206704	0.630430521	528.2483111	0.986540813	3.702936769	0	163.5231253	229.7707679	286.0487499	0.049174376	0.261817525	0.368705944	0.006857443	0.016824679	0.033793839	-2.027556602	0.415311058	623.5280273	[(-2.048937019833703, 0.26712554135749544)]	[(-2.0438777957174183, 1470.2962375785792)]	[(0.5642453080508926, 569.9600811460082)]
22	18	-1.882344416	-0.062256427	1392.393909	0.963131445	2.235484175	0	400.0960379	449.1745324	510.2905622	0.02269152	0.047911358	0.067777462	0.017550528	0.065620758	0.12861471	-2.027556602	0.415311058	623.5280273	[(-2.048937019833703, 0.26712554135749544)]	[(-2.0438777957174183, 1470.2962375785792)]	[(0.5642453080508926, 569.9600811460082)]
22	19	-3.015573724	0.226420369	822.0762406	0.974565662	2.87034921	0	235.4328387	285.2310489	392.0954895	0.016929305	0.115557299	0.215601925	0.017003484	0.024944752	0.029163478	-2.027556602	0.415311058	623.5280273	[(-2.048937019833703, 0.26712554135749544)]	[(-2.0438777957174183, 1470.2962375785792)]	[(0.5642453080508926, 569.9600811460082)]
22	20	-2.191306905	0.286982826	1046.49528	0.995746698	4.56512206	0	280.2527813	334.64443	395.2798857	0.01411562	0.048165155	0.080498409	0.027966231	0.030420124	0.038369915	-2.027556602	0.415311058	623.5280273	[(-2.048937019833703, 0.26712554135749544)]	[(-2.0438777957174183, 1470.2962375785792)]	[(0.5642453080508926, 569.9600811460082)]
22	21	-1.660080589	-0.811570447	1450.298475	0.995014567	6.217518945	0	385.5017086	527.2833358	603.5556824	0.069302283	0.076185556	0.111808525	0.000150635	0.014930608	0.028765783	-2.027556602	0.415311058	623.5280273	[(-2.048937019833703, 0.26712554135749544)]	[(-2.0438777957174183, 1470.2962375785792)]	[(0.5642453080508926, 569.9600811460082)]
22	22	-0.965648485	0.397270099	339.4904302	0.985884489	2.885365567	3	216.2823675	296.754161	332.9627429	0.025452748	0.128329781	0.235731549	0.025454516	0.048479952	0.075752444	-2.027556602	0.415311058	623.5280273	[(-2.048937019833703, 0.26712554135749544)]	[(-2.0438777957174183, 1470.2962375785792)]	[(0.5642453080508926, 569.9600811460082)]
22	23	-0.484282366	0.337183685	655.1918236	0.994110146	3.900603548	0	219.0938185	283.6038795	335.0484985	0.134914684	0.190577005	0.303643552	0.000187487	0.028340081	0.044654749	-2.027556602	0.415311058	623.5280273	[(-2.048937019833703, 0.26712554135749544)]	[(-2.0438777957174183, 1470.2962375785792)]	[(0.5642453080508926, 569.9600811460082)]
22	24	-1.768302718	0.653235138	557.7515586	0.964841464	1.889408336	0	133.9953618	141.4192258	205.1737207	0.027635654	0.083299827	0.107168307	0.015947173	0.021876632	0.040172708	-2.027556602	0.415311058	623.5280273	[(-2.048937019833703, 0.26712554135749544)]	[(-2.0438777957174183, 1470.2962375785792)]	[(0.5642453080508926, 569.9600811460082)]
22	25	-2.177191285	-0.146441287	1130.730627	0.935212921	1.337634179	0	444.9064388	461.1381494	498.6422867	0.01411562	0.057575568	0.080498409	0.066634332	0.107881011	0.156612205	-2.027556602	0.415311058	623.5280273	[(-2.048937019833703, 0.26712554135749544)]	[(-2.0438777957174183, 1470.2962375785792)]	[(0.5642453080508926, 569.9600811460082)]
22	26	-1.974996742	-0.848787248	1644.351831	0.991029677	2.612958881	0	339.306814	391.0641568	481.7319189	0.006776913	0.02470356	0.04339192	0.004099164	0.018131968	0.024032211	-2.027556602	0.415311058	623.5280273	[(-2.048937019833703, 0.26712554135749544)]	[(-2.0438777957174183, 1470.2962375785792)]	[(0.5642453080508926, 569.9600811460082)]
22	27	-2.49848904	-1.01499034	1580.11284	0.991666012	4.580649849	0	563.6102269	588.8479735	648.8468941	0.021938609	0.087310885	0.134251669	0.137654744	0.148485813	0.161531208	-2.027556602	0.415311058	623.5280273	[(-2.048937019833703, 0.26712554135749544)]	[(-2.0438777957174183, 1470.2962375785792)]	[(0.5642453080508926, 569.9600811460082)]
22	28	-1.917511556	0.561618084	654.8231737	0.991989354	3.442514535	0	67.26975763	161.8598217	266.3224644	0.01247562	0.032783678	0.044633998	0.013484206	0.027587104	0.034414933	-2.027556602	0.415311058	623.5280273	[(-2.048937019833703, 0.26712554135749544)]	[(-2.0438777957174183, 1470.2962375785792)]	[(0.5642453080508926, 569.9600811460082)]
22	29	-1.590778305	-0.4440774	1728.397138	0.985093367	3.482415951	0	551.4262844	638.8475616	699.6708371	0.009365625	0.076185556	0.139529438	0.037317339	0.069019025	0.112378119	-2.027556602	0.415311058	623.5280273	[(-2.048937019833703, 0.26712554135749544)]	[(-2.0438777957174183, 1470.2962375785792)]	[(0.5642453080508926, 569.9600811460082)]
22	32	-1.905035936	-0.319265128	1530.384492	0.992591286	3.395353109	0	400.0960379	485.2707284	525.425661	0.01247562	0.032783678	0.049624246	0.124812272	0.152227206	0.173792727	-2.027556602	0.415311058	623.5280273	[(-2.048937019833703, 0.26712554135749544)]	[(-2.0438777957174183, 1470.2962375785792)]	[(0.5642453080508926, 569.9600811460082)]
22	33	-0.991101233	0.032870458	1285.096284	0.980781188	2.986628346	0	440.7461946	632.465097	735.3653453	0.025452748	0.111361282	0.22555045	0.095126885	0.102866266	0.128061646	-2.027556602	0.415311058	623.5280273	[(-2.048937019833703, 0.26712554135749544)]	[(-2.0438777957174183, 1470.2962375785792)]	[(0.5642453080508926, 569.9600811460082)]
22	34	2.79293357	0.76847913	435.9273255	0.985819035	5.44437001	0	213.0087082	311.5152459	374.2672158	0.67564592	0.863034485	1.08616339	0.070281025	0.08400919	0.099692546	-2.027556602	0.415311058	623.5280273	[(-2.048937019833703, 0.26712554135749544)]	[(-2.0438777957174183, 1470.2962375785792)]	[(0.5642453080508926, 569.9600811460082)]
22	36	-1.58141268	0.861859789	470.1202863	0.956411999	2.728968161	0	145.6532981	191.6031465	230.5561426	0.009365625	0.082429306	0.147021939	0.023099633	0.099408946	0.146284662	-2.027556602	0.415311058	623.5280273	[(-2.048937019833703, 0.26712554135749544)]	[(-2.0438777957174183, 1470.2962375785792)]	[(0.5642453080508926, 569.9600811460082)]
22	38	-2.243418465	0.256234555	1328.48418	0.981565007	5.067679348	0	103.3879432	264.5141369	375.2841894	0.026156724	0.048165155	0.101343033	0.001797599	0.011464608	0.022391953	-2.027556602	0.415311058	623.5280273	[(-2.048937019833703, 0.26712554135749544)]	[(-2.0438777957174183, 1470.2962375785792)]	[(0.5642453080508926, 569.9600811460082)]
22	39	-0.349367682	-0.079806954	769.140453	0.997152421	5.410260561	0	320.7188539	432.7833378	490.1108897	0.005383438	0.100633883	0.249677678	0.017550528	0.065620758	0.129958472	-2.027556602	0.415311058	623.5280273	[(-2.048937019833703, 0.26712554135749544)]	[(-2.0438777957174183, 1470.2962375785792)]	[(0.5642453080508926, 569.9600811460082)]
22	43	-2.047884854	-0.58680551	1697.43061	0.993416229	4.024728857	0	130.2326818	360.9688309	463.3930516	0.028847522	0.054925055	0.074749324	0.069377299	0.085202761	0.100749433	-2.027556602	0.415311058	623.5280273	[(-2.048937019833703, 0.26712554135749544)]	[(-2.0438777957174183, 1470.2962375785792)]	[(0.5642453080508926, 569.9600811460082)]
22	45	0.939825062	0.371815583	496.3009311	0.99371246	4.989803445	0	175.0881075	225.0565065	318.1940948	0.083795725	0.207426936	0.369573943	0.025454516	0.031510275	0.058432514	-2.027556602	0.415311058	623.5280273	[(-2.048937019833703, 0.26712554135749544)]	[(-2.0438777957174183, 1470.2962375785792)]	[(0.5642453080508926, 569.9600811460082)]
22	46	-0.187764156	0.548133879	588.9016309	0.99977683	1.013970972	0	98.89431647	237.3394783	325.3693312	0.156220089	0.162142009	0.312165714	0.013484206	0.018597633	0.029021251	-2.027556602	0.415311058	623.5280273	[(-2.048937019833703, 0.26712554135749544)]	[(-2.0438777957174183, 1470.2962375785792)]	[(0.5642453080508926, 569.9600811460082)]
22	47	-0.019161743	0.609618543	542.0038763	0.896534902	1.5750369	0	98.89431647	271.1093963	345.7807112	0.168602413	0.274543618	0.447047644	0.020811978	0.030699331	0.040316623	-2.027556602	0.415311058	623.5280273	[(-2.048937019833703, 0.26712554135749544)]	[(-2.0438777957174183, 1470.2962375785792)]	[(0.5642453080508926, 569.9600811460082)]
22	48	1.023620788	0.520305188	643.8820217	-0.056343554	1.254199958	0	144.5441109	205.3268381	324.3795594	0.083795725	0.15156312	0.302537363	0.003749434	0.013725793	0.034360726	-2.027556602	0.415311058	623.5280273	[(-2.048937019833703, 0.26712554135749544)]	[(-2.0438777957174183, 1470.2962375785792)]	[(0.5642453080508926, 569.9600811460082)]
22	50	-1.968219829	0.259016595	1481.447965	0.997687691	3.071298937	0	400.8279302	433.4042341	459.2706687	0.006776913	0.02470356	0.04339192	0.00278204	0.01177597	0.023504769	-2.027556602	0.415311058	623.5280273	[(-2.048937019833703, 0.26712554135749544)]	[(-2.0438777957174183, 1470.2962375785792)]	[(0.5642453080508926, 569.9600811460082)]
22	51	2.117287651	0.838760156	474.083249	0.993407398	2.441721305	0	213.0087082	265.531094	354.7988649	0.022084749	0.383807006	0.545646655	0.023099633	0.08400919	0.127804956	-2.027556602	0.415311058	623.5280273	[(-2.048937019833703, 0.26712554135749544)]	[(-2.0438777957174183, 1470.2962375785792)]	[(0.5642453080508926, 569.9600811460082)]
22	52	-2.678900882	0.337371172	1251.239603	0.977830974	3.002229484	0	420.4492389	501.0564378	523.6871035	0.057992047	0.092560989	0.128968915	0.000187487	0.028340081	0.044654749	-2.027556602	0.415311058	623.5280273	[(-2.048937019833703, 0.26712554135749544)]	[(-2.0438777957174183, 1470.2962375785792)]	[(0.5642453080508926, 569.9600811460082)]
22	53	1.202013892	0.637287965	554.4149376	0.984739674	1.116184815	0	144.5441109	166.5214917	272.3688151	0.014107424	0.15156312	0.231180121	0.006857443	0.016824679	0.033793839	-2.027556602	0.415311058	623.5280273	[(-2.048937019833703, 0.26712554135749544)]	[(-2.0438777957174183, 1470.2962375785792)]	[(0.5642453080508926, 569.9600811460082)]
22	54	-1.740667064	0.209416885	1736.886081	0.994353178	3.019258313	0	292.2010098	439.6200661	609.1153076	0.027635654	0.083299827	0.111808525	0.017003484	0.027802326	0.035964872	-2.027556602	0.415311058	623.5280273	[(-2.048937019833703, 0.26712554135749544)]	[(-2.0438777957174183, 1470.2962375785792)]	[(0.5642453080508926, 569.9600811460082)]
24	0	2.288338541	0.210504323	1083.520002	0.991955859	4.249289409	0	195.3794663	279.601374	362.0619348	0.077122672	0.11043878	0.202717155	0.002136158	0.008298327	0.011022219	-1.942805596	0.238421506	1105.342216	[(-2.051751729459399, 0.2113346483229754)]	[(-1.8878891626290464, 1159.8775279733097)]	[(0.25821638205345726, 799.0848354496718)]
24	1	0.085511228	0.255041226	255.1466873	0.903126945	2.630582872	0	233.0028165	277.1092437	312.6363885	0.026182992	0.087265721	0.165086382	0.001854782	0.008861684	0.015541404	-1.942805596	0.238421506	1105.342216	[(-2.051751729459399, 0.2113346483229754)]	[(-1.8878891626290464, 1159.8775279733097)]	[(0.25821638205345726, 799.0848354496718)]
24	2	-1.197915131	0.123225186	673.6244994	0.987887847	3.290516584	0	136.4475098	215.8515719	338.5129059	0.025962685	0.050643153	0.081598848	0.003583782	0.028255539	0.040685851	-1.942805596	0.238421506	1105.342216	[(-2.051751729459399, 0.2113346483229754)]	[(-1.8878891626290464, 1159.8775279733097)]	[(0.25821638205345726, 799.0848354496718)]
24	3	-1.693852631	0.126808968	1151.849498	0.964818737	3.220365466	0	76.01242994	169.2298396	230.0027067	0.022331286	0.036934605	0.063105784	0.003583782	0.025866351	0.037818826	-1.942805596	0.238421506	1105.342216	[(-2.051751729459399, 0.2113346483229754)]	[(-1.8878891626290464, 1159.8775279733097)]	[(0.25821638205345726, 799.0848354496718)]
24	4	-2.022958418	0.260891048	583.4891379	0.975098127	4.867206975	0	120.2299539	281.0165344	328.8413793	0.034389652	0.036250374	0.042119647	0.00399504	0.009839193	0.014799491	-1.942805596	0.238421506	1105.342216	[(-2.051751729459399, 0.2113346483229754)]	[(-1.8878891626290464, 1159.8775279733097)]	[(0.25821638205345726, 799.0848354496718)]
24	5	-1.985777683	0.195465709	978.2378427	0.99259429	6.214395216	0	0	176.9377326	229.2913548	0	0.009161881	0.027247353	0.000138886	0.003049077	0.005616409	-1.942805596	0.238421506	1105.342216	[(-2.051751729459399, 0.2113346483229754)]	[(-1.8878891626290464, 1159.8775279733097)]	[(0.25821638205345726, 799.0848354496718)]
24	6	-2.349225096	0.024767114	1401.215065	0.958639429	4.161786606	0	343.2616266	375.5628006	406.025194	0.024213289	0.074751959	0.120167423	0.01306833	0.047652308	0.068831951	-1.942805596	0.238421506	1105.342216	[(-2.051751729459399, 0.2113346483229754)]	[(-1.8878891626290464, 1159.8775279733097)]	[(0.25821638205345726, 799.0848354496718)]
24	7	-1.977578608	-0.662721534	1125.528504	0.993068901	4.593679437	0	339.6789845	448.4272513	542.3439912	0.008199075	0.009161881	0.030526983	0.062661741	0.108087499	0.142430004	-1.942805596	0.238421506	1105.342216	[(-2.051751729459399, 0.2113346483229754)]	[(-1.8878891626290464, 1159.8775279733097)]	[(0.25821638205345726, 799.0848354496718)]
24	8	-1.132287764	-1.312783039	1261.761186	0.926000052	4.600721627	0	234.6937622	435.180207	583.4040508	0.039664682	0.056444773	0.078614671	0.093038225	0.130450524	0.2784316	-1.942805596	0.238421506	1105.342216	[(-2.051751729459399, 0.2113346483229754)]	[(-1.8878891626290464, 1159.8775279733097)]	[(0.25821638205345726, 799.0848354496718)]
24	9	-2.748962049	0.175679659	1276.228986	0.992448714	5.419545769	0	419.7613216	450.8281948	478.9663192	0.110375359	0.121989551	0.157772264	0.008197335	0.011945847	0.014202696	-1.942805596	0.238421506	1105.342216	[(-2.051751729459399, 0.2113346483229754)]	[(-1.8878891626290464, 1159.8775279733097)]	[(0.25821638205345726, 799.0848354496718)]
24	10	2.143281705	0.280563765	677.723216	0.993462369	6.920420694	0	121.1118603	221.603087	285.7174834	0.035920005	0.12153925	0.217085157	7.69E-05	0.012609583	0.017403809	-1.942805596	0.238421506	1105.342216	[(-2.051751729459399, 0.2113346483229754)]	[(-1.8878891626290464, 1159.8775279733097)]	[(0.25821638205345726, 799.0848354496718)]
24	11	-2.579348985	0.325653207	772.7778032	0.815747029	2.280273305	0	89.95901845	273.5699248	325.5578539	0.059237705	0.082900289	0.129687564	0.003092712	0.008933524	0.014362137	-1.942805596	0.238421506	1105.342216	[(-2.051751729459399, 0.2113346483229754)]	[(-1.8878891626290464, 1159.8775279733097)]	[(0.25821638205345726, 799.0848354496718)]
24	12	-0.14117241	-0.097958702	740.0624626	-0.756498572	0.494698359	0	175.645213	205.5143606	289.3435103	0.082908103	0.131225407	0.176640424	0.009969168	0.038398803	0.062455373	-1.942805596	0.238421506	1105.342216	[(-2.051751729459399, 0.2113346483229754)]	[(-1.8878891626290464, 1159.8775279733097)]	[(0.25821638205345726, 799.0848354496718)]
24	13	2.915008167	0.403450265	718.2438137	0.978900321	2.629198835	0	180.5894481	330.990158	379.5526922	0.273097933	0.483104838	0.591369487	0.000342553	0.00865161	0.02094334	-1.942805596	0.238421506	1105.342216	[(-2.051751729459399, 0.2113346483229754)]	[(-1.8878891626290464, 1159.8775279733097)]	[(0.25821638205345726, 799.0848354496718)]
24	18	-1.0345155	0.189433353	558.7607692	0.846127353	1.837824089	0	122.89374	169.1756503	290.8426936	0.033729996	0.089646402	0.131215575	0.000132818	0.004019548	0.0069907	-1.942805596	0.238421506	1105.342216	[(-2.051751729459399, 0.2113346483229754)]	[(-1.8878891626290464, 1159.8775279733097)]	[(0.25821638205345726, 799.0848354496718)]
24	19	-2.05734807	0.322560496	695.4823927	0.931447057	3.43703725	0	120.2299539	239.5794317	278.5103993	0.034389652	0.059176808	0.069631368	0.003092712	0.008933524	0.014462197	-1.942805596	0.238421506	1105.342216	[(-2.051751729459399, 0.2113346483229754)]	[(-1.8878891626290464, 1159.8775279733097)]	[(0.25821638205345726, 799.0848354496718)]
24	20	-1.797750775	-0.461378463	1526.392596	0.974415245	6.841679835	0	426.7150125	471.3315937	556.3308961	0.042907499	0.054077086	0.078471767	0.014798617	0.035663306	0.083879478	-1.942805596	0.238421506	1105.342216	[(-2.051751729459399, 0.2113346483229754)]	[(-1.8878891626290464, 1159.8775279733097)]	[(0.25821638205345726, 799.0848354496718)]
24	21	-3.020750879	-0.600059793	1660.344004	-0.078593714	0.672095988	0	426.6701077	836.843843	1013.826348	0.014291124	0.07328165	0.129527415	0.062661741	0.103171681	0.117365308	-1.942805596	0.238421506	1105.342216	[(-2.051751729459399, 0.2113346483229754)]	[(-1.8878891626290464, 1159.8775279733097)]	[(0.25821638205345726, 799.0848354496718)]
24	23	-2.63858669	-0.179621103	1351.589888	0.992136393	5.301437199	0	486.111101	494.118348	572.2907005	0.059237705	0.104172437	0.140742505	0.005760567	0.059684846	0.0784626	-1.942805596	0.238421506	1105.342216	[(-2.051751729459399, 0.2113346483229754)]	[(-1.8878891626290464, 1159.8775279733097)]	[(0.25821638205345726, 799.0848354496718)]
24	24	-2.864747582	0.352163208	445.6645411	0.996904616	3.402966867	0	332.4692292	358.7176116	396.5910382	0.024022228	0.093839978	0.132736825	0.00800989	0.015685624	0.020633917	-1.942805596	0.238421506	1105.342216	[(-2.051751729459399, 0.2113346483229754)]	[(-1.8878891626290464, 1159.8775279733097)]	[(0.25821638205345726, 799.0848354496718)]
24	25	-1.324310277	-1.137415789	1219.358766	0.989402712	7.885510655	0	234.6937622	359.3125465	512.3349551	0.066055739	0.114936238	0.151816885	0.052421153	0.159711502	0.229253162	-1.942805596	0.238421506	1105.342216	[(-2.051751729459399, 0.2113346483229754)]	[(-1.8878891626290464, 1159.8775279733097)]	[(0.25821638205345726, 799.0848354496718)]
24	26	-1.59302567	-0.738689961	1021.658098	0.987273691	4.832260028	0	339.6789845	348.3079179	440.5221073	0.021442241	0.048800037	0.075449569	0.075968427	0.12065944	0.177218392	-1.942805596	0.238421506	1105.342216	[(-2.051751729459399, 0.2113346483229754)]	[(-1.8878891626290464, 1159.8775279733097)]	[(0.25821638205345726, 799.0848354496718)]
24	27	-2.88876981	-0.477089205	1311.125573	0.98826037	6.643310958	0	426.6701077	592.8958061	736.253485	0.024022228	0.091231081	0.123810965	0.000912124	0.036271388	0.083483417	-1.942805596	0.238421506	1105.342216	[(-2.051751729459399, 0.2113346483229754)]	[(-1.8878891626290464, 1159.8775279733097)]	[(0.25821638205345726, 799.0848354496718)]
24	28	-0.404014669	-0.384897905	541.7047504	0.998179228	3.022698257	0	309.8802019	329.8250069	359.6009556	0.152574788	0.25372247	0.342807243	0.076480558	0.086650344	0.11134257	-1.942805596	0.238421506	1105.342216	[(-2.051751729459399, 0.2113346483229754)]	[(-1.8878891626290464, 1159.8775279733097)]	[(0.25821638205345726, 799.0848354496718)]
24	29	-1.571583429	-0.074393861	1074.87495	0.993779514	4.827498967	0	272.8290445	318.1997023	389.720152	0.021442241	0.048800037	0.084026465	0.013595674	0.041084387	0.065528276	-1.942805596	0.238421506	1105.342216	[(-2.051751729459399, 0.2113346483229754)]	[(-1.8878891626290464, 1159.8775279733097)]	[(0.25821638205345726, 799.0848354496718)]
24	30	-0.251439881	-1.189836942	310.1306052	0.798281865	3.852759328	0	350.7461209	378.0411355	425.7562035	0.110267471	0.152005945	0.220747412	0.052421153	0.130450524	0.229253162	-1.942805596	0.238421506	1105.342216	[(-2.051751729459399, 0.2113346483229754)]	[(-1.8878891626290464, 1159.8775279733097)]	[(0.25821638205345726, 799.0848354496718)]
24	31	-1.671521345	-0.18538167	1580.662448	0.895742218	2.496552504	0	468.2717699	522.9868136	555.5337296	0.022331286	0.05078402	0.066779996	0.005760567	0.063525224	0.080766826	-1.942805596	0.238421506	1105.342216	[(-2.051751729459399, 0.2113346483229754)]	[(-1.8878891626290464, 1159.8775279733097)]	[(0.25821638205345726, 799.0848354496718)]
24	32	0.572502619	-1.405821264	1568.341086	0.615226569	0.82487573	0	544.5632259	789.1078858	980.2688567	0.202745358	0.325883348	0.395563164	0.093038225	0.192476007	0.35286218	-1.942805596	0.238421506	1105.342216	[(-2.051751729459399, 0.2113346483229754)]	[(-1.8878891626290464, 1159.8775279733097)]	[(0.25821638205345726, 799.0848354496718)]
24	33	0.775247977	-0.287652323	353.3087567	0.98654628	7.273772645	0	235.9668581	285.7205352	340.0522007	0.177006575	0.325883348	0.476661307	0.097245583	0.102515818	0.13395967	-1.942805596	0.238421506	1105.342216	[(-2.051751729459399, 0.2113346483229754)]	[(-1.8878891626290464, 1159.8775279733097)]	[(0.25821638205345726, 799.0848354496718)]
24	34	-1.546563476	-0.47617708	1230.589769	0.985632007	5.342187005	0	362.6543615	424.9609642	464.1242067	0.025019953	0.065480005	0.104042427	0.000912124	0.035663306	0.083483417	-1.942805596	0.238421506	1105.342216	[(-2.051751729459399, 0.2113346483229754)]	[(-1.8878891626290464, 1159.8775279733097)]	[(0.25821638205345726, 799.0848354496718)]
24	35	-2.273509776	0.208368165	1060.656265	0.89628258	2.773447085	0	298.7821256	324.8905558	359.1331176	0.051502031	0.109086646	0.153118862	0.002136158	0.008277421	0.010167756	-1.942805596	0.238421506	1105.342216	[(-2.051751729459399, 0.2113346483229754)]	[(-1.8878891626290464, 1159.8775279733097)]	[(0.25821638205345726, 799.0848354496718)]
24	37	-1.985777683	0.195326823	978.9245552	0.99259429	6.214395216	0	0	176.9377326	229.2913548	0	0.009161881	0.027247353	0.000138886	0.003049077	0.005616409	-1.942805596	0.238421506	1105.342216	[(-2.051751729459399, 0.2113346483229754)]	[(-1.8878891626290464, 1159.8775279733097)]	[(0.25821638205345726, 799.0848354496718)]
24	41	0.177349865	-0.087989535	591.1814783	0.893284606	2.23081387	0	166.5431626	204.1844477	266.0334461	0.091838637	0.148491479	0.231829893	0.009969168	0.038398803	0.062455373	-1.942805596	0.238421506	1105.342216	[(-2.051751729459399, 0.2113346483229754)]	[(-1.8878891626290464, 1159.8775279733097)]	[(0.25821638205345726, 799.0848354496718)]
24	43	-1.171952447	-0.886069687	1079.69727	0.959442004	5.392334634	0	331.4012056	400.0917487	489.7492332	0.025962685	0.050643153	0.078614671	0.147379726	0.207357994	0.242370226	-1.942805596	0.238421506	1105.342216	[(-2.051751729459399, 0.2113346483229754)]	[(-1.8878891626290464, 1159.8775279733097)]	[(0.25821638205345726, 799.0848354496718)]
24	44	-1.068245496	0.413744565	356.7820012	0.979094827	2.89616546	3	228.2582726	263.3676413	320.9730327	0.033729996	0.067159738	0.104231579	0.010294299	0.015514477	0.029178779	-1.942805596	0.238421506	1105.342216	[(-2.051751729459399, 0.2113346483229754)]	[(-1.8878891626290464, 1159.8775279733097)]	[(0.25821638205345726, 799.0848354496718)]
24	45	-1.753131348	0.189566171	1024.063787	0.436198568	0.816270049	0	158.8480445	193.5901253	230.1270115	0.030084904	0.044661016	0.060623996	0.000132818	0.003931003	0.006937573	-1.942805596	0.238421506	1105.342216	[(-2.051751729459399, 0.2113346483229754)]	[(-1.8878891626290464, 1159.8775279733097)]	[(0.25821638205345726, 799.0848354496718)]
24	46	2.641910234	0.388132286	723.2648036	0.979815605	3.600276444	0	180.5894481	267.7476327	334.9878736	0.273097933	0.301039549	0.37289114	0.012156831	0.014150079	0.020806318	-1.942805596	0.238421506	1105.342216	[(-2.051751729459399, 0.2113346483229754)]	[(-1.8878891626290464, 1159.8775279733097)]	[(0.25821638205345726, 799.0848354496718)]
24	47	2.365461213	0.313220612	908.5278673	0.994302778	5.147365538	0	168.5832203	223.1532348	264.8759381	0.077122672	0.161853894	0.233566224	0.009339884	0.012116728	0.01819815	-1.942805596	0.238421506	1105.342216	[(-2.051751729459399, 0.2113346483229754)]	[(-1.8878891626290464, 1159.8775279733097)]	[(0.25821638205345726, 799.0848354496718)]
24	48	-1.723046443	0.160150883	1208.495434	0.978038171	2.541479256	0	76.01242994	161.0583096	227.7009865	0.029193813	0.036934605	0.060623996	0.007331442	0.017380896	0.022979978	-1.942805596	0.238421506	1105.342216	[(-2.051751729459399, 0.2113346483229754)]	[(-1.8878891626290464, 1159.8775279733097)]	[(0.25821638205345726, 799.0848354496718)]
24	49	-2.325011807	0.236160776	1543.660204	-0.47825215	0.525623827	0	223.8995671	280.5803537	377.0729248	0.024213289	0.074751959	0.129852738	0.014827438	0.018147707	0.020965969	-1.942805596	0.238421506	1105.342216	[(-2.051751729459399, 0.2113346483229754)]	[(-1.8878891626290464, 1159.8775279733097)]	[(0.25821638205345726, 799.0848354496718)]
24	50	-3.006459754	0.344153318	1037.860391	0.812789673	1.907847329	0	108.6201843	320.4543374	385.5779275	0.014291124	0.07328165	0.123810965	0.007224845	0.011244949	0.017252075	-1.942805596	0.238421506	1105.342216	[(-2.051751729459399, 0.2113346483229754)]	[(-1.8878891626290464, 1159.8775279733097)]	[(0.25821638205345726, 799.0848354496718)]
24	51	-1.840658275	0.167482324	1367.536043	0.998012532	1.33946426	0	188.1134966	230.1326545	294.4404524	0.042907499	0.082682086	0.102159886	0.007331442	0.012493268	0.01748163	-1.942805596	0.238421506	1105.342216	[(-2.051751729459399, 0.2113346483229754)]	[(-1.8878891626290464, 1159.8775279733097)]	[(0.25821638205345726, 799.0848354496718)]
24	52	-2.495682444	0.375975456	716.182875	0.996621804	2.114865057	0	89.95901845	235.0665335	291.0706866	0.022130078	0.082900289	0.11316577	0.012156831	0.021033778	0.024479656	-1.942805596	0.238421506	1105.342216	[(-2.051751729459399, 0.2113346483229754)]	[(-1.8878891626290464, 1159.8775279733097)]	[(0.25821638205345726, 799.0848354496718)]
24	53	0.952254552	0.403107712	314.4701621	0.934687447	0.396827714	0	233.0028165	311.9525476	388.4483548	0.177006575	0.443887732	0.618266567	0.000342553	0.00865161	0.020806318	-1.942805596	0.238421506	1105.342216	[(-2.051751729459399, 0.2113346483229754)]	[(-1.8878891626290464, 1159.8775279733097)]	[(0.25821638205345726, 799.0848354496718)]
24	54	-2.473552365	0.256896008	1524.964608	0.915234584	0.628033831	0	223.8995671	362.4828818	416.0101433	0.022130078	0.084084656	0.11316577	0.001854782	0.008861684	0.014799491	-1.942805596	0.238421506	1105.342216	[(-2.051751729459399, 0.2113346483229754)]	[(-1.8878891626290464, 1159.8775279733097)]	[(0.25821638205345726, 799.0848354496718)]
24	56	-1.966491115	0.198574516	1286.97259	0.875719459	1.472379433	0	188.1134966	259.3959104	279.5755654	0.011087493	0.016553543	0.039396978	0.003108807	0.005121616	0.006859932	-1.942805596	0.238421506	1105.342216	[(-2.051751729459399, 0.2113346483229754)]	[(-1.8878891626290464, 1159.8775279733097)]	[(0.25821638205345726, 799.0848354496718)]
24	57	0.059328236	0.011698784	743.8377837	0.997096275	1.911735713	0	154.7260538	171.1017646	287.3693511	0.026182992	0.087265721	0.154613185	0.01306833	0.047886609	0.070601127	-1.942805596	0.238421506	1105.342216	[(-2.051751729459399, 0.2113346483229754)]	[(-1.8878891626290464, 1159.8775279733097)]	[(0.25821638205345726, 799.0848354496718)]
24	58	-3.094323634	0.336928473	1102.207107	-0.945921507	0.263046017	0	108.6201843	342.5321265	434.0813879	0.073572755	0.122330153	0.188385619	0.007224845	0.010956029	0.014362137	-1.942805596	0.238421506	1105.342216	[(-2.051751729459399, 0.2113346483229754)]	[(-1.8878891626290464, 1159.8775279733097)]	[(0.25821638205345726, 799.0848354496718)]
24	59	-1.258254538	0.221333338	559.9322374	0.977088985	2.252918464	0	122.89374	164.4365377	279.4338058	0.060339407	0.070899079	0.105734611	0.010829015	0.012873875	0.017449615	-1.942805596	0.238421506	1105.342216	[(-2.051751729459399, 0.2113346483229754)]	[(-1.8878891626290464, 1159.8775279733097)]	[(0.25821638205345726, 799.0848354496718)]
24	60	1.959640796	0.298642906	699.1757708	0.878558654	0.745622135	0	121.1118603	260.2533867	341.5468512	0.183640909	0.243966522	0.363997884	0.014577706	0.016886366	0.020317398	-1.942805596	0.238421506	1105.342216	[(-2.051751729459399, 0.2113346483229754)]	[(-1.8878891626290464, 1159.8775279733097)]	[(0.25821638205345726, 799.0848354496718)]
24	61	-0.058264307	0.056197637	615.1407687	0.999747659	2.961933031	0	154.7260538	166.363644	238.5852149	0.082908103	0.114758727	0.154613185	0.031430523	0.047652308	0.0635043	-1.942805596	0.238421506	1105.342216	[(-2.051751729459399, 0.2113346483229754)]	[(-1.8878891626290464, 1159.8775279733097)]	[(0.25821638205345726, 799.0848354496718)]
24	62	2.17920171	0.280640654	937.3872244	0.991890495	2.107287195	0	168.5832203	207.6328831	267.4215134	0.035920005	0.11043878	0.202717155	7.69E-05	0.012609583	0.017434564	-1.942805596	0.238421506	1105.342216	[(-2.051751729459399, 0.2113346483229754)]	[(-1.8878891626290464, 1159.8775279733097)]	[(0.25821638205345726, 799.0848354496718)]
25	0	-2.5743936	0.118589523	916.6516537	0.971698961	4.312825601	0	53.46670144	106.4192011	190.4790326	0.010578573	0.040505384	0.062276173	0.00189923	0.008050449	0.016614116	-1.920472624	0.054453375	892.3005537	[(-2.0202447339174014, 0.019132792105141145)]	[(-1.9804295284968918, 946.0747726717797)]	[(0.04398260361746206, 895.1851328003239)]
25	1	-1.809999322	-0.079891537	1381.651868	0.996502201	5.460189019	0	402.6690805	516.128949	605.7640097	0.072784185	0.122113046	0.171629844	0.001722538	0.012540376	0.028352087	-1.920472624	0.054453375	892.3005537	[(-2.0202447339174014, 0.019132792105141145)]	[(-1.9804295284968918, 946.0747726717797)]	[(0.04398260361746206, 895.1851328003239)]
25	2	2.863804022	-0.78203541	1380.180121	0.991427389	5.754233986	0	541.4299284	594.9164715	686.2247903	0.030016043	0.064103055	0.093447093	0.007519659	0.029713491	0.093377942	-1.920472624	0.054453375	892.3005537	[(-2.0202447339174014, 0.019132792105141145)]	[(-1.9804295284968918, 946.0747726717797)]	[(0.04398260361746206, 895.1851328003239)]
25	3	-0.350929225	-0.286516192	753.5165054	0.968395166	2.779475666	0	115.8079779	329.6445751	426.3163558	0.105394073	0.192306451	0.323177113	0.004145687	0.05406845	0.079483343	-1.920472624	0.054453375	892.3005537	[(-2.0202447339174014, 0.019132792105141145)]	[(-1.9804295284968918, 946.0747726717797)]	[(0.04398260361746206, 895.1851328003239)]
25	4	-2.448439132	-0.120793635	1266.424493	0.981970299	4.825599159	0	273.5558496	335.3022209	373.6975195	0.019505079	0.043010528	0.060003733	0.022335113	0.035287282	0.044712926	-1.920472624	0.054453375	892.3005537	[(-2.0202447339174014, 0.019132792105141145)]	[(-1.9804295284968918, 946.0747726717797)]	[(0.04398260361746206, 895.1851328003239)]
25	5	-2.584972173	0.081720361	956.9399879	0.980173587	2.487920793	0	53.46670144	134.9343371	199.0205683	0.010578573	0.040505384	0.066507602	0.000149529	0.009151741	0.01940428	-1.920472624	0.054453375	892.3005537	[(-2.0202447339174014, 0.019132792105141145)]	[(-1.9804295284968918, 946.0747726717797)]	[(0.04398260361746206, 895.1851328003239)]
25	6	2.655630096	0.031332031	961.2022556	0.800443681	2.28700198	0	72.32502608	235.1588399	349.0145708	0.012532599	0.05131805	0.098895417	0.003795041	0.008699918	0.018228042	-1.920472624	0.054453375	892.3005537	[(-2.0202447339174014, 0.019132792105141145)]	[(-1.9804295284968918, 946.0747726717797)]	[(0.04398260361746206, 895.1851328003239)]
25	7	-1.241301111	-0.420749006	1332.755096	0.94096878	5.280061881	0	186.550961	393.8347567	521.3665299	0.033229072	0.049760929	0.104029756	0.032189269	0.039344696	0.057297447	-1.920472624	0.054453375	892.3005537	[(-2.0202447339174014, 0.019132792105141145)]	[(-1.9804295284968918, 946.0747726717797)]	[(0.04398260361746206, 895.1851328003239)]
25	8	-0.216670122	-0.72836423	988.3515889	0.978868229	6.168906222	0	356.956862	417.2456715	510.6490669	0.02886503	0.122043736	0.334723125	0.025721546	0.041848082	0.11240424	-1.920472624	0.054453375	892.3005537	[(-2.0202447339174014, 0.019132792105141145)]	[(-1.9804295284968918, 946.0747726717797)]	[(0.04398260361746206, 895.1851328003239)]
25	9	-2.490978275	0.092136089	1268.584188	0.977002471	3.974254025	0	273.5558496	322.8513909	343.45801	0.023034063	0.032521512	0.054994752	0.006474236	0.009151741	0.015237988	-1.920472624	0.054453375	892.3005537	[(-2.0202447339174014, 0.019132792105141145)]	[(-1.9804295284968918, 946.0747726717797)]	[(0.04398260361746206, 895.1851328003239)]
25	10	1.622123125	0.329325756	195.3636312	0.848813331	2.147194395	0	143.2561214	208.2447011	244.2654211	0.169471742	0.467719634	0.607951358	0.043870955	0.100632031	0.1169532	-1.920472624	0.054453375	892.3005537	[(-2.0202447339174014, 0.019132792105141145)]	[(-1.9804295284968918, 946.0747726717797)]	[(0.04398260361746206, 895.1851328003239)]
25	11	-3.092360847	-0.078168999	1037.218635	0.955247359	3.198853909	0	320.3558302	422.3810704	464.8737313	0.068849417	0.279604622	0.36093124	0.001722538	0.011392017	0.028352087	-1.920472624	0.054453375	892.3005537	[(-2.0202447339174014, 0.019132792105141145)]	[(-1.9804295284968918, 946.0747726717797)]	[(0.04398260361746206, 895.1851328003239)]
25	12	-1.516799378	-0.064876049	1374.733075	0.659654771	1.928590815	0	402.6690805	449.5500254	482.0667501	0.005598584	0.071966398	0.126861383	0.005867612	0.011392017	0.033669267	-1.920472624	0.054453375	892.3005537	[(-2.0202447339174014, 0.019132792105141145)]	[(-1.9804295284968918, 946.0747726717797)]	[(0.04398260361746206, 895.1851328003239)]
25	13	-0.760498821	-0.754085777	687.8331293	0.986726771	5.412223797	0	418.9822809	427.6094176	464.1389626	0.219827018	0.333436062	0.384673071	0.020429974	0.024700385	0.101549932	-1.920472624	0.054453375	892.3005537	[(-2.0202447339174014, 0.019132792105141145)]	[(-1.9804295284968918, 946.0747726717797)]	[(0.04398260361746206, 895.1851328003239)]
25	14	2.386024049	-0.774515751	808.6293027	0.988631453	6.396722528	0	443.0296237	597.8325857	643.5861149	0.269606047	0.281953127	0.305298605	0.007519659	0.024700385	0.093377942	-1.920472624	0.054453375	892.3005537	[(-2.0202447339174014, 0.019132792105141145)]	[(-1.9804295284968918, 946.0747726717797)]	[(0.04398260361746206, 895.1851328003239)]
25	15	2.980288275	-0.97395636	1846.49818	0.993071213	2.816266644	0	569.9192867	687.3495276	865.8161981	0.116484252	0.141759223	0.186634495	0.006092662	0.131019072	0.162473682	-1.920472624	0.054453375	892.3005537	[(-2.0202447339174014, 0.019132792105141145)]	[(-1.9804295284968918, 946.0747726717797)]	[(0.04398260361746206, 895.1851328003239)]
25	16	-3.023511429	-0.362933598	876.9304882	0.999230029	7.267199637	0	320.3558302	459.5231977	500.8334009	0.068849417	0.233705011	0.305851706	0.005224853	0.029200468	0.047258106	-1.920472624	0.054453375	892.3005537	[(-2.0202447339174014, 0.019132792105141145)]	[(-1.9804295284968918, 946.0747726717797)]	[(0.04398260361746206, 895.1851328003239)]
25	17	-2.633907186	0.116690293	717.1720882	0.717206204	3.707370472	0	193.9100113	206.7060384	243.2814786	0.048935014	0.060123579	0.07326581	0.000373688	0.006784295	0.015854424	-1.920472624	0.054453375	892.3005537	[(-2.0202447339174014, 0.019132792105141145)]	[(-1.9804295284968918, 946.0747726717797)]	[(0.04398260361746206, 895.1851328003239)]
25	18	-1.202753703	-0.143128748	1136.709105	0.966185379	3.200360168	0	229.7864498	363.077312	413.9858905	0.038547409	0.060555734	0.104029756	0.022335113	0.050177358	0.062581016	-1.920472624	0.054453375	892.3005537	[(-2.0202447339174014, 0.019132792105141145)]	[(-1.9804295284968918, 946.0747726717797)]	[(0.04398260361746206, 895.1851328003239)]
25	19	-2.70892792	-0.967863698	1910.73528	0.994154321	5.777745992	0	624.380657	895.7619133	1049.804512	0.003098596	0.067358359	0.104513542	0.006092662	0.128422966	0.160036617	-1.920472624	0.054453375	892.3005537	[(-2.0202447339174014, 0.019132792105141145)]	[(-1.9804295284968918, 946.0747726717797)]	[(0.04398260361746206, 895.1851328003239)]
25	20	-2.351982527	-0.059008437	939.6143289	0.986052265	7.014883143	0	248.7245048	259.1578295	296.2733199	0.00282965	0.042918499	0.076742586	0.005867612	0.015303758	0.038003154	-1.920472624	0.054453375	892.3005537	[(-2.0202447339174014, 0.019132792105141145)]	[(-1.9804295284968918, 946.0747726717797)]	[(0.04398260361746206, 895.1851328003239)]
25	21	-1.522397963	-0.290661878	545.6405684	0.909572501	1.76617493	0	238.656258	326.0923641	383.2745575	0.005598584	0.068234009	0.124621949	0.004145687	0.051304659	0.076166794	-1.920472624	0.054453375	892.3005537	[(-2.0202447339174014, 0.019132792105141145)]	[(-1.9804295284968918, 946.0747726717797)]	[(0.04398260361746206, 895.1851328003239)]
25	22	-1.318807418	-0.368158451	1449.174542	0.967085561	6.171591876	0	186.550961	386.7560351	520.8932623	0.044277235	0.079279086	0.124645249	0.005224853	0.025717233	0.047258106	-1.920472624	0.054453375	892.3005537	[(-2.0202447339174014, 0.019132792105141145)]	[(-1.9804295284968918, 946.0747726717797)]	[(0.04398260361746206, 895.1851328003239)]
25	23	-0.245535152	-0.387494741	797.4640716	0.996638173	4.846336828	0	115.8079779	298.6580419	446.3179675	0.02886503	0.122043736	0.323177113	0.019336291	0.025717233	0.047885619	-1.920472624	0.054453375	892.3005537	[(-2.0202447339174014, 0.019132792105141145)]	[(-1.9804295284968918, 946.0747726717797)]	[(0.04398260361746206, 895.1851328003239)]
25	24	-2.522969606	0.151055322	889.2286488	0.987793136	2.424569492	0	61.29319464	120.6615636	186.2730404	0.031991331	0.046146906	0.054994752	0.010280242	0.02451495	0.028529719	-1.920472624	0.054453375	892.3005537	[(-2.0202447339174014, 0.019132792105141145)]	[(-1.9804295284968918, 946.0747726717797)]	[(0.04398260361746206, 895.1851328003239)]
25	26	-0.013663048	-1.26208649	1279.881153	0.986322536	3.171506438	0	521.9796962	621.6545256	735.4674313	0.203007074	0.257381785	0.459625187	0.062182328	0.147799662	0.243534572	-1.920472624	0.054453375	892.3005537	[(-2.0202447339174014, 0.019132792105141145)]	[(-1.9804295284968918, 946.0747726717797)]	[(0.04398260361746206, 895.1851328003239)]
25	27	2.09190936	-1.324268819	1453.171242	0.992648205	6.371132462	0	672.262024	766.7647124	813.1439252	0.294114689	0.354738473	0.440837898	0.062182328	0.189254548	0.293280434	-1.920472624	0.054453375	892.3005537	[(-2.0202447339174014, 0.019132792105141145)]	[(-1.9804295284968918, 946.0747726717797)]	[(0.04398260361746206, 895.1851328003239)]
25	28	-1.274530184	0.02331086	394.3951975	0.979038687	3.867557504	0	238.656258	285.1370017	319.0059721	0.033229072	0.049760929	0.106934355	0.004226129	0.011517337	0.023126962	-1.920472624	0.054453375	892.3005537	[(-2.0202447339174014, 0.019132792105141145)]	[(-1.9804295284968918, 946.0747726717797)]	[(0.04398260361746206, 895.1851328003239)]
25	30	0.765481755	-1.168999962	843.9924361	0.914636518	4.105962995	0	521.9796962	604.3366134	657.1606936	0.076684852	0.570823675	0.741127962	0.093086528	0.147799662	0.206299961	-1.920472624	0.054453375	892.3005537	[(-2.0202447339174014, 0.019132792105141145)]	[(-1.9804295284968918, 946.0747726717797)]	[(0.04398260361746206, 895.1851328003239)]
25	31	0.842166607	0.590481241	92.04761433	0.95385062	3.584147607	3	143.2561214	177.3899149	237.4463994	0.076684852	0.570823675	0.744147202	0.07368731	0.108454986	0.178309376	-1.920472624	0.054453375	892.3005537	[(-2.0202447339174014, 0.019132792105141145)]	[(-1.9804295284968918, 946.0747726717797)]	[(0.04398260361746206, 895.1851328003239)]
25	32	-1.737215137	0.045615572	991.4027866	0.920148947	2.757143971	0	301.1283245	402.589708	465.588826	0.072784185	0.101105031	0.14251617	0.000518113	0.010960079	0.018228042	-1.920472624	0.054453375	892.3005537	[(-2.0202447339174014, 0.019132792105141145)]	[(-1.9804295284968918, 946.0747726717797)]	[(0.04398260361746206, 895.1851328003239)]
25	34	-2.705829324	0.453042438	255.6612573	0.981895412	3.757815623	0	137.4567405	192.389314	244.3759582	0.003098596	0.065292628	0.102034665	0.023199958	0.094785147	0.132613838	-1.920472624	0.054453375	892.3005537	[(-2.0202447339174014, 0.019132792105141145)]	[(-1.9804295284968918, 946.0747726717797)]	[(0.04398260361746206, 895.1851328003239)]
25	38	-1.931663718	-0.531386745	1622.23499	0.902393165	1.722655694	0	731.0272259	836.1186685	884.0424391	0.121664395	0.203222643	0.26896136	0.07844847	0.110992738	0.132931931	-1.920472624	0.054453375	892.3005537	[(-2.0202447339174014, 0.019132792105141145)]	[(-1.9804295284968918, 946.0747726717797)]	[(0.04398260361746206, 895.1851328003239)]
25	39	2.668162695	-0.452938275	1063.716967	0.981198567	6.023164652	0	443.0296237	475.0319445	503.6274445	0.012532599	0.042962984	0.088869339	0.032189269	0.058693758	0.070173155	-1.920472624	0.054453375	892.3005537	[(-2.0202447339174014, 0.019132792105141145)]	[(-1.9804295284968918, 946.0747726717797)]	[(0.04398260361746206, 895.1851328003239)]
25	40	2.709371196	0.02753699	919.026707	0.857552164	2.832596634	0	72.32502608	204.1315839	315.9732872	0.033939352	0.042962984	0.072385938	0.003795041	0.008699918	0.019746058	-1.920472624	0.054453375	892.3005537	[(-2.0202447339174014, 0.019132792105141145)]	[(-1.9804295284968918, 946.0747726717797)]	[(0.04398260361746206, 895.1851328003239)]
25	41	2.743310548	0.19337249	601.2314405	0.903634482	1.264630833	0	204.1840602	265.7524275	330.3924	0.033939352	0.06125727	0.072385938	0.00164481	0.015066698	0.032460046	-1.920472624	0.054453375	892.3005537	[(-2.0202447339174014, 0.019132792105141145)]	[(-1.9804295284968918, 946.0747726717797)]	[(0.04398260361746206, 895.1851328003239)]
25	42	-2.38145177	0.664168551	140.1680534	0.995454977	4.48087426	0	102.209481	138.2474019	197.4782569	0.029469243	0.042918499	0.064954889	0.07368731	0.157579859	0.237259224	-1.920472624	0.054453375	892.3005537	[(-2.0202447339174014, 0.019132792105141145)]	[(-1.9804295284968918, 946.0747726717797)]	[(0.04398260361746206, 895.1851328003239)]
25	43	-2.467944211	0.098610325	1637.252987	0.936304532	3.491602104	0	273.2395921	376.491556	511.5853946	0.019505079	0.032521512	0.058101273	0.006474236	0.013467898	0.015237988	-1.920472624	0.054453375	892.3005537	[(-2.0202447339174014, 0.019132792105141145)]	[(-1.9804295284968918, 946.0747726717797)]	[(0.04398260361746206, 895.1851328003239)]
25	44	-2.349152877	0.181854131	594.320886	0.995903088	2.732758761	0	221.7103967	302.5100485	335.0590282	0.00282965	0.044804933	0.079006306	0.011518359	0.015066698	0.027852702	-1.920472624	0.054453375	892.3005537	[(-2.0202447339174014, 0.019132792105141145)]	[(-1.9804295284968918, 946.0747726717797)]	[(0.04398260361746206, 895.1851328003239)]
25	45	-0.98032584	0.081570831	707.3353144	0.875895431	1.273928946	0	348.986903	404.371392	434.4503682	0.151084552	0.197779811	0.22970381	0.000149529	0.009251427	0.019523903	-1.920472624	0.054453375	892.3005537	[(-2.0202447339174014, 0.019132792105141145)]	[(-1.9804295284968918, 946.0747726717797)]	[(0.04398260361746206, 895.1851328003239)]
25	46	1.791594866	0.1950173	453.9904124	0.904398355	2.666646697	0	86.65380288	251.1250447	330.3780874	0.169471742	0.354738473	0.560963696	0.00164481	0.016163238	0.033775894	-1.920472624	0.054453375	892.3005537	[(-2.0202447339174014, 0.019132792105141145)]	[(-1.9804295284968918, 946.0747726717797)]	[(0.04398260361746206, 895.1851328003239)]
25	47	2.833787979	0.285454801	363.149655	0.875225159	1.082269169	0	235.0837314	263.9573937	301.1315207	0.015792827	0.045428767	0.081440676	0.043870955	0.075463589	0.090822135	-1.920472624	0.054453375	892.3005537	[(-2.0202447339174014, 0.019132792105141145)]	[(-1.9804295284968918, 946.0747726717797)]	[(0.04398260361746206, 895.1851328003239)]
25	48	2.817995152	0.161335564	797.6812026	0.98416346	3.644003556	0	194.1903162	214.5941908	310.118841	0.015792827	0.045428767	0.078948543	0.010280242	0.020945245	0.027852702	-1.920472624	0.054453375	892.3005537	[(-2.0202447339174014, 0.019132792105141145)]	[(-1.9804295284968918, 946.0747726717797)]	[(0.04398260361746206, 895.1851328003239)]
25	49	-1.605790603	0.116316605	720.005794	0.987269435	1.23370006	0	301.1283245	328.2279527	381.8853474	0.032318161	0.068234009	0.108067056	0.000373688	0.006784295	0.015825929	-1.920472624	0.054453375	892.3005537	[(-2.0202447339174014, 0.019132792105141145)]	[(-1.9804295284968918, 946.0747726717797)]	[(0.04398260361746206, 895.1851328003239)]
25	51	-1.638108764	0.476242396	179.8372453	0.997324013	2.737680436	0	102.209481	173.5581968	224.7983116	0.032318161	0.082378445	0.108067056	0.023199958	0.094785147	0.132613838	-1.920472624	0.054453375	892.3005537	[(-2.0202447339174014, 0.019132792105141145)]	[(-1.9804295284968918, 946.0747726717797)]	[(0.04398260361746206, 895.1851328003239)]
25	52	-1.131410392	0.046133686	1130.212542	0.966069842	1.194324992	0	229.7864498	409.5341349	487.5569226	0.071343311	0.108117941	0.13256708	0.000518113	0.011305488	0.018435287	-1.920472624	0.054453375	892.3005537	[(-2.0202447339174014, 0.019132792105141145)]	[(-1.9804295284968918, 946.0747726717797)]	[(0.04398260361746206, 895.1851328003239)]
29	0	-1.483610711	-1.13863668	1607.108907	0.935764658	3.703177311	0	105.6118627	269.7230782	374.9036477	0.114054209	0.180130635	0.302748776	0.039450216	0.047530725	0.056412927	2.308679448	-0.093389846	1447.111376	[(2.4607560379310676, -0.1165469670625891)]	[(2.2035062400030254, 1475.4413826702619)]	[(-1.0881559192699624, 1447.81645611379), (-0.17845308855840053, 1459.3871611845634)]
29	1	1.990596247	-0.081087048	798.035279	0.969936717	2.672330353	0	165.5239786	246.7006622	317.5464446	0.021853697	0.040575474	0.060324237	0.000339771	0.010313759	0.019267926	2.308679448	-0.093389846	1447.111376	[(2.4607560379310676, -0.1165469670625891)]	[(2.2035062400030254, 1475.4413826702619)]	[(-1.0881559192699624, 1447.81645611379), (-0.17845308855840053, 1459.3871611845634)]
29	2	2.524514527	-0.106617881	774.2635134	0.719182412	1.083517952	0	221.8456363	294.2327644	337.0038559	0.021418205	0.130446318	0.160734526	0.00666266	0.007799845	0.011254992	2.308679448	-0.093389846	1447.111376	[(2.4607560379310676, -0.1165469670625891)]	[(2.2035062400030254, 1475.4413826702619)]	[(-1.0881559192699624, 1447.81645611379), (-0.17845308855840053, 1459.3871611845634)]
29	4	2.503096322	-0.28716887	1357.030654	0.996067962	6.776437435	0	247.3543764	379.3363299	435.5062289	0.021418205	0.119349634	0.157426735	0.026406503	0.067812128	0.099701109	2.308679448	-0.093389846	1447.111376	[(2.4607560379310676, -0.1165469670625891)]	[(2.2035062400030254, 1475.4413826702619)]	[(-1.0881559192699624, 1447.81645611379), (-0.17845308855840053, 1459.3871611845634)]
29	5	2.892955273	-1.050529635	1707.414255	0.973248523	3.466465234	0	533.261609	630.2107435	753.8487081	0.051707204	0.061740534	0.07222964	0.011768749	0.022243097	0.029547911	2.308679448	-0.093389846	1447.111376	[(2.4607560379310676, -0.1165469670625891)]	[(2.2035062400030254, 1475.4413826702619)]	[(-1.0881559192699624, 1447.81645611379), (-0.17845308855840053, 1459.3871611845634)]
29	6	-2.000597466	-1.245022059	1275.966404	0.974006632	3.855640569	0	266.0001177	398.5503155	433.9351146	0.027366397	0.178618248	0.229561293	0.030612729	0.04273011	0.060302174	2.308679448	-0.093389846	1447.111376	[(2.4607560379310676, -0.1165469670625891)]	[(2.2035062400030254, 1475.4413826702619)]	[(-1.0881559192699624, 1447.81645611379), (-0.17845308855840053, 1459.3871611845634)]
29	7	2.220497984	-0.571827721	833.639437	0.929961935	1.293709029	0	433.249423	449.6141592	470.1806328	0.002136804	0.027244323	0.050685341	0.062955633	0.097350172	0.117080242	2.308679448	-0.093389846	1447.111376	[(2.4607560379310676, -0.1165469670625891)]	[(2.2035062400030254, 1475.4413826702619)]	[(-1.0881559192699624, 1447.81645611379), (-0.17845308855840053, 1459.3871611845634)]
29	8	-1.662973892	-1.081596905	1263.552433	0.99941541	3.373586547	0	266.0001177	359.0445352	419.9829329	0.067611333	0.180130635	0.237654531	0.007173999	0.016392953	0.029810931	2.308679448	-0.093389846	1447.111376	[(2.4607560379310676, -0.1165469670625891)]	[(2.2035062400030254, 1475.4413826702619)]	[(-1.0881559192699624, 1447.81645611379), (-0.17845308855840053, 1459.3871611845634)]
29	9	-1.730585225	-0.761570459	635.5563305	0.981546908	4.037092229	0	566.2779144	596.8257277	634.5956351	0.067611333	0.185743897	0.237654531	0.013602949	0.047224724	0.073675313	2.308679448	-0.093389846	1447.111376	[(2.4607560379310676, -0.1165469670625891)]	[(2.2035062400030254, 1475.4413826702619)]	[(-1.0881559192699624, 1447.81645611379), (-0.17845308855840053, 1459.3871611845634)]
29	10	2.805372293	-0.029480237	747.3440173	0.988017885	4.422123939	0	139.2794069	237.7441039	313.6259554	0.014992988	0.039842701	0.059475991	0.012390704	0.024186271	0.034072398	2.308679448	-0.093389846	1447.111376	[(2.4607560379310676, -0.1165469670625891)]	[(2.2035062400030254, 1475.4413826702619)]	[(-1.0881559192699624, 1447.81645611379), (-0.17845308855840053, 1459.3871611845634)]
29	11	-2.653795594	-1.038760885	1440.385129	0.974258662	4.748974124	0	404.2043023	502.4381901	583.6896031	0.028681071	0.178289692	0.264718831	0.011768749	0.02488914	0.03425541	2.308679448	-0.093389846	1447.111376	[(2.4607560379310676, -0.1165469670625891)]	[(2.2035062400030254, 1475.4413826702619)]	[(-1.0881559192699624, 1447.81645611379), (-0.17845308855840053, 1459.3871611845634)]
29	12	-0.480403588	-1.311472965	1274.734241	0.989689102	3.390543609	0	318.3351843	465.79286	512.6621942	0.519475508	0.725709099	0.856612057	0.035838177	0.066622228	0.101217808	2.308679448	-0.093389846	1447.111376	[(2.4607560379310676, -0.1165469670625891)]	[(2.2035062400030254, 1475.4413826702619)]	[(-1.0881559192699624, 1447.81645611379), (-0.17845308855840053, 1459.3871611845634)]
29	13	1.942425682	-0.418360922	1579.832383	0.974941557	2.290206327	0	301.6930143	458.6830854	507.8640439	0.003531595	0.040575474	0.070287603	0.01419937	0.099619407	0.126697331	2.308679448	-0.093389846	1447.111376	[(2.4607560379310676, -0.1165469670625891)]	[(2.2035062400030254, 1475.4413826702619)]	[(-1.0881559192699624, 1447.81645611379), (-0.17845308855840053, 1459.3871611845634)]
29	14	-2.682476665	-0.124153819	848.7393523	0.990368565	4.798501983	0	389.8658027	462.8063044	508.352555	0.028681071	0.159168977	0.253246403	0.002196453	0.006590094	0.007851964	2.308679448	-0.093389846	1447.111376	[(2.4607560379310676, -0.1165469670625891)]	[(2.2035062400030254, 1475.4413826702619)]	[(-1.0881559192699624, 1447.81645611379), (-0.17845308855840053, 1459.3871611845634)]
29	15	1.491092616	-1.011524235	1609.045974	0.98382332	4.028311944	0	145.1754297	411.4805951	509.5293784	0.013069864	0.173323268	0.280670774	0.027236651	0.040870495	0.051116565	2.308679448	-0.093389846	1447.111376	[(2.4607560379310676, -0.1165469670625891)]	[(2.2035062400030254, 1475.4413826702619)]	[(-1.0881559192699624, 1447.81645611379), (-0.17845308855840053, 1459.3871611845634)]
29	16	1.504162479	-1.092534496	1539.297952	0.990376253	7.602567011	0	145.1754297	357.1675105	486.5805271	0.013069864	0.164610026	0.273364978	0.010937591	0.023684681	0.034185967	2.308679448	-0.093389846	1447.111376	[(2.4607560379310676, -0.1165469670625891)]	[(2.2035062400030254, 1475.4413826702619)]	[(-1.0881559192699624, 1447.81645611379), (-0.17845308855840053, 1459.3871611845634)]
29	17	0.622322277	0.084607703	257.4525673	0.967317401	5.599411389	3	353.9662289	493.7326679	552.9334601	0.334226988	0.545395024	0.707964349	0.038330185	0.05948811	0.069503997	2.308679448	-0.093389846	1447.111376	[(2.4607560379310676, -0.1165469670625891)]	[(2.2035062400030254, 1475.4413826702619)]	[(-1.0881559192699624, 1447.81645611379), (-0.17845308855840053, 1459.3871611845634)]
29	18	2.84124807	-0.661655174	442.0778068	0.970447459	2.129098213	0	186.1960205	332.6892432	397.0168505	0.035875777	0.046150582	0.072196456	0.02687182	0.055585239	0.076037848	2.308679448	-0.093389846	1447.111376	[(2.4607560379310676, -0.1165469670625891)]	[(2.2035062400030254, 1475.4413826702619)]	[(-1.0881559192699624, 1447.81645611379), (-0.17845308855840053, 1459.3871611845634)]
29	19	2.074678017	-0.114291912	1665.606695	0.137860943	0.368292497	0	369.9349085	441.6369835	479.7268851	0.011731226	0.050655607	0.073660185	0.001011371	0.003355214	0.005520316	2.308679448	-0.093389846	1447.111376	[(2.4607560379310676, -0.1165469670625891)]	[(2.2035062400030254, 1475.4413826702619)]	[(-1.0881559192699624, 1447.81645611379), (-0.17845308855840053, 1459.3871611845634)]
29	20	1.938894088	0.122937889	1019.972181	0.980480639	4.319059972	0	295.0246812	367.8971873	438.2321778	0.003531595	0.042929871	0.071700241	0.021459495	0.034283946	0.050926096	2.308679448	-0.093389846	1447.111376	[(2.4607560379310676, -0.1165469670625891)]	[(2.2035062400030254, 1475.4413826702619)]	[(-1.0881559192699624, 1447.81645611379), (-0.17845308855840053, 1459.3871611845634)]
29	21	2.790379306	0.213461307	325.9937497	0.848407268	0.956624932	0	206.5913236	327.6515894	380.2760768	0.014992988	0.039842701	0.059475991	0.029268193	0.048597792	0.073034079	2.308679448	-0.093389846	1447.111376	[(2.4607560379310676, -0.1165469670625891)]	[(2.2035062400030254, 1475.4413826702619)]	[(-1.0881559192699624, 1447.81645611379), (-0.17845308855840053, 1459.3871611845634)]
29	22	2.34518267	-1.275634788	1485.752338	0.990504553	5.611324135	0	532.5946621	574.9215739	630.9787734	0.020803391	0.063525532	0.087561833	0.030612729	0.04273011	0.072547266	2.308679448	-0.093389846	1447.111376	[(2.4607560379310676, -0.1165469670625891)]	[(2.2035062400030254, 1475.4413826702619)]	[(-1.0881559192699624, 1447.81645611379), (-0.17845308855840053, 1459.3871611845634)]
29	23	-0.999879095	-1.213895365	1472.508647	0.915050914	1.640811563	0	274.6906872	308.8213958	372.2832591	0.369677406	0.457628176	0.553337091	0.031126695	0.042891529	0.060302174	2.308679448	-0.093389846	1447.111376	[(2.4607560379310676, -0.1165469670625891)]	[(2.2035062400030254, 1475.4413826702619)]	[(-1.0881559192699624, 1447.81645611379), (-0.17845308855840053, 1459.3871611845634)]
29	24	-2.274925612	-0.13749113	979.785807	0.988727644	3.58680949	0	389.8658027	466.6767052	586.876184	0.035852039	0.203958242	0.279659153	0.003709679	0.007094522	0.011725547	2.308679448	-0.093389846	1447.111376	[(2.4607560379310676, -0.1165469670625891)]	[(2.2035062400030254, 1475.4413826702619)]	[(-1.0881559192699624, 1447.81645611379), (-0.17845308855840053, 1459.3871611845634)]
29	25	2.222634788	0.166000047	677.6333225	0.999332372	7.098168634	0	175.8646497	258.0960968	325.1453169	0.002136804	0.025819787	0.04983062	0.018193066	0.027619296	0.042342298	2.308679448	-0.093389846	1447.111376	[(2.4607560379310676, -0.1165469670625891)]	[(2.2035062400030254, 1475.4413826702619)]	[(-1.0881559192699624, 1447.81645611379), (-0.17845308855840053, 1459.3871611845634)]
29	26	2.960181454	-0.080747277	807.2779109	0.991763419	2.968278449	0	139.2794069	290.7532348	358.7455767	0.000937962	0.029760526	0.070766594	0.000339771	0.010313759	0.019403835	2.308679448	-0.093389846	1447.111376	[(2.4607560379310676, -0.1165469670625891)]	[(2.2035062400030254, 1475.4413826702619)]	[(-1.0881559192699624, 1447.81645611379), (-0.17845308855840053, 1459.3871611845634)]
29	27	2.324379279	-0.260762368	1412.684085	0.992766972	5.009908566	0	247.3543764	329.3387739	374.9039118	0.020803391	0.049656605	0.07091912	0.019431325	0.056369688	0.084719559	2.308679448	-0.093389846	1447.111376	[(2.4607560379310676, -0.1165469670625891)]	[(2.2035062400030254, 1475.4413826702619)]	[(-1.0881559192699624, 1447.81645611379), (-0.17845308855840053, 1459.3871611845634)]
29	28	2.959243492	-0.241331042	428.493229	0.983522397	5.555542958	0	186.1960205	248.2982042	313.2917707	0.000937962	0.029760526	0.070766594	0.019431325	0.056369688	0.076947029	2.308679448	-0.093389846	1447.111376	[(2.4607560379310676, -0.1165469670625891)]	[(2.2035062400030254, 1475.4413826702619)]	[(-1.0881559192699624, 1447.81645611379), (-0.17845308855840053, 1459.3871611845634)]
29	29	2.715103419	-0.076016376	1152.756519	0.981140752	5.013299246	0	415.8736907	417.749502	419.8314646	0.021609537	0.062384766	0.098230161	0.004730901	0.013467693	0.022362535	2.308679448	-0.093389846	1447.111376	[(2.4607560379310676, -0.1165469670625891)]	[(2.2035062400030254, 1475.4413826702619)]	[(-1.0881559192699624, 1447.81645611379), (-0.17845308855840053, 1459.3871611845634)]
29	30	-2.814906502	-0.775173409	1447.760856	0.230266162	0.496978053	0	404.2043023	656.3556348	771.7264675	0.132429837	0.159168977	0.253246403	0.013602949	0.047224724	0.079116492	2.308679448	-0.093389846	1447.111376	[(2.4607560379310676, -0.1165469670625891)]	[(2.2035062400030254, 1475.4413826702619)]	[(-1.0881559192699624, 1447.81645611379), (-0.17845308855840053, 1459.3871611845634)]
29	31	2.012449945	0.00426324	646.2254483	0.994825414	6.852706952	0	165.5239786	243.1096004	320.0357973	0.021853697	0.051368677	0.060324237	0.007318846	0.029065501	0.049564116	2.308679448	-0.093389846	1447.111376	[(2.4607560379310676, -0.1165469670625891)]	[(2.2035062400030254, 1475.4413826702619)]	[(-1.0881559192699624, 1447.81645611379), (-0.17845308855840053, 1459.3871611845634)]
29	32	1.644118749	-0.634783354	1363.264657	0.891889218	1.022148485	0	268.9416083	476.8912495	567.11747	0.13995627	0.164610026	0.21738247	0.02687182	0.055585239	0.086786576	2.308679448	-0.093389846	1447.111376	[(2.4607560379310676, -0.1165469670625891)]	[(2.2035062400030254, 1475.4413826702619)]	[(-1.0881559192699624, 1447.81645611379), (-0.17845308855840053, 1459.3871611845634)]
29	33	1.844966424	-0.711711619	1214.546366	0.995466978	3.41102073	0	268.9416083	443.715367	519.824025	0.093927664	0.112338915	0.141069588	0.04985884	0.054459025	0.073675313	2.308679448	-0.093389846	1447.111376	[(2.4607560379310676, -0.1165469670625891)]	[(2.2035062400030254, 1475.4413826702619)]	[(-1.0881559192699624, 1447.81645611379), (-0.17845308855840053, 1459.3871611845634)]
29	34	2.086409242	-0.839782842	1996.622528	0.986847196	1.840631527	0	797.0546742	829.2329031	842.8632723	0.011731226	0.050655607	0.076373712	0.064609434	0.086064592	0.111601278	2.308679448	-0.093389846	1447.111376	[(2.4607560379310676, -0.1165469670625891)]	[(2.2035062400030254, 1475.4413826702619)]	[(-1.0881559192699624, 1447.81645611379), (-0.17845308855840053, 1459.3871611845634)]
29	35	1.055510022	-1.074422907	1277.068833	0.987538967	3.458483127	0	393.7324397	464.6065817	557.5193869	0.433187745	0.439140932	0.534689251	0.007173999	0.016392953	0.029547911	2.308679448	-0.093389846	1447.111376	[(2.4607560379310676, -0.1165469670625891)]	[(2.2035062400030254, 1475.4413826702619)]	[(-1.0881559192699624, 1447.81645611379), (-0.17845308855840053, 1459.3871611845634)]
29	36	2.15268554	-0.432560292	1547.31919	0.969737133	2.470148043	0	301.6930143	403.574044	474.8932401	0.066276298	0.068012663	0.072786692	0.01419937	0.099619407	0.132377079	2.308679448	-0.093389846	1447.111376	[(2.4607560379310676, -0.1165469670625891)]	[(2.2035062400030254, 1475.4413826702619)]	[(-1.0881559192699624, 1447.81645611379), (-0.17845308855840053, 1459.3871611845634)]
29	37	-2.239073573	0.144397384	510.3662762	0.949416958	1.923004467	0	173.683504	385.8372185	436.2834091	0.035852039	0.180056883	0.279659153	0.021459495	0.027619296	0.042342298	2.308679448	-0.093389846	1447.111376	[(2.4607560379310676, -0.1165469670625891)]	[(2.2035062400030254, 1475.4413826702619)]	[(-1.0881559192699624, 1447.81645611379), (-0.17845308855840053, 1459.3871611845634)]
29	38	-1.973231069	0.184193114	613.8863928	nan	3.369370716	0	173.683504	418.962116	501.1203376	0.027366397	0.178618248	0.229561293	0.018193066	0.029085663	0.049619525	2.308679448	-0.093389846	1447.111376	[(2.4607560379310676, -0.1165469670625891)]	[(2.2035062400030254, 1475.4413826702619)]	[(-1.0881559192699624, 1447.81645611379), (-0.17845308855840053, 1459.3871611845634)]
29	39	-1.369556501	-1.178086896	1642.788568	0.963439757	2.296194645	0	105.6118627	273.7723272	376.2832535	0.114054209	0.256166775	0.34837046	0.035808468	0.047397949	0.064847248	2.308679448	-0.093389846	1447.111376	[(2.4607560379310676, -0.1165469670625891)]	[(2.2035062400030254, 1475.4413826702619)]	[(-1.0881559192699624, 1447.81645611379), (-0.17845308855840053, 1459.3871611845634)]
29	43	0.288095289	-0.9551548	1327.227787	0.967375717	2.874177029	0	535.6784269	659.2986034	765.7101455	0.334226988	0.623380199	0.857841023	0.056369434	0.078450118	0.093998084	2.308679448	-0.093389846	1447.111376	[(2.4607560379310676, -0.1165469670625891)]	[(2.2035062400030254, 1475.4413826702619)]	[(-1.0881559192699624, 1447.81645611379), (-0.17845308855840053, 1459.3871611845634)]
29	44	2.234573486	-0.003055606	1319.76661	0.990445687	2.12623868	0	271.3057546	368.1386851	420.80167	0.011938698	0.025819787	0.04983062	0.007318846	0.024186271	0.044642251	2.308679448	-0.093389846	1447.111376	[(2.4607560379310676, -0.1165469670625891)]	[(2.2035062400030254, 1475.4413826702619)]	[(-1.0881559192699624, 1447.81645611379), (-0.17845308855840053, 1459.3871611845634)]
29	45	-3.063650692	-0.133781451	1536.12022	0.998270051	1.583002037	0	137.83313	253.0197137	452.8165924	0.064778002	0.231565407	0.37865528	0.000526897	0.004621403	0.008757804	2.308679448	-0.093389846	1447.111376	[(2.4607560379310676, -0.1165469670625891)]	[(2.2035062400030254, 1475.4413826702619)]	[(-1.0881559192699624, 1447.81645611379), (-0.17845308855840053, 1459.3871611845634)]
29	46	2.286018647	-0.041870941	1574.191047	0.985786149	1.833995301	0	271.3057546	336.3717957	433.7511644	0.038360632	0.049656605	0.055574867	0.012390704	0.028450491	0.032688783	2.308679448	-0.093389846	1447.111376	[(2.4607560379310676, -0.1165469670625891)]	[(2.2035062400030254, 1475.4413826702619)]	[(-1.0881559192699624, 1447.81645611379), (-0.17845308855840053, 1459.3871611845634)]
29	47	3.105799462	-0.11328054	1340.464725	0.99418016	1.510024715	0	255.7183626	268.4073619	375.4015736	0.124500572	0.138891516	0.178814026	0.001011371	0.003358072	0.005924864	2.308679448	-0.093389846	1447.111376	[(2.4607560379310676, -0.1165469670625891)]	[(2.2035062400030254, 1475.4413826702619)]	[(-1.0881559192699624, 1447.81645611379), (-0.17845308855840053, 1459.3871611845634)]
29	48	2.98129889	-0.133254555	1559.748373	0.984569661	4.258489488	0	284.6604748	343.3330296	407.8649168	0.021117436	0.043838816	0.079213568	0.000526897	0.004621403	0.008547045	2.308679448	-0.093389846	1447.111376	[(2.4607560379310676, -0.1165469670625891)]	[(2.2035062400030254, 1475.4413826702619)]	[(-1.0881559192699624, 1447.81645611379), (-0.17845308855840053, 1459.3871611845634)]
29	49	2.736712956	-0.115680726	1572.936521	0.992954902	5.408845019	0	379.8309657	424.067786	501.1115764	0.021609537	0.047978408	0.080942531	0.001388815	0.003355214	0.005520316	2.308679448	-0.093389846	1447.111376	[(2.4607560379310676, -0.1165469670625891)]	[(2.2035062400030254, 1475.4413826702619)]	[(-1.0881559192699624, 1447.81645611379), (-0.17845308855840053, 1459.3871611845634)]
29	50	-2.99887269	-0.121957367	1438.370181	0.99850619	1.896932165	0	137.83313	289.2509808	454.0347259	0.064778002	0.188380072	0.326832878	0.002196453	0.005379516	0.007222512	2.308679448	-0.093389846	1447.111376	[(2.4607560379310676, -0.1165469670625891)]	[(2.2035062400030254, 1475.4413826702619)]	[(-1.0881559192699624, 1447.81645611379), (-0.17845308855840053, 1459.3871611845634)]
30	0	1.091663085	-1.277505721	1137.925263	0.902636037	5.077775337	0	415.4069068	535.2232755	569.7244817	0.177074152	0.253218217	0.310622985	0.040244363	0.068837501	0.139054888	1.909020286	0.134895185	1436.132386	[(2.074120533968668, 0.11751669021637252)]	[(1.8360702820482269, 1437.8914230687847)]	[(0.1483008428905319, 846.7843741830814), (0.08111781342225531, 1436.708617494772)]
30	1	2.655314203	0.171639737	923.2141642	0.979146233	2.986094492	0	271.0299612	336.3257812	397.6174681	0.00167693	0.061983102	0.086001948	0.000183157	0.003163212	0.010184153	1.909020286	0.134895185	1436.132386	[(2.074120533968668, 0.11751669021637252)]	[(1.8360702820482269, 1437.8914230687847)]	[(0.1483008428905319, 846.7843741830814), (0.08111781342225531, 1436.708617494772)]
30	2	2.354727985	0.145480619	1697.176577	0.950765099	3.948741706	0	319.6652266	356.6717374	423.6449179	0.000142052	0.068262067	0.104858188	0.005598185	0.011901804	0.015897953	1.909020286	0.134895185	1436.132386	[(2.074120533968668, 0.11751669021637252)]	[(1.8360702820482269, 1437.8914230687847)]	[(0.1483008428905319, 846.7843741830814), (0.08111781342225531, 1436.708617494772)]
30	3	1.781721147	-0.005196196	875.0695414	0.989599563	7.975170429	0	197.3095651	285.1633446	309.4264973	5.55E-05	0.007540753	0.016595054	0.010090328	0.014065181	0.019682072	1.909020286	0.134895185	1436.132386	[(2.074120533968668, 0.11751669021637252)]	[(1.8360702820482269, 1437.8914230687847)]	[(0.1483008428905319, 846.7843741830814), (0.08111781342225531, 1436.708617494772)]
30	4	3.071967421	-0.768333927	1485.639905	0.989687146	4.752926507	0	338.0702614	403.0721082	511.528925	0.350921791	0.394183766	0.450600012	0.015741605	0.051967195	0.081896929	1.909020286	0.134895185	1436.132386	[(2.074120533968668, 0.11751669021637252)]	[(1.8360702820482269, 1437.8914230687847)]	[(0.1483008428905319, 846.7843741830814), (0.08111781342225531, 1436.708617494772)]
30	5	1.317613525	-0.629281232	1229.323474	0.984364598	3.569026736	0	245.0159942	420.2263772	535.3006229	0.130679621	0.157413004	0.185356577	0.02452233	0.054155913	0.084966305	1.909020286	0.134895185	1436.132386	[(2.074120533968668, 0.11751669021637252)]	[(1.8360702820482269, 1437.8914230687847)]	[(0.1483008428905319, 846.7843741830814), (0.08111781342225531, 1436.708617494772)]
30	6	1.550557886	-0.663996177	1125.454468	0.973980911	3.247394391	0	245.0159942	431.0384859	499.3451474	0.00435093	0.022885057	0.046301404	0.010192615	0.037807693	0.061271395	1.909020286	0.134895185	1436.132386	[(2.074120533968668, 0.11751669021637252)]	[(1.8360702820482269, 1437.8914230687847)]	[(0.1483008428905319, 846.7843741830814), (0.08111781342225531, 1436.708617494772)]
30	7	-2.677942323	-1.368312329	1314.043105	0.995713639	3.389091259	0	316.0858766	476.5470783	520.5580842	0.02988994	0.032303421	0.060250569	0.050562245	0.102545665	0.19560243	1.909020286	0.134895185	1436.132386	[(2.074120533968668, 0.11751669021637252)]	[(1.8360702820482269, 1437.8914230687847)]	[(0.1483008428905319, 846.7843741830814), (0.08111781342225531, 1436.708617494772)]
30	8	-2.648052383	-1.019781	1591.981276	0.992869254	3.288625539	0	241.6742098	307.1486412	403.0802817	0.002298818	0.032303421	0.060250569	0.002056046	0.023836815	0.0524705	1.909020286	0.134895185	1436.132386	[(2.074120533968668, 0.11751669021637252)]	[(1.8360702820482269, 1437.8914230687847)]	[(0.1483008428905319, 846.7843741830814), (0.08111781342225531, 1436.708617494772)]
30	9	2.72104563	-0.025641592	1595.335006	0.989417988	4.064735046	0	437.8965482	503.1145207	576.2585021	0.064054498	0.104686101	0.137916318	0.008785578	0.013195347	0.021583119	1.909020286	0.134895185	1436.132386	[(2.074120533968668, 0.11751669021637252)]	[(1.8360702820482269, 1437.8914230687847)]	[(0.1483008428905319, 846.7843741830814), (0.08111781342225531, 1436.708617494772)]
30	11	1.810491272	-0.050135027	1387.051002	0.99304394	3.85747126	0	267.6808086	294.2010319	339.2675879	0.028714674	0.031661259	0.039588974	0.024493436	0.030873651	0.041177868	1.909020286	0.134895185	1436.132386	[(2.074120533968668, 0.11751669021637252)]	[(1.8360702820482269, 1437.8914230687847)]	[(0.1483008428905319, 846.7843741830814), (0.08111781342225531, 1436.708617494772)]
30	12	1.611144997	0.018194526	729.0305576	0.996908674	2.724201195	0	197.3095651	270.4845723	315.3822392	0.018347461	0.046212252	0.057245299	0.009433374	0.022101715	0.029038361	1.909020286	0.134895185	1436.132386	[(2.074120533968668, 0.11751669021637252)]	[(1.8360702820482269, 1437.8914230687847)]	[(0.1483008428905319, 846.7843741830814), (0.08111781342225531, 1436.708617494772)]
30	13	1.448293146	-0.921683436	1515.700157	0.994102806	7.895613652	0	0	232.5730141	364.419141	0	0.05937132	0.082211664	0.000697454	0.01977505	0.051515265	1.909020286	0.134895185	1436.132386	[(2.074120533968668, 0.11751669021637252)]	[(1.8360702820482269, 1437.8914230687847)]	[(0.1483008428905319, 846.7843741830814), (0.08111781342225531, 1436.708617494772)]
30	14	1.966666017	0.063904094	1321.249457	0.991902122	7.586314581	0	267.6808086	338.9422735	380.6327341	0.032405159	0.081933768	0.117373093	0.021323967	0.034436576	0.043636034	1.909020286	0.134895185	1436.132386	[(2.074120533968668, 0.11751669021637252)]	[(1.8360702820482269, 1437.8914230687847)]	[(0.1483008428905319, 846.7843741830814), (0.08111781342225531, 1436.708617494772)]
30	15	2.354585933	0.151078805	925.8900133	0.979666945	4.514104526	0	231.097009	273.0910378	318.5037852	0.000142052	0.068262067	0.104915009	0.005598185	0.011901804	0.01461818	1.909020286	0.134895185	1436.132386	[(2.074120533968668, 0.11751669021637252)]	[(1.8360702820482269, 1437.8914230687847)]	[(0.1483008428905319, 846.7843741830814), (0.08111781342225531, 1436.708617494772)]
30	16	2.536712824	-0.752592322	1806.651641	0.984480163	3.462544307	0	693.0600413	764.3179579	885.8829774	6.04E-05	0.014841789	0.040468627	0.015741605	0.041472792	0.069303645	1.909020286	0.134895185	1436.132386	[(2.074120533968668, 0.11751669021637252)]	[(1.8360702820482269, 1437.8914230687847)]	[(0.1483008428905319, 846.7843741830814), (0.08111781342225531, 1436.708617494772)]
30	17	-2.717476298	0.260097486	748.0195134	0.887288883	2.155135119	0	405.6532482	498.6327578	557.1774322	0.004702409	0.037886766	0.068429674	0.005782697	0.02100163	0.038991461	1.909020286	0.134895185	1436.132386	[(2.074120533968668, 0.11751669021637252)]	[(1.8360702820482269, 1437.8914230687847)]	[(0.1483008428905319, 846.7843741830814), (0.08111781342225531, 1436.708617494772)]
30	18	2.031377019	0.293524229	807.5704847	0.992530521	7.076996355	0	117.8671037	255.2414024	303.8227937	0.064711002	0.081933768	0.119196959	0.027644046	0.039430993	0.063419777	1.909020286	0.134895185	1436.132386	[(2.074120533968668, 0.11751669021637252)]	[(1.8360702820482269, 1437.8914230687847)]	[(0.1483008428905319, 846.7843741830814), (0.08111781342225531, 1436.708617494772)]
30	19	-2.712773889	-0.927036508	1402.982145	0.994791211	3.119876545	0	241.6742098	303.4691688	374.0104536	0.004702409	0.034751827	0.06654871	0.005353072	0.01977505	0.049374036	1.909020286	0.134895185	1436.132386	[(2.074120533968668, 0.11751669021637252)]	[(1.8360702820482269, 1437.8914230687847)]	[(0.1483008428905319, 846.7843741830814), (0.08111781342225531, 1436.708617494772)]
30	20	-2.645753565	-0.653803562	705.2183556	0.970933814	4.265838397	0	644.1689292	694.0745029	718.4900522	0.002298818	0.033835966	0.061170096	0.010192615	0.037807693	0.065348441	1.909020286	0.134895185	1436.132386	[(2.074120533968668, 0.11751669021637252)]	[(1.8360702820482269, 1437.8914230687847)]	[(0.1483008428905319, 846.7843741830814), (0.08111781342225531, 1436.708617494772)]
30	21	-3.104080385	0.124119006	970.6458154	0.990593752	3.402841338	0	307.8580638	398.4876034	478.1853811	0.058176195	0.164024099	0.253996576	0.005559385	0.012921466	0.020923028	1.909020286	0.134895185	1436.132386	[(2.074120533968668, 0.11751669021637252)]	[(1.8360702820482269, 1437.8914230687847)]	[(0.1483008428905319, 846.7843741830814), (0.08111781342225531, 1436.708617494772)]
30	23	-3.04590419	-0.974958061	1429.712308	0.980142679	3.557114413	0	281.3504984	330.0834175	381.162371	0.058176195	0.125239969	0.20745562	0.044822939	0.046541159	0.049374036	1.909020286	0.134895185	1436.132386	[(2.074120533968668, 0.11751669021637252)]	[(1.8360702820482269, 1437.8914230687847)]	[(0.1483008428905319, 846.7843741830814), (0.08111781342225531, 1436.708617494772)]
30	24	1.934260858	-0.387831669	758.7483239	0.998807401	3.047981458	0	354.1277013	396.2429199	441.4061819	0.032405159	0.084430302	0.111662975	0.177292645	0.228238034	0.25971505	1.909020286	0.134895185	1436.132386	[(2.074120533968668, 0.11751669021637252)]	[(1.8360702820482269, 1437.8914230687847)]	[(0.1483008428905319, 846.7843741830814), (0.08111781342225531, 1436.708617494772)]
30	25	1.546206956	-1.021837046	1589.41481	0.934893923	3.678037684	0	189.8874734	299.238716	435.3186571	0.00435093	0.022885057	0.046301404	0.002056046	0.023836815	0.053292918	1.909020286	0.134895185	1436.132386	[(2.074120533968668, 0.11751669021637252)]	[(1.8360702820482269, 1437.8914230687847)]	[(0.1483008428905319, 846.7843741830814), (0.08111781342225531, 1436.708617494772)]
30	26	1.781776598	-0.210539024	1525.437231	0.983671421	2.981271398	0	272.4878107	423.9943415	493.6926692	5.55E-05	0.00757772	0.016617235	0.160403996	0.174198025	0.182305917	1.909020286	0.134895185	1436.132386	[(2.074120533968668, 0.11751669021637252)]	[(1.8360702820482269, 1437.8914230687847)]	[(0.1483008428905319, 846.7843741830814), (0.08111781342225531, 1436.708617494772)]
30	27	-2.874241636	-0.016856014	1106.856849	0.690683268	1.849020035	0	307.8580638	492.0096386	600.7917598	0.025781396	0.114671494	0.14239527	0.00156949	0.007338295	0.018068888	1.909020286	0.134895185	1436.132386	[(2.074120533968668, 0.11751669021637252)]	[(1.8360702820482269, 1437.8914230687847)]	[(0.1483008428905319, 846.7843741830814), (0.08111781342225531, 1436.708617494772)]
30	28	2.656991132	-0.015286524	698.0790969	0.978236386	5.864628795	0	271.0299612	333.0091099	388.5857489	0.00167693	0.061983102	0.08667272	0.00156949	0.007338295	0.018068888	1.909020286	0.134895185	1436.132386	[(2.074120533968668, 0.11751669021637252)]	[(1.8360702820482269, 1437.8914230687847)]	[(0.1483008428905319, 846.7843741830814), (0.08111781342225531, 1436.708617494772)]
30	29	-2.900023032	-0.732511696	1581.989034	0.969154082	2.705196371	0	352.9176758	386.3299386	494.1690093	0.025781396	0.118069763	0.149103157	0.020080626	0.041472792	0.061271395	1.909020286	0.134895185	1436.132386	[(2.074120533968668, 0.11751669021637252)]	[(1.8360702820482269, 1437.8914230687847)]	[(0.1483008428905319, 846.7843741830814), (0.08111781342225531, 1436.708617494772)]
30	30	-2.513133717	-1.202044188	1517.94067	0.995973421	1.83231665	0	308.9422212	355.4814906	470.9681459	0.132619848	0.144115706	0.167265974	0.075461533	0.116266386	0.139054888	1.909020286	0.134895185	1436.132386	[(2.074120533968668, 0.11751669021637252)]	[(1.8360702820482269, 1437.8914230687847)]	[(0.1483008428905319, 846.7843741830814), (0.08111781342225531, 1436.708617494772)]
30	31	0.419968561	0.711059962	340.2240333	0.989309267	4.869999428	0	244.7169905	252.2227654	321.5781427	0.216659642	0.460991513	0.591111159	0.047828048	0.176743774	0.244253847	1.909020286	0.134895185	1436.132386	[(2.074120533968668, 0.11751669021637252)]	[(1.8360702820482269, 1437.8914230687847)]	[(0.1483008428905319, 846.7843741830814), (0.08111781342225531, 1436.708617494772)]
30	32	2.115351158	0.171822894	808.5424196	0.970707601	1.934991345	0	117.8671037	224.3196293	294.4764966	0.045323605	0.092660962	0.127314863	0.000183157	0.003285317	0.010257416	1.909020286	0.134895185	1436.132386	[(2.074120533968668, 0.11751669021637252)]	[(1.8360702820482269, 1437.8914230687847)]	[(0.1483008428905319, 846.7843741830814), (0.08111781342225531, 1436.708617494772)]
30	33	1.767883192	0.265880183	476.6789822	0.974225689	2.892347288	0	305.5248115	334.6307625	366.966205	0.005109104	0.010946822	0.018638696	0.005782697	0.02100163	0.04130454	1.909020286	0.134895185	1436.132386	[(2.074120533968668, 0.11751669021637252)]	[(1.8360702820482269, 1437.8914230687847)]	[(0.1483008428905319, 846.7843741830814), (0.08111781342225531, 1436.708617494772)]
30	34	2.497496435	0.477042059	480.261804	0.944589755	2.764204398	0	331.2054418	377.5522542	401.8943194	0.001609124	0.024394743	0.051045899	0.014367469	0.079123193	0.133095205	1.909020286	0.134895185	1436.132386	[(2.074120533968668, 0.11751669021637252)]	[(1.8360702820482269, 1437.8914230687847)]	[(0.1483008428905319, 846.7843741830814), (0.08111781342225531, 1436.708617494772)]
30	37	1.670847181	0.236302038	1138.648559	0.939035282	2.646125758	0	242.0338922	290.2279505	341.8171476	0.059702184	0.072347636	0.083244807	0.023795449	0.031314337	0.038991461	1.909020286	0.134895185	1436.132386	[(2.074120533968668, 0.11751669021637252)]	[(1.8360702820482269, 1437.8914230687847)]	[(0.1483008428905319, 846.7843741830814), (0.08111781342225531, 1436.708617494772)]
30	46	2.292852285	0.135962406	1332.527205	0.987266093	4.861311398	0	339.1211446	376.4807903	424.0892933	0.061733648	0.08526229	0.127586429	0.009518214	0.012159337	0.016797605	1.909020286	0.134895185	1436.132386	[(2.074120533968668, 0.11751669021637252)]	[(1.8360702820482269, 1437.8914230687847)]	[(0.1483008428905319, 846.7843741830814), (0.08111781342225531, 1436.708617494772)]
30	47	2.160674763	-1.044412459	1335.342729	0.991869263	6.393686482	0	517.9412011	570.2959282	600.2668314	0.045323605	0.10226629	0.138943758	0.022575413	0.03888709	0.071353249	1.909020286	0.134895185	1436.132386	[(2.074120533968668, 0.11751669021637252)]	[(1.8360702820482269, 1437.8914230687847)]	[(0.1483008428905319, 846.7843741830814), (0.08111781342225531, 1436.708617494772)]
30	48	2.52985515	0.08522806	1880.641616	0.938305471	2.836751405	0	61.55174524	307.6125702	425.0665686	0.006857674	0.014841789	0.040468627	0.021323967	0.031182158	0.040376196	1.909020286	0.134895185	1436.132386	[(2.074120533968668, 0.11751669021637252)]	[(1.8360702820482269, 1437.8914230687847)]	[(0.1483008428905319, 846.7843741830814), (0.08111781342225531, 1436.708617494772)]
30	49	1.592797536	0.0276279	1632.157956	0.957576066	2.478618825	0	313.5275418	358.4397743	405.2872695	0.018347461	0.035725897	0.049906315	0.009433374	0.026177888	0.0331864	1.909020286	0.134895185	1436.132386	[(2.074120533968668, 0.11751669021637252)]	[(1.8360702820482269, 1437.8914230687847)]	[(0.1483008428905319, 846.7843741830814), (0.08111781342225531, 1436.708617494772)]
30	50	-0.271893472	-1.317750084	1239.834897	0.929049668	1.723906229	0	415.4069068	586.8905118	729.9467941	0.188857189	0.596413633	0.867855972	0.040244363	0.068837501	0.155152633	1.909020286	0.134895185	1436.132386	[(2.074120533968668, 0.11751669021637252)]	[(1.8360702820482269, 1437.8914230687847)]	[(0.1483008428905319, 846.7843741830814), (0.08111781342225531, 1436.708617494772)]
30	51	1.448293146	-0.920985982	1516.502214	0.994102806	7.895613652	0	0	232.5730141	364.419141	0	0.05937132	0.082211664	0.000697454	0.020240019	0.052073228	1.909020286	0.134895185	1436.132386	[(2.074120533968668, 0.11751669021637252)]	[(1.8360702820482269, 1437.8914230687847)]	[(0.1483008428905319, 846.7843741830814), (0.08111781342225531, 1436.708617494772)]
30	56	0.636628203	0.43755778	565.7873496	0.964176917	8.397491412	3	170.0776647	298.1669122	384.6030421	0.216659642	0.316551752	0.488461104	0.025116811	0.06954488	0.111554506	1.909020286	0.134895185	1436.132386	[(2.074120533968668, 0.11751669021637252)]	[(1.8360702820482269, 1437.8914230687847)]	[(0.1483008428905319, 846.7843741830814), (0.08111781342225531, 1436.708617494772)]
30	57	1.772992295	0.195732622	1361.156003	0.987694995	2.678405989	0	228.4688313	266.3635712	300.606337	0.005109104	0.007540753	0.016595054	0.003222689	0.017075101	0.021743511	1.909020286	0.134895185	1436.132386	[(2.074120533968668, 0.11751669021637252)]	[(1.8360702820482269, 1437.8914230687847)]	[(0.1483008428905319, 846.7843741830814), (0.08111781342225531, 1436.708617494772)]
30	58	1.528493296	0.192509934	1478.016048	0.873470585	1.873805324	0	313.5275418	342.4755404	390.6759677	0.017713661	0.034694164	0.052896558	0.003222689	0.014926642	0.01916536	1.909020286	0.134895185	1436.132386	[(2.074120533968668, 0.11751669021637252)]	[(1.8360702820482269, 1437.8914230687847)]	[(0.1483008428905319, 846.7843741830814), (0.08111781342225531, 1436.708617494772)]
30	59	2.536773253	0.166069633	1425.742805	0.958838073	5.237638603	0	339.1211446	387.2399269	426.3477888	6.04E-05	0.014882075	0.040492799	0.001833728	0.004385698	0.009747387	1.909020286	0.134895185	1436.132386	[(2.074120533968668, 0.11751669021637252)]	[(1.8360702820482269, 1437.8914230687847)]	[(0.1483008428905319, 846.7843741830814), (0.08111781342225531, 1436.708617494772)]
30	61	2.499105559	0.118559621	1896.921109	0.984733071	2.579155686	0	61.55174524	287.4722581	412.3601424	0.001609124	0.023321993	0.050402249	0.005559385	0.016627723	0.023146782	1.909020286	0.134895185	1436.132386	[(2.074120533968668, 0.11751669021637252)]	[(1.8360702820482269, 1437.8914230687847)]	[(0.1483008428905319, 846.7843741830814), (0.08111781342225531, 1436.708617494772)]
30	62	0.914588934	0.462674591	637.0009552	0.993057281	3.159315943	0	170.0776647	333.9169176	418.1985904	0.177074152	0.286019825	0.377276812	0.014367469	0.06954488	0.121601231	1.909020286	0.134895185	1436.132386	[(2.074120533968668, 0.11751669021637252)]	[(1.8360702820482269, 1437.8914230687847)]	[(0.1483008428905319, 846.7843741830814), (0.08111781342225531, 1436.708617494772)]
30	64	-0.460750661	0.75888801	411.6946793	0.951731257	1.211455194	0	248.4466138	331.7371086	456.9612247	0.188857189	0.722318425	1.018941724	0.047828048	0.20862914	0.282516286	1.909020286	0.134895185	1436.132386	[(2.074120533968668, 0.11751669021637252)]	[(1.8360702820482269, 1437.8914230687847)]	[(0.1483008428905319, 846.7843741830814), (0.08111781342225531, 1436.708617494772)]
30	65	1.750138259	0.167903361	1583.000604	0.995049922	3.054604637	0	228.4688313	305.8309854	348.1637398	0.017744932	0.024060619	0.032834642	0.001833728	0.003163212	0.009747387	1.909020286	0.134895185	1436.132386	[(2.074120533968668, 0.11751669021637252)]	[(1.8360702820482269, 1437.8914230687847)]	[(0.1483008428905319, 846.7843741830814), (0.08111781342225531, 1436.708617494772)]
31	0	-2.21305128	0.964955092	526.6470608	0.997647078	7.664233039	0	191.5620284	236.5164647	340.935052	0.23146669	0.366644081	0.493623695	0.02446688	0.0284338	0.033383342	1.828992962	0.774120978	797.7145425	[(1.249037230422029, 0.7192633758440177)]	[(1.5750337827748582, 1543.2604389588007)]	[(0.9447943217166777, 863.8026327508614)]
31	1	1.81313372	-0.233055393	1726.514042	0.377017223	1.245047704	0	131.9879838	395.8057869	569.9925696	0.017537234	0.041573845	0.082199809	0.037916608	0.039749867	0.070759762	1.828992962	0.774120978	797.7145425	[(1.249037230422029, 0.7192633758440177)]	[(1.5750337827748582, 1543.2604389588007)]	[(0.9447943217166777, 863.8026327508614)]
31	2	-2.821865275	1.180803651	721.5202954	0.971143842	3.992419644	0	119.8360301	272.2129705	351.1730941	0.106056285	0.166573561	0.389763072	0.012408096	0.0673093	0.09783127	1.828992962	0.774120978	797.7145425	[(1.249037230422029, 0.7192633758440177)]	[(1.5750337827748582, 1543.2604389588007)]	[(0.9447943217166777, 863.8026327508614)]
31	3	2.039414075	0.335606917	1644.556306	-0.020105066	0.682871997	0	503.226025	663.2291064	733.5747976	0.038281719	0.102071962	0.139350378	0.064822756	0.150663401	0.179008437	1.828992962	0.774120978	797.7145425	[(1.249037230422029, 0.7192633758440177)]	[(1.5750337827748582, 1543.2604389588007)]	[(0.9447943217166777, 863.8026327508614)]
31	4	2.43589185	-0.08285278	1153.448531	0.994209268	5.635385195	0	313.1357514	614.1344041	706.955257	0.018762909	0.030586636	0.102412618	0.128218403	0.155513412	0.169655691	1.828992962	0.774120978	797.7145425	[(1.249037230422029, 0.7192633758440177)]	[(1.5750337827748582, 1543.2604389588007)]	[(0.9447943217166777, 863.8026327508614)]
31	5	-2.578759122	-1.14400497	636.0645897	0.929214752	2.32835184	0	416.6336213	459.2445659	500.1002113	0.137049869	0.248621288	0.347340559	0.117367397	0.227096518	0.341546024	1.828992962	0.774120978	797.7145425	[(1.249037230422029, 0.7192633758440177)]	[(1.5750337827748582, 1543.2604389588007)]	[(0.9447943217166777, 863.8026327508614)]
31	6	2.001132356	-0.523098654	1738.857769	0.652305899	1.603492873	0	168.0570033	412.4072945	584.0670884	0.038281719	0.076550816	0.108725003	0.006672805	0.027832733	0.059774052	1.828992962	0.774120978	797.7145425	[(1.249037230422029, 0.7192633758440177)]	[(1.5750337827748582, 1543.2604389588007)]	[(0.9447943217166777, 863.8026327508614)]
31	8	-2.715808991	1.074210604	630.7478984	0.967990646	2.094928043	0	119.8360301	237.4544862	317.4359036	0.106056285	0.166573561	0.347340559	0.023666289	0.064338298	0.08425431	1.828992962	0.774120978	797.7145425	[(1.249037230422029, 0.7192633758440177)]	[(1.5750337827748582, 1543.2604389588007)]	[(0.9447943217166777, 863.8026327508614)]
31	9	0.356377126	-1.261372367	864.1060595	0.9685708	3.700283292	0	514.9125094	543.0322206	682.9330943	0.086677037	0.1712914	0.250198795	0.117367397	0.305341449	0.435439942	1.828992962	0.774120978	797.7145425	[(1.249037230422029, 0.7192633758440177)]	[(1.5750337827748582, 1543.2604389588007)]	[(0.9447943217166777, 863.8026327508614)]
31	10	0.675384525	0.578548493	1455.359544	0.902567669	1.194057112	0	49.20586601	146.1291248	295.2228878	0.011191495	0.079616886	0.123174438	0.002916513	0.007272301	0.017452042	1.828992962	0.774120978	797.7145425	[(1.249037230422029, 0.7192633758440177)]	[(1.5750337827748582, 1543.2604389588007)]	[(0.9447943217166777, 863.8026327508614)]
31	11	-0.792837736	-1.011794728	457.3814183	0.997558261	6.50366336	0	303.4284867	418.7278725	493.2676109	0.340822386	0.55294478	0.799359211	0.132210242	0.227096518	0.288661927	1.828992962	0.774120978	797.7145425	[(1.249037230422029, 0.7192633758440177)]	[(1.5750337827748582, 1543.2604389588007)]	[(0.9447943217166777, 863.8026327508614)]
31	12	1.875830552	-0.270972001	1765.713231	0.986167202	2.451805232	0	131.9879838	329.2930834	537.7070064	0.018209362	0.04086728	0.062120095	0.001266518	0.014472128	0.055593119	1.828992962	0.774120978	797.7145425	[(1.249037230422029, 0.7192633758440177)]	[(1.5750337827748582, 1543.2604389588007)]	[(0.9447943217166777, 863.8026327508614)]
31	13	1.495140386	0.519206363	1572.763382	0.991096597	5.999644548	0	472.6233305	603.0790931	706.4802841	0.058676518	0.088088572	0.143991596	0.019968554	0.031940548	0.043484483	1.828992962	0.774120978	797.7145425	[(1.249037230422029, 0.7192633758440177)]	[(1.5750337827748582, 1543.2604389588007)]	[(0.9447943217166777, 863.8026327508614)]
31	14	-0.45201535	-0.712293055	680.1861304	0.922066258	2.336149921	0	303.4284867	514.9319629	650.5365212	0.308231784	0.325729856	0.536130311	0.047278014	0.110453014	0.140615008	1.828992962	0.774120978	797.7145425	[(1.249037230422029, 0.7192633758440177)]	[(1.5750337827748582, 1543.2604389588007)]	[(0.9447943217166777, 863.8026327508614)]
31	15	1.578842176	1.193211747	855.4588481	0.96802819	3.097895128	0	177.6488442	233.657384	287.8366653	0.025025273	0.044384879	0.090229594	0.012408096	0.071071565	0.102794508	1.828992962	0.774120978	797.7145425	[(1.249037230422029, 0.7192633758440177)]	[(1.5750337827748582, 1543.2604389588007)]	[(0.9447943217166777, 863.8026327508614)]
31	16	1.193093658	1.097876893	707.0591155	0.991180332	6.679373266	0	205.7836623	240.817201	294.3060917	0.024084728	0.13233448	0.221846384	0.023666289	0.064338298	0.08425431	1.828992962	0.774120978	797.7145425	[(1.249037230422029, 0.7192633758440177)]	[(1.5750337827748582, 1543.2604389588007)]	[(0.9447943217166777, 863.8026327508614)]
31	17	2.417128941	0.940488212	790.5578422	0.959540118	2.444374646	0	230.0366762	328.1909415	355.4669917	0.014280616	0.01807803	0.102412618	0.00578241	0.007516412	0.022955916	1.828992962	0.774120978	797.7145425	[(1.249037230422029, 0.7192633758440177)]	[(1.5750337827748582, 1543.2604389588007)]	[(0.9447943217166777, 863.8026327508614)]
31	18	3.0315	-0.27520526	497.2492334	0.982767794	7.851042532	0	186.5770298	245.3907285	339.2757148	0.086269573	0.102409392	0.164400816	0.00296674	0.016449955	0.056693339	1.828992962	0.774120978	797.7145425	[(1.249037230422029, 0.7192633758440177)]	[(1.5750337827748582, 1543.2604389588007)]	[(0.9447943217166777, 863.8026327508614)]
31	19	2.574752656	-0.272238519	956.0755615	0.967244386	3.799422677	0	313.1357514	479.2332675	534.7138966	0.138860807	0.146355364	0.157956941	0.001266518	0.014472128	0.055593119	1.828992962	0.774120978	797.7145425	[(1.249037230422029, 0.7192633758440177)]	[(1.5750337827748582, 1543.2604389588007)]	[(0.9447943217166777, 863.8026327508614)]
31	20	-0.143783566	1.298683492	796.8058708	0.893177425	1.294742957	0	344.4932295	372.7941861	398.7719067	0.019903613	0.276098696	0.404696855	0.105471745	0.141386062	0.187171904	1.828992962	0.774120978	797.7145425	[(1.249037230422029, 0.7192633758440177)]	[(1.5750337827748582, 1543.2604389588007)]	[(0.9447943217166777, 863.8026327508614)]
31	21	2.910113729	-0.665015041	354.8226871	0.972993193	3.486843275	0	221.5145952	326.8312978	391.1826221	0.079223861	0.131129878	0.164400816	0.047278014	0.078934338	0.102792597	1.828992962	0.774120978	797.7145425	[(1.249037230422029, 0.7192633758440177)]	[(1.5750337827748582, 1543.2604389588007)]	[(0.9447943217166777, 863.8026327508614)]
31	22	2.717334226	0.855873602	939.5649984	0.959567554	2.8082386	0	230.0366762	351.084517	414.8852691	0.113555642	0.149638905	0.206112876	0.016851149	0.056437847	0.06655207	1.828992962	0.774120978	797.7145425	[(1.249037230422029, 0.7192633758440177)]	[(1.5750337827748582, 1543.2604389588007)]	[(0.9447943217166777, 863.8026327508614)]
31	23	1.122221674	-0.596554331	1402.238654	0.952714666	2.685577347	0	638.2205382	923.8728188	1026.186358	0.046787256	0.132764164	0.212861525	0.05260358	0.062615721	0.075408313	1.828992962	0.774120978	797.7145425	[(1.249037230422029, 0.7192633758440177)]	[(1.5750337827748582, 1543.2604389588007)]	[(0.9447943217166777, 863.8026327508614)]
31	24	1.16900893	0.546678739	692.0852355	0.987754755	4.130536463	3	370.7228693	419.1920713	467.7149109	0.024084728	0.13233448	0.215660534	0.007503821	0.018628179	0.024508112	1.828992962	0.774120978	797.7145425	[(1.249037230422029, 0.7192633758440177)]	[(1.5750337827748582, 1543.2604389588007)]	[(0.9447943217166777, 863.8026327508614)]
31	25	0.841588423	0.934705802	833.7451486	0.93353022	3.501155485	0	225.7476137	290.2753192	328.8731256	0.026458215	0.086587011	0.141319636	0.000335941	0.003661473	0.020642952	1.828992962	0.774120978	797.7145425	[(1.249037230422029, 0.7192633758440177)]	[(1.5750337827748582, 1543.2604389588007)]	[(0.9447943217166777, 863.8026327508614)]
31	26	2.830889869	-0.543950751	1398.743313	0.10684253	0.336305987	0	605.7563437	758.8313137	824.6343157	0.079223861	0.131129878	0.18728131	0.014179292	0.029211656	0.05710493	1.828992962	0.774120978	797.7145425	[(1.249037230422029, 0.7192633758440177)]	[(1.5750337827748582, 1543.2604389588007)]	[(0.9447943217166777, 863.8026327508614)]
31	27	-1.981584591	0.612122047	379.3368988	0.929185375	2.973006074	0	226.4141706	355.0288337	426.5897398	0.23146669	0.520955207	0.678797047	0.02563458	0.029955058	0.034473961	1.828992962	0.774120978	797.7145425	[(1.249037230422029, 0.7192633758440177)]	[(1.5750337827748582, 1543.2604389588007)]	[(0.9447943217166777, 863.8026327508614)]
31	28	1.935063431	-0.467125358	1825.071435	0.984527247	1.919700598	0	168.0570033	336.7375888	544.424534	0.05923288	0.067581349	0.082297433	0.055973296	0.065148263	0.094919426	1.828992962	0.774120978	797.7145425	[(1.249037230422029, 0.7192633758440177)]	[(1.5750337827748582, 1543.2604389588007)]	[(0.9447943217166777, 863.8026327508614)]
31	29	1.830670954	0.539174918	1358.572472	0.960851989	3.940148162	0	354.2970152	443.3821236	508.8029783	0.017537234	0.029882355	0.072900189	0.007503821	0.018628179	0.02750964	1.828992962	0.774120978	797.7145425	[(1.249037230422029, 0.7192633758440177)]	[(1.5750337827748582, 1543.2604389588007)]	[(0.9447943217166777, 863.8026327508614)]
31	30	-0.123879953	0.872724751	826.234	0.991740389	2.635748725	0	344.4932295	398.9268337	451.6290289	0.019903613	0.276098696	0.396735409	0.016851149	0.045203748	0.053071151	1.828992962	0.774120978	797.7145425	[(1.249037230422029, 0.7192633758440177)]	[(1.5750337827748582, 1543.2604389588007)]	[(0.9447943217166777, 863.8026327508614)]
31	31	1.617027793	0.650091707	1113.181044	0.998136491	6.590307449	0	354.2970152	375.8554763	434.7089516	0.03175813	0.044384879	0.090229594	0.012883109	0.038152336	0.050925385	1.828992962	0.774120978	797.7145425	[(1.249037230422029, 0.7192633758440177)]	[(1.5750337827748582, 1543.2604389588007)]	[(0.9447943217166777, 863.8026327508614)]
31	33	3.117769573	0.400429673	486.2897568	0.964242352	3.505816021	0	328.0805604	389.6845748	407.19503	0.01330276	0.102409392	0.198908646	0.064822756	0.10744823	0.127150233	1.828992962	0.774120978	797.7145425	[(1.249037230422029, 0.7192633758440177)]	[(1.5750337827748582, 1543.2604389588007)]	[(0.9447943217166777, 863.8026327508614)]
31	34	1.648785923	1.011455044	926.3001729	0.977639461	4.238837372	0	167.5537325	212.0409679	285.2944304	0.03175813	0.065556965	0.102932846	0.046499952	0.060074115	0.066811354	1.828992962	0.774120978	797.7145425	[(1.249037230422029, 0.7192633758440177)]	[(1.5750337827748582, 1543.2604389588007)]	[(0.9447943217166777, 863.8026327508614)]
31	36	1.553816903	-0.529771459	1697.016078	0.866258064	3.308861064	0	607.1287835	630.8846664	646.0630148	0.025025273	0.048970893	0.100239703	0.006672805	0.027832733	0.05710493	1.828992962	0.774120978	797.7145425	[(1.249037230422029, 0.7192633758440177)]	[(1.5750337827748582, 1543.2604389588007)]	[(0.9447943217166777, 863.8026327508614)]
31	38	1.857621189	0.934369862	1023.048701	0.939287218	1.629129554	0	167.5537325	282.3492504	334.2176903	0.018209362	0.029882355	0.062120095	0.000335941	0.003661473	0.020642952	1.828992962	0.774120978	797.7145425	[(1.249037230422029, 0.7192633758440177)]	[(1.5750337827748582, 1543.2604389588007)]	[(0.9447943217166777, 863.8026327508614)]
31	41	3.131072334	0.045365623	854.2791682	0.995987898	5.950075168	0	374.6110946	406.0741151	485.977245	0.01330276	0.111277899	0.209550854	0.128218403	0.232293571	0.266164496	1.828992962	0.774120978	797.7145425	[(1.249037230422029, 0.7192633758440177)]	[(1.5750337827748582, 1543.2604389588007)]	[(0.9447943217166777, 863.8026327508614)]
31	46	-2.972423519	-0.31740199	611.7522426	0.954580276	3.051370515	0	186.5770298	301.1779338	368.1965005	0.150558244	0.266945723	0.510209667	0.04219673	0.04459673	0.073572031	1.828992962	0.774120978	797.7145425	[(1.249037230422029, 0.7192633758440177)]	[(1.5750337827748582, 1543.2604389588007)]	[(0.9447943217166777, 863.8026327508614)]
31	48	0.686576021	0.581465006	1503.023391	0.865280043	1.29662227	0	49.20586601	146.5297538	310.8849152	0.011191495	0.072155889	0.11869784	0.002916513	0.007272301	0.017452042	1.828992962	0.774120978	797.7145425	[(1.249037230422029, 0.7192633758440177)]	[(1.5750337827748582, 1543.2604389588007)]	[(0.9447943217166777, 863.8026327508614)]
31	49	0.815130207	0.567587078	1532.660699	0.97126007	2.685450814	0	168.630229	203.2779315	383.5467509	0.026458215	0.068948201	0.13073635	0.010961415	0.014579911	0.018612046	1.828992962	0.774120978	797.7145425	[(1.249037230422029, 0.7192633758440177)]	[(1.5750337827748582, 1543.2604389588007)]	[(0.9447943217166777, 863.8026327508614)]
31	50	2.395938376	0.734729791	1192.138861	0.954513098	2.978460861	0	312.7803742	376.4706036	445.7876075	0.006909949	0.022684663	0.113652824	0.010420443	0.055604501	0.082113011	1.828992962	0.774120978	797.7145425	[(1.249037230422029, 0.7192633758440177)]	[(1.5750337827748582, 1543.2604389588007)]	[(0.9447943217166777, 863.8026327508614)]
31	51	0.443054163	0.929839734	1021.095658	0.985494736	2.512560711	0	281.220554	314.289119	372.8959903	0.021512725	0.113506708	0.180857165	0.004530127	0.006681558	0.022455003	1.828992962	0.774120978	797.7145425	[(1.249037230422029, 0.7192633758440177)]	[(1.5750337827748582, 1543.2604389588007)]	[(0.9447943217166777, 863.8026327508614)]
31	52	0.763298006	0.662974816	1335.384446	0.9935239	4.782061964	0	195.9099776	221.8650596	301.3766624	0.051832201	0.068948201	0.11869784	0.012883109	0.045163617	0.058697602	1.828992962	0.774120978	797.7145425	[(1.249037230422029, 0.7192633758440177)]	[(1.5750337827748582, 1543.2604389588007)]	[(0.9447943217166777, 863.8026327508614)]
31	53	0.464566888	0.745150234	1212.948743	0.790896316	0.570634106	0	281.220554	335.79982	386.5229836	0.021512725	0.113506708	0.172252075	0.010420443	0.062551463	0.085190455	1.828992962	0.774120978	797.7145425	[(1.249037230422029, 0.7192633758440177)]	[(1.5750337827748582, 1543.2604389588007)]	[(0.9447943217166777, 863.8026327508614)]
31	54	2.402848324	0.586487467	1437.241748	0.999234537	3.306087199	0	312.7803742	539.0693928	607.5602278	0.006909949	0.01807803	0.108124865	0.005022461	0.010620608	0.019461026	1.828992962	0.774120978	797.7145425	[(1.249037230422029, 0.7192633758440177)]	[(1.5750337827748582, 1543.2604389588007)]	[(0.9447943217166777, 863.8026327508614)]
33	0	-1.663390299	0.280778409	1424.534064	0.998511135	2.845660934	0	120.7730309	290.4998956	393.3467133	0.019857113	0.049430181	0.076819127	0.024835966	0.040308285	0.071565	-1.758757073	0.028437337	1472.038775	[(-1.5250631833277841, 0.08739959058792253)]	[(-2.1416477033783794, 1488.707688566923)]	[(0.2760173602610481, 1437.4681408760896)]
33	1	-1.195290554	0.160046445	704.2151227	0.965344326	4.448979544	0	214.3917681	273.3554036	348.7711698	0.039750046	0.068541416	0.116647127	0.058563149	0.072944623	0.086048761	-1.758757073	0.028437337	1472.038775	[(-1.5250631833277841, 0.08739959058792253)]	[(-2.1416477033783794, 1488.707688566923)]	[(0.2760173602610481, 1437.4681408760896)]
33	2	-1.418508527	0.069368474	1490.473724	0.995198249	5.88705905	0	330.0161258	409.3273102	474.4022534	0.022604109	0.048863161	0.097453101	0.008994189	0.017733348	0.034860934	-1.758757073	0.028437337	1472.038775	[(-1.5250631833277841, 0.08739959058792253)]	[(-2.1416477033783794, 1488.707688566923)]	[(0.2760173602610481, 1437.4681408760896)]
33	3	-1.726405791	0.33380956	1373.015459	0.993171479	5.065793539	0	120.7730309	303.2890416	411.3847464	0.041210372	0.057596534	0.076819127	0.009973413	0.030399917	0.045709197	-1.758757073	0.028437337	1472.038775	[(-1.5250631833277841, 0.08739959058792253)]	[(-2.1416477033783794, 1488.707688566923)]	[(0.2760173602610481, 1437.4681408760896)]
33	4	2.823149516	-1.08730352	830.649043	0.955544371	2.909144511	0	392.1563816	553.629703	669.0995672	2.10042388	2.820711228	3.233629025	0.050156342	0.132923393	0.197718101	-1.758757073	0.028437337	1472.038775	[(-1.5250631833277841, 0.08739959058792253)]	[(-2.1416477033783794, 1488.707688566923)]	[(0.2760173602610481, 1437.4681408760896)]
33	5	-2.538813564	0.5867057	1067.634508	0.993298039	4.676021148	0	383.8594864	429.3253472	480.8626936	0.014006205	0.042829215	0.135812958	0.002797464	0.07706946	0.114611462	-1.758757073	0.028437337	1472.038775	[(-1.5250631833277841, 0.08739959058792253)]	[(-2.1416477033783794, 1488.707688566923)]	[(0.2760173602610481, 1437.4681408760896)]
33	6	-2.171393597	0.452831293	1242.187651	0.998246571	3.017561869	0	171.0588725	275.9290965	356.1213761	0.027222912	0.069704141	0.113579842	0.029287591	0.037812672	0.05766889	-1.758757073	0.028437337	1472.038775	[(-1.5250631833277841, 0.08739959058792253)]	[(-2.1416477033783794, 1488.707688566923)]	[(0.2760173602610481, 1437.4681408760896)]
33	7	-1.643533186	-1.037147178	1156.556709	0.998523438	5.994796948	0	677.1427951	757.102963	792.8781123	0.019857113	0.049430181	0.083926651	0.050156342	0.099485832	0.157593028	-1.758757073	0.028437337	1472.038775	[(-1.5250631833277841, 0.08739959058792253)]	[(-2.1416477033783794, 1488.707688566923)]	[(0.2760173602610481, 1437.4681408760896)]
33	8	-1.372288078	0.101483296	865.2982014	0.99567976	7.359630485	0	67.27762287	190.687131	271.9776969	0.023616341	0.06160951	0.089212276	0.020023789	0.025086415	0.043518144	-1.758757073	0.028437337	1472.038775	[(-1.5250631833277841, 0.08739959058792253)]	[(-2.1416477033783794, 1488.707688566923)]	[(0.2760173602610481, 1437.4681408760896)]
33	10	-0.942864555	-0.179765259	795.0353298	0.967897787	2.219797447	0	325.5632502	381.0545413	415.8544169	0.02542572	0.142136433	0.206603426	0.00073407	0.010327616	0.026465148	-1.758757073	0.028437337	1472.038775	[(-1.5250631833277841, 0.08739959058792253)]	[(-2.1416477033783794, 1488.707688566923)]	[(0.2760173602610481, 1437.4681408760896)]
33	11	-1.395904418	0.081459507	925.8057133	0.987111522	7.20017596	0	67.27762287	198.6193938	280.9334761	0.022604109	0.048863161	0.089212276	0.003096844	0.011737222	0.035508628	-1.758757073	0.028437337	1472.038775	[(-1.5250631833277841, 0.08739959058792253)]	[(-2.1416477033783794, 1488.707688566923)]	[(0.2760173602610481, 1437.4681408760896)]
33	13	-1.767616162	-0.15158889	1855.024387	0.854184928	1.220107603	0	449.8542714	601.4062296	684.1544185	0.027353368	0.057596534	0.093303276	0.028176369	0.029111861	0.049006243	-1.758757073	0.028437337	1472.038775	[(-1.5250631833277841, 0.08739959058792253)]	[(-2.1416477033783794, 1488.707688566923)]	[(0.2760173602610481, 1437.4681408760896)]
33	14	-1.998727261	-0.180499328	1967.304023	0.994762699	6.710060873	0	449.8542714	646.7616969	782.3631456	0.013454117	0.06968015	0.117092903	0.00073407	0.010327616	0.02617152	-1.758757073	0.028437337	1472.038775	[(-1.5250631833277841, 0.08739959058792253)]	[(-2.1416477033783794, 1488.707688566923)]	[(0.2760173602610481, 1437.4681408760896)]
33	15	-1.948584352	0.323836147	296.4859806	0.997506527	7.212329793	0	259.1183323	350.7002774	410.5673776	0.036688792	0.080148841	0.123400209	0.009973413	0.023750975	0.045709197	-1.758757073	0.028437337	1472.038775	[(-1.5250631833277841, 0.08739959058792253)]	[(-2.1416477033783794, 1488.707688566923)]	[(0.2760173602610481, 1437.4681408760896)]
33	16	-1.496273452	-0.806814608	2041.992831	0.15865415	0.163991324	0	963.5098294	1174.420264	1268.583233	0.077764925	0.093277623	0.110215595	0.028842502	0.080402163	0.11980824	-1.758757073	0.028437337	1472.038775	[(-1.5250631833277841, 0.08739959058792253)]	[(-2.1416477033783794, 1488.707688566923)]	[(0.2760173602610481, 1437.4681408760896)]
33	17	-2.922682859	-0.444705021	1612.516682	0.97855647	3.888432401	0	320.7877162	365.0477891	548.8792693	0.000767502	0.017138412	0.034485305	0.065967355	0.130391724	0.156032685	-1.758757073	0.028437337	1472.038775	[(-1.5250631833277841, 0.08739959058792253)]	[(-2.1416477033783794, 1488.707688566923)]	[(0.2760173602610481, 1437.4681408760896)]
33	18	-1.257296338	0.017714972	1121.602054	0.975908787	5.088626812	0	248.469366	315.7247821	362.8368124	0.022255738	0.066417754	0.099814706	0.01779762	0.043366271	0.055522334	-1.758757073	0.028437337	1472.038775	[(-1.5250631833277841, 0.08739959058792253)]	[(-2.1416477033783794, 1488.707688566923)]	[(0.2760173602610481, 1437.4681408760896)]
33	19	-2.817205148	-0.777972105	814.1402331	0.987928861	5.215134757	0	392.1563816	494.5563303	590.9568885	0.041573431	0.067293706	0.082413808	0.028842502	0.083819338	0.131345241	-1.758757073	0.028437337	1472.038775	[(-1.5250631833277841, 0.08739959058792253)]	[(-2.1416477033783794, 1488.707688566923)]	[(0.2760173602610481, 1437.4681408760896)]
33	20	-2.858778578	0.396946592	500.9191012	0.820593722	2.024842303	0	378.3888902	513.9912207	559.3122878	0.017421988	0.039578086	0.049155063	0.011072174	0.031184662	0.045960292	-1.758757073	0.028437337	1472.038775	[(-1.5250631833277841, 0.08739959058792253)]	[(-2.1416477033783794, 1488.707688566923)]	[(0.2760173602610481, 1437.4681408760896)]
33	21	-2.876200567	-0.213017721	1498.142103	0.993185449	8.235410625	0	199.2959299	428.293918	586.9090626	0.017421988	0.035151209	0.042186268	0.031180054	0.03231697	0.034267451	-1.758757073	0.028437337	1472.038775	[(-1.5250631833277841, 0.08739959058792253)]	[(-2.1416477033783794, 1488.707688566923)]	[(0.2760173602610481, 1437.4681408760896)]
33	22	-2.258048702	0.408018766	1365.159903	0.967680591	2.755770476	0	171.0588725	259.0176041	326.3672864	0.008579301	0.069704141	0.131232142	0.011072174	0.023803212	0.045953854	-1.758757073	0.028437337	1472.038775	[(-1.5250631833277841, 0.08739959058792253)]	[(-2.1416477033783794, 1488.707688566923)]	[(0.2760173602610481, 1437.4681408760896)]
33	23	-1.597972361	-0.247855689	896.3351731	0.966342229	5.473707293	0	349.2222731	398.4935966	444.3470997	0.045560825	0.070892557	0.10215098	0.004710408	0.018538489	0.034811449	-1.758757073	0.028437337	1472.038775	[(-1.5250631833277841, 0.08739959058792253)]	[(-2.1416477033783794, 1488.707688566923)]	[(0.2760173602610481, 1437.4681408760896)]
33	24	-1.985273144	0.078362663	1687.887403	0.989856337	5.193116094	0	497.5852625	527.5445034	559.1812213	0.013454117	0.06968015	0.117092903	0.003096844	0.011737222	0.034860934	-1.758757073	0.028437337	1472.038775	[(-1.5250631833277841, 0.08739959058792253)]	[(-2.1416477033783794, 1488.707688566923)]	[(0.2760173602610481, 1437.4681408760896)]
33	25	-2.49407849	-0.300279446	1859.872218	0.993232553	4.825294327	0	727.5371047	750.031353	839.4441289	0.02501129	0.033491744	0.112791102	0.036356668	0.045497925	0.068439456	-1.758757073	0.028437337	1472.038775	[(-1.5250631833277841, 0.08739959058792253)]	[(-2.1416477033783794, 1488.707688566923)]	[(0.2760173602610481, 1437.4681408760896)]
33	27	-1.79496953	0.305614375	1699.762197	0.895252949	2.105575069	0	124.3392592	269.1625012	385.4398506	0.027353368	0.075832113	0.106509501	0.018221772	0.023750975	0.052997906	-1.758757073	0.028437337	1472.038775	[(-1.5250631833277841, 0.08739959058792253)]	[(-2.1416477033783794, 1488.707688566923)]	[(0.2760173602610481, 1437.4681408760896)]
33	28	-2.918517416	-0.924065226	427.4203369	0.994723608	6.651816097	0	399.0762481	435.9315109	456.5678712	0.003397941	0.016626744	0.034178304	0.022137248	0.084156606	0.112360247	-1.758757073	0.028437337	1472.038775	[(-1.5250631833277841, 0.08739959058792253)]	[(-2.1416477033783794, 1488.707688566923)]	[(0.2760173602610481, 1437.4681408760896)]
33	29	-2.4690672	-0.901927977	1451.792723	0.990491676	6.122463969	0	611.3730474	662.0423853	745.1213163	0.02501129	0.050165938	0.112791102	0.022137248	0.080402163	0.112360247	-1.758757073	0.028437337	1472.038775	[(-1.5250631833277841, 0.08739959058792253)]	[(-2.1416477033783794, 1488.707688566923)]	[(0.2760173602610481, 1437.4681408760896)]
33	30	-1.2350406	-8.26E-05	1614.206473	0.994781363	6.377519098	0	330.0161258	479.1557709	587.1380408	0.022255738	0.066417754	0.100747109	0.01779762	0.055231351	0.069760431	-1.758757073	0.028437337	1472.038775	[(-1.5250631833277841, 0.08739959058792253)]	[(-2.1416477033783794, 1488.707688566923)]	[(0.2760173602610481, 1437.4681408760896)]
33	31	-2.979789865	-0.679312467	1485.066752	0.988190748	2.635242935	0	391.122182	564.9771969	618.995756	0.057107006	0.058751321	0.08017091	0.098659638	0.131600624	0.170404965	-1.758757073	0.028437337	1472.038775	[(-1.5250631833277841, 0.08739959058792253)]	[(-2.1416477033783794, 1488.707688566923)]	[(0.2760173602610481, 1437.4681408760896)]
33	32	-2.524807359	0.423543702	1520.775885	0.998138916	4.183741869	0	383.3787187	438.601723	480.4485981	0.014006205	0.033491744	0.125082649	0.015524936	0.023803212	0.045953854	-1.758757073	0.028437337	1472.038775	[(-1.5250631833277841, 0.08739959058792253)]	[(-2.1416477033783794, 1488.707688566923)]	[(0.2760173602610481, 1437.4681408760896)]
33	33	-0.968290275	-0.181837667	1189.074434	0.9806713	3.210955177	0	394.30766	461.2821684	516.5659587	0.02542572	0.125185953	0.18626285	0.001338339	0.011219841	0.02617152	-1.758757073	0.028437337	1472.038775	[(-1.5250631833277841, 0.08739959058792253)]	[(-2.1416477033783794, 1488.707688566923)]	[(0.2760173602610481, 1437.4681408760896)]
33	34	0.722725636	1.059733795	366.3154298	0.943352346	3.181276062	0	408.7819571	460.753976	560.0690853	0.495271852	1.283959318	1.516808383	0.470230631	0.503607776	0.550783185	-1.758757073	0.028437337	1472.038775	[(-1.5250631833277841, 0.08739959058792253)]	[(-2.1416477033783794, 1488.707688566923)]	[(0.2760173602610481, 1437.4681408760896)]
33	35	-2.921915356	-0.252566098	1673.13953	0.983132295	3.524514995	0	199.2959299	405.9261603	605.3040237	0.000767502	0.016626744	0.034178304	0.004710408	0.018538489	0.034811449	-1.758757073	0.028437337	1472.038775	[(-1.5250631833277841, 0.08739959058792253)]	[(-2.1416477033783794, 1488.707688566923)]	[(0.2760173602610481, 1437.4681408760896)]
33	36	-1.091422137	-0.263922778	207.0332405	0.973287752	1.789540533	0	211.4522304	310.4060253	386.7149148	0.103868417	0.123539581	0.137010105	0.011356681	0.021260146	0.039354121	-1.758757073	0.028437337	1472.038775	[(-1.5250631833277841, 0.08739959058792253)]	[(-2.1416477033783794, 1488.707688566923)]	[(0.2760173602610481, 1437.4681408760896)]
33	37	0.227453784	-0.510672375	163.1679752	0.984587117	6.335793288	3	211.4522304	344.9425991	433.0843468	0.495271852	0.953778083	1.120590902	0.065967355	0.148333459	0.18997125	-1.758757073	0.028437337	1472.038775	[(-1.5250631833277841, 0.08739959058792253)]	[(-2.1416477033783794, 1488.707688566923)]	[(0.2760173602610481, 1437.4681408760896)]
33	38	-2.144170685	0.492169192	1663.951285	0.972677831	1.140628771	0	358.5365836	390.5888752	472.0445995	0.027222912	0.087852749	0.113579842	0.039337899	0.064037938	0.076374585	-1.758757073	0.028437337	1472.038775	[(-1.5250631833277841, 0.08739959058792253)]	[(-2.1416477033783794, 1488.707688566923)]	[(0.2760173602610481, 1437.4681408760896)]
33	39	-2.266628003	0.589503164	1342.10461	0.852910629	1.979253689	0	230.2024242	287.1730889	336.5531884	0.008579301	0.075423675	0.131232142	0.002797464	0.078934436	0.116849433	-1.758757073	0.028437337	1472.038775	[(-1.5250631833277841, 0.08739959058792253)]	[(-2.1416477033783794, 1488.707688566923)]	[(0.2760173602610481, 1437.4681408760896)]
34	0	1.053117478	-0.054103478	1518.900527	0.828462555	6.461042986	0	143.7636499	327.9048895	461.9533872	0.045849118	0.071725411	0.094570149	0.031348142	0.035352483	0.0385313	1.640282083	0.018123782	1508.099288	[(1.5159336078970067, 0.015282085261179515)]	[(1.7029509246605576, 1576.5302045669678)]	[(-0.013248098372097608, 1467.0590854071208)]
34	1	2.632441597	-0.018796003	1025.546739	0.981245279	4.686456898	0	232.6608964	294.5946797	365.2831679	0.090925444	0.128042941	0.162566475	0.003959333	0.006647812	0.010626264	1.640282083	0.018123782	1508.099288	[(1.5159336078970067, 0.015282085261179515)]	[(1.7029509246605576, 1576.5302045669678)]	[(-0.013248098372097608, 1467.0590854071208)]
34	2	1.659037958	-0.325247753	1622.405891	0.984002937	2.17461544	0	580.2440168	605.2199568	630.5590865	0.023819992	0.040099317	0.068951597	0.053556218	0.114852666	0.152725056	1.640282083	0.018123782	1508.099288	[(1.5159336078970067, 0.015282085261179515)]	[(1.7029509246605576, 1576.5302045669678)]	[(-0.013248098372097608, 1467.0590854071208)]
34	3	1.098966596	-0.540472091	1731.931729	0.966818314	5.08370175	0	766.4675385	824.699715	866.9936295	0.045849118	0.052096259	0.076230502	0.011381394	0.050276096	0.091993967	1.640282083	0.018123782	1508.099288	[(1.5159336078970067, 0.015282085261179515)]	[(1.7029509246605576, 1576.5302045669678)]	[(-0.013248098372097608, 1467.0590854071208)]
34	4	1.992747693	0.106258868	1659.512435	0.767829018	3.082035281	0	284.5604135	342.2346502	418.0654485	0.0095443	0.055762962	0.105047159	0.001009068	0.002980562	0.012815183	1.640282083	0.018123782	1508.099288	[(1.5159336078970067, 0.015282085261179515)]	[(1.7029509246605576, 1576.5302045669678)]	[(-0.013248098372097608, 1467.0590854071208)]
34	5	1.146408411	0.107267936	494.9089809	0.878289491	2.413151865	0	68.36345881	287.1433169	373.7344635	0.015556029	0.039511487	0.064346542	0.001009068	0.002980562	0.01321881	1.640282083	0.018123782	1508.099288	[(1.5159336078970067, 0.015282085261179515)]	[(1.7029509246605576, 1576.5302045669678)]	[(-0.013248098372097608, 1467.0590854071208)]
34	6	0.577532031	0.697091313	140.1439773	0.967498504	3.177545329	3	363.7407215	419.7083892	488.062377	0.016624982	0.06585675	0.108656376	0.532674215	0.543335432	0.560870069	1.640282083	0.018123782	1508.099288	[(1.5159336078970067, 0.015282085261179515)]	[(1.7029509246605576, 1576.5302045669678)]	[(-0.013248098372097608, 1467.0590854071208)]
34	7	1.256315727	0.112570643	443.129401	0.925354288	3.055711449	0	68.36345881	290.4352865	382.3407757	0.054370699	0.086209767	0.118481824	0.005302707	0.006515699	0.017216881	1.640282083	0.018123782	1508.099288	[(1.5159336078970067, 0.015282085261179515)]	[(1.7029509246605576, 1576.5302045669678)]	[(-0.013248098372097608, 1467.0590854071208)]
34	9	-3.055361777	-1.00846652	1330.459063	0.982798108	4.847385295	0	286.8620165	537.3573406	771.4799152	0.008124206	2.226670396	2.776999365	0.073847535	0.138873484	0.178399837	1.640282083	0.018123782	1508.099288	[(1.5159336078970067, 0.015282085261179515)]	[(1.7029509246605576, 1576.5302045669678)]	[(-0.013248098372097608, 1467.0590854071208)]
34	10	2.541516153	0.104638027	437.3483205	0.978327276	6.015107422	0	272.422466	361.7488655	421.1183621	0.055507843	0.072966433	0.147456864	0.001620841	0.004061122	0.012815183	1.640282083	0.018123782	1508.099288	[(1.5159336078970067, 0.015282085261179515)]	[(1.7029509246605576, 1576.5302045669678)]	[(-0.013248098372097608, 1467.0590854071208)]
34	11	1.16196444	-0.008474677	873.3914882	0.977174903	8.117152967	0	386.1332971	430.423408	464.9124807	0.015556029	0.039511487	0.064346542	0.002076941	0.004993291	0.008361153	1.640282083	0.018123782	1508.099288	[(1.5159336078970067, 0.015282085261179515)]	[(1.7029509246605576, 1576.5302045669678)]	[(-0.013248098372097608, 1467.0590854071208)]
34	12	2.260826672	-0.271691535	1477.585777	0.996157235	4.283285314	0	631.9989258	658.6301651	691.4547768	0.208223467	0.230646595	0.248141649	0.053556218	0.135133543	0.160702969	1.640282083	0.018123782	1508.099288	[(1.5159336078970067, 0.015282085261179515)]	[(1.7029509246605576, 1576.5302045669678)]	[(-0.013248098372097608, 1467.0590854071208)]
34	13	2.940305346	0.036045734	829.0468537	0.933736276	1.900477925	0	252.5094616	329.9359786	383.2289824	0.042551654	0.110559564	0.207666327	0.01440282	0.025786777	0.031408699	1.640282083	0.018123782	1508.099288	[(1.5159336078970067, 0.015282085261179515)]	[(1.7029509246605576, 1576.5302045669678)]	[(-0.013248098372097608, 1467.0590854071208)]
34	14	1.201945028	-0.09350531	1603.03128	0.893930007	1.224948902	0	252.1191007	382.0725236	506.5723336	0.039980588	0.049962635	0.080338777	0.004528039	0.038226615	0.054367636	1.640282083	0.018123782	1508.099288	[(1.5159336078970067, 0.015282085261179515)]	[(1.7029509246605576, 1576.5302045669678)]	[(-0.013248098372097608, 1467.0590854071208)]
34	15	0.802825751	-1.082314055	1519.744839	0.968711897	3.196937033	0	345.2156377	729.651495	861.9388522	0.105150429	0.162691572	0.192732032	0.064790136	0.108012615	0.178399837	1.640282083	0.018123782	1508.099288	[(1.5159336078970067, 0.015282085261179515)]	[(1.7029509246605576, 1576.5302045669678)]	[(-0.013248098372097608, 1467.0590854071208)]
34	16	3.068338731	-1.147104191	1571.942056	0.988561871	5.839284683	0	331.0810995	665.1018506	876.0317246	0.128033384	0.195915154	0.310093034	0.064790136	0.108012615	0.204315891	1.640282083	0.018123782	1508.099288	[(1.5159336078970067, 0.015282085261179515)]	[(1.7029509246605576, 1576.5302045669678)]	[(-0.013248098372097608, 1467.0590854071208)]
34	17	0.457114121	-0.64318527	674.803285	0.992102343	7.003342329	0	224.546436	424.2051005	504.5372033	0.059615933	0.105692245	0.180669913	0.102713178	0.10684098	0.126163834	1.640282083	0.018123782	1508.099288	[(1.5159336078970067, 0.015282085261179515)]	[(1.7029509246605576, 1576.5302045669678)]	[(-0.013248098372097608, 1467.0590854071208)]
34	18	1.635217966	-0.804331274	866.9159999	0.993046389	6.180413783	0	672.9206748	702.4834384	719.7888543	0.023819992	0.040099317	0.078479594	0.011995776	0.076857532	0.139713405	1.640282083	0.018123782	1508.099288	[(1.5159336078970067, 0.015282085261179515)]	[(1.7029509246605576, 1576.5302045669678)]	[(-0.013248098372097608, 1467.0590854071208)]
34	19	2.469050139	0.164417098	786.2078673	0.989862587	3.144448277	0	231.201117	303.8168409	354.9418047	0.016958172	0.084271881	0.154240133	0.014647128	0.027943368	0.039827499	1.640282083	0.018123782	1508.099288	[(1.5159336078970067, 0.015282085261179515)]	[(1.7029509246605576, 1576.5302045669678)]	[(-0.013248098372097608, 1467.0590854071208)]
34	20	1.693334489	0.080543268	1097.583818	0.893386534	3.745932833	0	284.536874	340.2898231	387.3193549	0.034296531	0.049200433	0.068951597	0.003703031	0.007609034	0.014527492	1.640282083	0.018123782	1508.099288	[(1.5159336078970067, 0.015282085261179515)]	[(1.7029509246605576, 1576.5302045669678)]	[(-0.013248098372097608, 1467.0590854071208)]
34	22	1.596856529	0.074934398	1453.077674	nan	4.883306089	0	269.9035916	306.9626354	360.6015261	0.038361437	0.065673608	0.102559429	0.001905839	0.005140347	0.013922102	1.640282083	0.018123782	1508.099288	[(1.5159336078970067, 0.015282085261179515)]	[(1.7029509246605576, 1576.5302045669678)]	[(-0.013248098372097608, 1467.0590854071208)]
34	23	2.002291993	-0.098033349	1854.400195	0.811715009	0.947037592	0	360.6676086	431.6577614	505.6200377	0.0095443	0.062125828	0.112682599	0.004528039	0.041245308	0.057990067	1.640282083	0.018123782	1508.099288	[(1.5159336078970067, 0.015282085261179515)]	[(1.7029509246605576, 1576.5302045669678)]	[(-0.013248098372097608, 1467.0590854071208)]
34	24	0.594157012	-1.26771423	1653.784917	0.991419682	3.02617554	0	345.2156377	844.7703165	992.1228064	0.016624982	0.06585675	0.108656376	0.120610039	0.188419308	0.300803922	1.640282083	0.018123782	1508.099288	[(1.5159336078970067, 0.015282085261179515)]	[(1.7029509246605576, 1576.5302045669678)]	[(-0.013248098372097608, 1467.0590854071208)]
34	25	1.854869671	0.067028067	1479.980345	0.951110008	4.339349986	0	188.4071421	246.6173108	313.3500656	0.021334412	0.062845934	0.088885457	0.007906331	0.010411234	0.01575911	1.640282083	0.018123782	1508.099288	[(1.5159336078970067, 0.015282085261179515)]	[(1.7029509246605576, 1576.5302045669678)]	[(-0.013248098372097608, 1467.0590854071208)]
34	26	2.897753692	0.147080576	1055.97067	0.981669039	4.34725162	0	252.5094616	335.1602857	428.1350597	0.042551654	0.110559564	0.190645666	0.002689394	0.018178616	0.027034039	1.640282083	0.018123782	1508.099288	[(1.5159336078970067, 0.015282085261179515)]	[(1.7029509246605576, 1576.5302045669678)]	[(-0.013248098372097608, 1467.0590854071208)]
34	27	2.486008311	0.14976997	1017.588027	0.98078933	3.886769931	0	231.201117	297.3191402	388.3327022	0.016958172	0.072966433	0.147456864	0.002689394	0.018178616	0.028109797	1.640282083	0.018123782	1508.099288	[(1.5159336078970067, 0.015282085261179515)]	[(1.7029509246605576, 1576.5302045669678)]	[(-0.013248098372097608, 1467.0590854071208)]
34	31	1.972881131	-0.529090697	1728.200864	0.99195518	3.616353614	0	592.8317637	647.1699178	721.5507096	0.019866563	0.055762962	0.097100534	0.011381394	0.0426885	0.089200604	1.640282083	0.018123782	1508.099288	[(1.5159336078970067, 0.015282085261179515)]	[(1.7029509246605576, 1576.5302045669678)]	[(-0.013248098372097608, 1467.0590854071208)]
34	32	2.779211691	-0.462861681	463.8202124	0.995648122	4.60150427	0	272.422466	427.6913798	499.7273078	0.118542001	0.14213525	0.190645666	0.015773926	0.053204451	0.095510174	1.640282083	0.018123782	1508.099288	[(1.5159336078970067, 0.015282085261179515)]	[(1.7029509246605576, 1576.5302045669678)]	[(-0.013248098372097608, 1467.0590854071208)]
34	33	1.794013218	-0.746900458	2225.166091	0.715628438	1.311008723	0	711.8663024	989.9331828	1135.032381	0.039522041	0.048622993	0.076304593	0.04543504	0.068860348	0.126163834	1.640282083	0.018123782	1508.099288	[(1.5159336078970067, 0.015282085261179515)]	[(1.7029509246605576, 1576.5302045669678)]	[(-0.013248098372097608, 1467.0590854071208)]
34	34	-3.047237572	-0.792335498	1335.067219	0.975853361	5.841342153	0	286.8620165	604.9315361	786.7766339	0.008124206	2.221254259	2.770500001	0.011995776	0.068860348	0.134915095	1.640282083	0.018123782	1508.099288	[(1.5159336078970067, 0.015282085261179515)]	[(1.7029509246605576, 1576.5302045669678)]	[(-0.013248098372097608, 1467.0590854071208)]
34	35	1.833535259	-0.022755336	1703.732698	0.873434792	2.358923488	0	255.8106714	287.2362244	342.5852498	0.021334412	0.048622993	0.085083124	0.003959333	0.009287367	0.013793731	1.640282083	0.018123782	1508.099288	[(1.5159336078970067, 0.015282085261179515)]	[(1.7029509246605576, 1576.5302045669678)]	[(-0.013248098372097608, 1467.0590854071208)]
34	37	0.104049306	-0.478635607	641.9091077	0.988075337	5.279602274	0	224.546436	429.7192213	515.192684	0.353064815	0.413076096	0.464592402	0.015773926	0.0426885	0.089200604	1.640282083	0.018123782	1508.099288	[(1.5159336078970067, 0.015282085261179515)]	[(1.7029509246605576, 1576.5302045669678)]	[(-0.013248098372097608, 1467.0590854071208)]
34	41	1.748522733	0.076840237	1572.55801	0.971337275	2.377160748	0	188.4071421	238.0404684	319.5299969	0.045490484	0.061897085	0.076304593	0.001905839	0.005140347	0.013922102	1.640282083	0.018123782	1508.099288	[(1.5159336078970067, 0.015282085261179515)]	[(1.7029509246605576, 1576.5302045669678)]	[(-0.013248098372097608, 1467.0590854071208)]
34	42	0.697675322	-0.010551618	1029.05308	0.994779381	0.713106897	0	299.8062656	444.4266553	521.9836318	0.103518309	0.10960401	0.150063699	0.000504665	0.003608664	0.007530377	1.640282083	0.018123782	1508.099288	[(1.5159336078970067, 0.015282085261179515)]	[(1.7029509246605576, 1576.5302045669678)]	[(-0.013248098372097608, 1467.0590854071208)]
34	43	0.516730054	0.004070557	777.9230881	0.972764226	3.14773201	0	299.8062656	408.5132291	448.0627234	0.059615933	0.065948289	0.132977166	0.012545234	0.014098083	0.01839734	1.640282083	0.018123782	1508.099288	[(1.5159336078970067, 0.015282085261179515)]	[(1.7029509246605576, 1576.5302045669678)]	[(-0.013248098372097608, 1467.0590854071208)]
34	44	0.977081298	-0.011056284	1481.739122	0.996997382	2.071761836	0	143.7636499	368.3693841	481.6666608	0.07603618	0.122416197	0.145277456	0.000504665	0.003608664	0.007530377	1.640282083	0.018123782	1508.099288	[(1.5159336078970067, 0.015282085261179515)]	[(1.7029509246605576, 1576.5302045669678)]	[(-0.013248098372097608, 1467.0590854071208)]
34	45	1.432746416	0.050448554	1281.058053	0.246590701	1.248621592	0	273.5369221	376.7583006	432.8410137	0.164110114	0.181004118	0.200021057	0.01440282	0.018489392	0.022390915	1.640282083	0.018123782	1508.099288	[(1.5159336078970067, 0.015282085261179515)]	[(1.7029509246605576, 1576.5302045669678)]	[(-0.013248098372097608, 1467.0590854071208)]
1	2	0.154080101	-0.196326123	168.3501672	0.910765996	4.397505174	-3	349.0362624	375.2615837	420.7320573	0.548613268	0.766388233	1.083234152	0.034177743	0.119307677	0.15884869	-2.099817223	0.234570461	1254.433619	[(-2.0094814595257766, 0.14289505541343428), (2.54207172546094, 0.3428119426738902)]	[(-2.157305335344059, 1396.6971128628106), (2.117932394614574, 771.8891002966707)]	[(0.24234965997131305, 1208.086498279452)]
1	3	-1.667190863	0.036992778	1032.008099	0.985275357	6.870032496	0	89.06348219	423.2473005	523.5900966	0.029720657	0.205016607	0.287490755	0.000464846	0.032500413	0.06714457	-2.099817223	0.234570461	1254.433619	[(-2.0094814595257766, 0.14289505541343428), (2.54207172546094, 0.3428119426738902)]	[(-2.157305335344059, 1396.6971128628106), (2.117932394614574, 771.8891002966707)]	[(0.24234965997131305, 1208.086498279452)]
1	5	-2.471424771	0.037457624	1305.666818	0.984466634	3.64655943	0	382.9289239	431.6999309	482.1154289	0.237502795	0.265163399	0.295318161	0.000464846	0.032500413	0.06714457	-2.099817223	0.234570461	1254.433619	[(-2.0094814595257766, 0.14289505541343428), (2.54207172546094, 0.3428119426738902)]	[(-2.157305335344059, 1396.6971128628106), (2.117932394614574, 771.8891002966707)]	[(0.24234965997131305, 1208.086498279452)]
1	6	2.03507288	-1.260526985	721.1236972	0.885719046	0.525769728	0	260.1752754	457.7916586	573.3647381	0.002916132	0.203308303	0.331956072	0.040109932	0.231102905	0.339903665	-2.099817223	0.234570461	1254.433619	[(-2.0094814595257766, 0.14289505541343428), (2.54207172546094, 0.3428119426738902)]	[(-2.157305335344059, 1396.6971128628106), (2.117932394614574, 771.8891002966707)]	[(0.24234965997131305, 1208.086498279452)]
1	9	-1.171375655	-1.005561394	1332.55757	0.978971412	4.458847629	0	896.3055538	990.3006299	1109.487595	0.466094551	0.558193807	0.663142365	0.143267599	0.193984191	0.237917429	-2.099817223	0.234570461	1254.433619	[(-2.0094814595257766, 0.14289505541343428), (2.54207172546094, 0.3428119426738902)]	[(-2.157305335344059, 1396.6971128628106), (2.117932394614574, 771.8891002966707)]	[(0.24234965997131305, 1208.086498279452)]
1	10	0.742733431	-1.300636917	760.4399603	0.990959924	8.481742425	0	260.1752754	538.2403448	619.366878	0.573244771	0.766388233	0.977351946	0.040109932	0.257842859	0.371991611	-2.099817223	0.234570461	1254.433619	[(-2.0094814595257766, 0.14289505541343428), (2.54207172546094, 0.3428119426738902)]	[(-2.157305335344059, 1396.6971128628106), (2.117932394614574, 771.8891002966707)]	[(0.24234965997131305, 1208.086498279452)]
1	12	2.428562132	0.278054291	665.812908	0.979571311	2.723920393	0	192.1849695	239.7242182	315.141658	0.037516765	0.147615558	0.242862352	0.010604929	0.015644835	0.023493625	-2.099817223	0.234570461	1254.433619	[(-2.0094814595257766, 0.14289505541343428), (2.54207172546094, 0.3428119426738902)]	[(-2.157305335344059, 1396.6971128628106), (2.117932394614574, 771.8891002966707)]	[(0.24234965997131305, 1208.086498279452)]
1	14	-2.143220987	-0.061737683	1594.257388	0.978462853	1.49961005	0	299.8784576	447.2410736	491.889132	0.012103647	0.041037735	0.06375549	0.068413074	0.088779614	0.11327535	-2.099817223	0.234570461	1254.433619	[(-2.0094814595257766, 0.14289505541343428), (2.54207172546094, 0.3428119426738902)]	[(-2.157305335344059, 1396.6971128628106), (2.117932394614574, 771.8891002966707)]	[(0.24234965997131305, 1208.086498279452)]
1	17	2.809454097	-0.385482971	292.0627711	0.983559707	7.543687245	0	263.2957524	313.4740526	373.9707077	0.071681652	0.157741491	0.223721972	0.084036272	0.127598234	0.175894185	-2.099817223	0.234570461	1254.433619	[(-2.0094814595257766, 0.14289505541343428), (2.54207172546094, 0.3428119426738902)]	[(-2.157305335344059, 1396.6971128628106), (2.117932394614574, 771.8891002966707)]	[(0.24234965997131305, 1208.086498279452)]
1	22	-3.105080485	-0.821842012	1644.819526	0.946841668	1.878462929	0	89.21079243	598.8774698	866.4719128	0.022738692	0.286062645	0.520977885	0.040451783	0.117670277	0.199582663	-2.099817223	0.234570461	1254.433619	[(-2.0094814595257766, 0.14289505541343428), (2.54207172546094, 0.3428119426738902)]	[(-2.157305335344059, 1396.6971128628106), (2.117932394614574, 771.8891002966707)]	[(0.24234965997131305, 1208.086498279452)]
1	26	2.248592403	-0.693002347	923.6097582	0.9583612	2.189683889	0	506.8624324	649.130634	708.6395697	0.179969729	0.201364214	0.245381809	0.128839664	0.153957054	0.198574729	-2.099817223	0.234570461	1254.433619	[(-2.0094814595257766, 0.14289505541343428), (2.54207172546094, 0.3428119426738902)]	[(-2.157305335344059, 1396.6971128628106), (2.117932394614574, 771.8891002966707)]	[(0.24234965997131305, 1208.086498279452)]
1	27	-3.127819177	-0.862293795	1589.542308	0.96950128	1.262716709	0	89.21079243	603.7189124	837.5610442	0.022738692	0.301221774	0.539168839	0.040451783	0.117670277	0.215763376	-2.099817223	0.234570461	1254.433619	[(-2.0094814595257766, 0.14289505541343428), (2.54207172546094, 0.3428119426738902)]	[(-2.157305335344059, 1396.6971128628106), (2.117932394614574, 771.8891002966707)]	[(0.24234965997131305, 1208.086498279452)]
1	30	-0.394533168	-0.469519243	474.7221755	0.962334449	1.529606363	0	352.7834075	525.1181064	599.9406678	0.548613268	0.820907451	0.995663418	0.059743054	0.12242081	0.175894185	-2.099817223	0.234570461	1254.433619	[(-2.0094814595257766, 0.14289505541343428), (2.54207172546094, 0.3428119426738902)]	[(-2.157305335344059, 1396.6971128628106), (2.117932394614574, 771.8891002966707)]	[(0.24234965997131305, 1208.086498279452)]
1	31	-2.155324634	-0.230503866	1710.615122	0.815700205	8.351663146	0	299.8784576	607.9102638	690.5169187	0.012103647	0.041037735	0.06375549	0.034177743	0.119307677	0.166823533	-2.099817223	0.234570461	1254.433619	[(-2.0094814595257766, 0.14289505541343428), (2.54207172546094, 0.3428119426738902)]	[(-2.157305335344059, 1396.6971128628106), (2.117932394614574, 771.8891002966707)]	[(0.24234965997131305, 1208.086498279452)]
1	36	2.881135749	0.331696505	394.104583	0.966887321	5.350510886	0	189.3223818	267.8958232	330.3439579	0.071681652	0.157741491	0.223721972	0.027367356	0.034284656	0.043452324	-2.099817223	0.234570461	1254.433619	[(-2.0094814595257766, 0.14289505541343428), (2.54207172546094, 0.3428119426738902)]	[(-2.157305335344059, 1396.6971128628106), (2.117932394614574, 771.8891002966707)]	[(0.24234965997131305, 1208.086498279452)]
1	37	-2.903286954	-0.529262296	1865.812627	0.997828838	6.972572567	0	617.059827	840.8564206	1059.375232	0.201793531	0.286062645	0.440260472	0.059743054	0.12242081	0.191720115	-2.099817223	0.234570461	1254.433619	[(-2.0094814595257766, 0.14289505541343428), (2.54207172546094, 0.3428119426738902)]	[(-2.157305335344059, 1396.6971128628106), (2.117932394614574, 771.8891002966707)]	[(0.24234965997131305, 1208.086498279452)]
1	38	-2.035663573	0.548502397	223.3399199	0.952286581	0.385314958	0	201.7018347	308.8529356	376.8150858	0.002594159	0.064338649	0.092858653	0.093016991	0.10833389	0.139569603	-2.099817223	0.234570461	1254.433619	[(-2.0094814595257766, 0.14289505541343428), (2.54207172546094, 0.3428119426738902)]	[(-2.157305335344059, 1396.6971128628106), (2.117932394614574, 771.8891002966707)]	[(0.24234965997131305, 1208.086498279452)]
1	39	-2.118527948	0.2629176	1340.271587	0.769525238	1.000035679	0	131.8530112	165.8354621	256.3627916	0.02469304	0.047253314	0.067126775	0.015136691	0.02333346	0.029548301	-2.099817223	0.234570461	1254.433619	[(-2.0094814595257766, 0.14289505541343428), (2.54207172546094, 0.3428119426738902)]	[(-2.157305335344059, 1396.6971128628106), (2.117932394614574, 771.8891002966707)]	[(0.24234965997131305, 1208.086498279452)]
1	40	2.653922312	0.427130116	842.9036643	0.982979008	2.443644214	0	144.8663393	291.6222149	376.7003017	0.155531785	0.18957846	0.239498328	0.010759884	0.024594449	0.058117848	-2.099817223	0.234570461	1254.433619	[(-2.0094814595257766, 0.14289505541343428), (2.54207172546094, 0.3428119426738902)]	[(-2.157305335344059, 1396.6971128628106), (2.117932394614574, 771.8891002966707)]	[(0.24234965997131305, 1208.086498279452)]
1	41	-2.038257732	0.233795532	1404.88807	0.980858062	2.57579675	0	131.8530112	222.1185435	300.7704939	0.002594159	0.06260921	0.09182099	0.029122069	0.042748172	0.050201553	-2.099817223	0.234570461	1254.433619	[(-2.0094814595257766, 0.14289505541343428), (2.54207172546094, 0.3428119426738902)]	[(-2.157305335344059, 1396.6971128628106), (2.117932394614574, 771.8891002966707)]	[(0.24234965997131305, 1208.086498279452)]
1	43	-2.229537507	0.30432915	1191.389326	0.978798262	2.412724313	0	123.9651317	191.5020215	272.9766222	0.00438447	0.054971287	0.093440639	0.005081973	0.015675587	0.023161133	-2.099817223	0.234570461	1254.433619	[(-2.0094814595257766, 0.14289505541343428), (2.54207172546094, 0.3428119426738902)]	[(-2.157305335344059, 1396.6971128628106), (2.117932394614574, 771.8891002966707)]	[(0.24234965997131305, 1208.086498279452)]
1	44	3.111464285	0.43789	1210.354348	0.998157885	3.102019035	0	61.63979209	435.9255837	585.8670034	0.05599915	0.196112625	0.338253047	0.010759884	0.024594449	0.058117848	-2.099817223	0.234570461	1254.433619	[(-2.0094814595257766, 0.14289505541343428), (2.54207172546094, 0.3428119426738902)]	[(-2.157305335344059, 1396.6971128628106), (2.117932394614574, 771.8891002966707)]	[(0.24234965997131305, 1208.086498279452)]
1	45	-2.233921976	0.299247176	1314.895459	0.865065517	1.692118788	0	123.9651317	179.0743401	256.0392824	0.00438447	0.057894267	0.096948215	0.005081973	0.012287605	0.021128344	-2.099817223	0.234570461	1254.433619	[(-2.0094814595257766, 0.14289505541343428), (2.54207172546094, 0.3428119426738902)]	[(-2.157305335344059, 1396.6971128628106), (2.117932394614574, 771.8891002966707)]	[(0.24234965997131305, 1208.086498279452)]
1	46	2.037989012	0.28865922	725.9414852	0.994999467	2.496081182	0	265.7056642	359.3357214	435.9028473	0.002916132	0.201364214	0.329623166	0.010587956	0.012287605	0.021128344	-2.099817223	0.234570461	1254.433619	[(-2.0094814595257766, 0.14289505541343428), (2.54207172546094, 0.3428119426738902)]	[(-2.157305335344059, 1396.6971128628106), (2.117932394614574, 771.8891002966707)]	[(0.24234965997131305, 1208.086498279452)]
[truncated: 65,007 more rows]
