# Supplementary material for: Elements of a stochastic 3D prediction engine in larval zebrafish prey capture
Source: eLife. 2019 Nov 26;8:e51975. doi: 10.7554/eLife.51975 (PMC6930116; doi:10.7554/eLife.51975)
Supplement: Figure 2—source data 1. [file elife-51975-fig2-data1.zip]

Archive with 8 entries (5 files):
- Figure 2 Source/
- Figure 2 Source/all_huntbouts_source.csv
- __MACOSX/
- __MACOSX/Figure 2 Source/
- __MACOSX/Figure 2 Source/._all_huntbouts_source.csv
- Figure 2 Source/Notes on Source Data.docx
- __MACOSX/Figure 2 Source/._Notes on Source Data.docx
- __MACOSX/._Figure 2 Source
