# Supplementary material for: Elements of a stochastic 3D prediction engine in larval zebrafish prey capture
Source: eLife. 2019 Nov 26;8:e51975. doi: 10.7554/eLife.51975 (PMC6930116; doi:10.7554/eLife.51975)
Supplement: Figure 2—source data 1. [file elife-51975-fig2-data1.zip › Figure 2 Source/all_huntbouts_source.csv]

Hunt ID	Rev Bout Number	Bout Number	Bout Az	Bout Alt	Bout Dist	Bout Delta Pitch	Bout Delta Yaw	Para Az	Para Alt	Para Dist	Para Az Velocity	Para Alt Velocity	Para Dist Velocity	Para Az Accel	Para Alt Accel	Para Dist Accel	Postbout Para Az	Postbout Para Alt	Postbout Para Dist	Bout Duration	Strike Or Abort	Avg Para Velocity
0	-3	0	-0.136101196	0.474327758	96.95568804	0.122247721	-0.085179768	-0.039216382	0.373303561	228.2682662	0.026736596	-0.354883338	-241.0338168	0.100725135	0.254823388	40.56881781	0.223096888	0.3158903	101.3120471	0.24	3	5.259500606
0	-2	1	1.366788327	0.86840472	37.82934021	0.063241412	0.228039425	0.389472651	0.394040138	81.39721316	1.396097204	0.516347157	-84.72494776	0.024445958	-0.11577874	-2.825177771	0.141712387	-0.034552953	51.38309546	0.176	3	5.259500606
0	-1	-1	-0.231072157	-0.156861093	103.576067	-0.105503491	-0.115735313	1.894057646	0.409305842	75.18866407	1.408772866	-0.336144258	138.3144426	0.267442824	-0.198166407	54.216362	1.62596938	0.138158374	118.1971896	0.288	3	5.259500606
2	-4	1	-0.859420894	-0.01869186	48.07119123	-0.102555552	-0.272062164	-0.5342689	0.214424802	111.9561379	0.729017012	-0.08854732	12.00320518	0.05964299	0.048667317	-0.162084971	0.197148574	0.36617661	88.8949412	0.192	3	3.115562194
2	-3	2	1.428265827	-0.174820783	45.54699007	0.213575376	0.421351857	0.561665048	0.262443712	105.5767276	0.141557165	-0.552527738	64.6050098	0.112939691	-0.088825254	2.062441233	-0.153958727	0.222019938	95.82948048	0.128	3	3.115562194
2	-2	3	0.556595495	-0.495452697	34.4934294	-0.163234563	0.162800445	-0.307158732	0.315279757	94.95646081	0.816346275	-0.793229266	48.30253832	-0.073196149	-0.075300957	13.95819002	-0.689341296	0.583931176	92.74731959	0.16	3	3.115562194
2	-1	-1	-1.845442826	0.199240074	163.3434265	0.173328142	-1.189883145	-0.515209829	0.520789422	104.9257741	1.197083051	-0.358186003	49.32725568	-0.033909235	-0.214012355	7.024339064	1.109366026	0.11225519	101.6898374	0.176	3	3.115562194
4	-4	0	-0.714852746	0.307605594	103.5709732	0.273581046	-0.371039518	-0.42514558	0.329013358	260.3237487	-0.68898428	0.527192405	163.3862525	-0.020559718	0.23356934	13.56571252	-0.093543787	0.048674862	181.2686571	0.224	3	5.809120549
4	-3	1	-0.193170522	-0.229698898	86.45366144	-0.116225266	-0.082842233	-0.099742673	0.040944474	178.7727043	-0.704061301	-0.256732447	119.8711403	-0.076730058	0.009221062	10.29588721	-0.203992731	0.326624177	130.3871229	0.24	3	5.809120549
4	-2	2	-0.101396296	0.169487886	57.0357839	0.037323131	-0.076466693	-0.214021465	0.330902312	127.842573	-0.771001488	-0.351383115	23.80309001	-0.256581925	-0.003365992	-15.55030878	-0.585385554	0.203825513	94.30787108	0.192	3	5.809120549
4	-1	-3	0.074693693	-0.051609455	57.81881338	0.061407251	0.003829774	-0.871896744	0.10142175	116.6868346	-0.640014364	-0.770734986	155.6894644	-0.049428115	-0.216730159	-5.617857707	-1.419530027	0.018183554	123.5958227	0.16	3	5.809120549
5	1	1	-0.705899641	0.050679239	80.26065716	0.038345499	-0.342579054	-0.369925532	0.263387638	315.1535346	-0.364940963	0.027034695	10.32166471	-0.014925233	-0.010931251	17.08709293	-0.121726117	0.293632585	246.4390231	0.128	3	4.548450246
6	-5	0	1.441272726	0.242097827	123.4692814	0.221116289	0.807861142	1.117228861	0.297732764	479.1595839	0.171076608	0.097786241	-44.7501028	-0.020156436	-0.033011278	9.586839697	0.234422257	0.158251359	361.5166886	0.24	3	2.925258949
6	-4	1	0.126540347	0.067137019	80.83376953	0.026628039	0.057958972	0.237939664	0.173347338	349.3389722	0.241604274	0.120399881	-52.52827932	-0.029503926	0.018390319	-16.45633851	0.233387579	0.205859103	261.5732486	0.256	3	2.925258949
6	-3	2	0.468359753	0.13744569	118.1436628	0.053826531	0.365089035	0.258912468	0.214806103	251.4381853	0.274657174	0.093455533	12.44088962	-0.010061129	0.014313156	6.208730958	-0.121209188	0.287375647	147.0771296	0.256	3	2.925258949
6	-2	3	-0.424382591	-0.081988207	62.98890237	-0.028656953	-0.2219006	-0.077852166	0.367700068	138.1943575	0.697415517	0.197283395	40.19298653	0.021248852	-0.099496708	-14.22739059	0.626165634	0.629788148	102.9107771	0.192	3	2.925258949
8	1	0	-1.209831794	-0.035546129	97.73115614	-0.022601269	-0.652094011	-0.803345088	0.023842639	168.1305512	-0.468641754	-0.178152698	49.80669483	-0.116588443	-0.006700654	-7.479930257	0.117501463	0.000638868	107.474415	0.208	3	4.598107905
8	1	1	-0.146691155	-0.007254638	72.60857465	-0.073912479	-0.049508156	0.079699925	0.078345851	113.0107169	-0.769140303	0.006736643	78.24461434	-0.210465544	0.113961749	-39.64873356	-0.012014737	0.172740306	67.63103639	0.272	3	4.598107905
8	1	2	-0.007621804	0.100124168	64.50506522	0.114141963	0.007075899	-0.221464571	0.200137901	70.9205798	-1.696652189	-0.897798529	103.2704518	0.705327985	0.244697305	2.681449495	-1.049665706	0.009200954	52.06113415	0.208	3	4.598107905
9	-2	0	-1.627412306	-0.054507346	114.9562309	-0.068095085	-0.851300382	-1.993642859	0.437749356	325.6262087	0.220669611	0.07166978	-64.05809975	0.005127627	-0.024711157	7.448978829	-1.33912138	0.471683444	243.7975265	0.208	3	3.905239849
9	-1	-1	-1.695806567	0.279120744	182.6422335	0.141022967	-1.118030972	-1.040804276	0.520822515	227.5775808	0.689610911	0.024630518	-57.75276396	-0.03545102	0.023363916	-7.094308634	0.661565404	0.199490213	104.6348259	0.272	3	3.905239849
10	-3	0	-0.178738023	0.045584927	91.21469151	0.172240581	-0.124184305	-0.072609379	0.399776433	166.630644	-0.315110955	-0.026123557	8.197904388	-0.027919907	-0.019132077	5.857186581	0.164061153	0.52849928	100.859811	0.224	2	2.128248194
10	-2	1	2.922418619	1.067923103	26.52859454	0.411724138	-0.002951836	0.017831049	0.659218551	90.22357652	-2.032551115	-0.437428024	14.92293354	0.040652594	-0.019608601	1.191980659	-0.122253458	0.179276293	86.95514427	0.096	2	2.128248194
10	-1	-2	0.036232939	-0.384779712	76.34118882	-0.064653248	0.040113161	-0.341261522	0.170546877	96.34369371	-0.592124218	-0.31038641	42.64426328	0.179644626	0.028268251	-5.050817803	-1.457415886	0.552211087	82.74481545	0.24	2	2.128248194
11	-5	0	0.168832888	-0.488739523	33.26384284	-0.064801403	-0.010841764	0.030093542	-0.045825914	97.97653447	-0.942480489	0.528188357	-134.1131299	-0.013726517	-0.055572455	-11.241588	-0.569982297	0.373874558	68.82896963	0.192	3	7.835407145
11	-4	1	-1.835514771	0.576969678	70.21346358	0.130674197	-0.570832077	-0.931934994	0.543618606	78.4429222	-2.616718537	0.668297945	103.6262744	0.20529839	0.209369059	-4.675689858	-0.047224164	0.406405626	56.99039599	0.176	3	7.835407145
11	-3	2	-1.402761581	0.712235698	58.67635818	0.182470459	-0.519928847	-0.425893358	0.513573879	67.5726222	-4.413651133	1.369043955	77.2759603	0.099586448	-0.177648568	22.84327442	-0.006405881	0.003407028	67.17874164	0.208	3	7.835407145
11	-2	3	0.120417935	0.231226927	45.30443238	0.18897408	0.047439246	-0.09057839	0.08233038	77.89827078	-2.566629889	1.739179361	183.0189223	0.374534571	0.002725554	28.10439553	-0.66190458	0.126023015	76.03919915	0.144	3	7.835407145
14	-3	2	-0.172126666	-0.581062808	50.73949965	0.002014552	-0.002143049	-0.290173779	0.157605719	153.1248594	0.254854412	-0.862162525	44.46747879	-0.105712564	0.08502547	-1.969172765	-0.275966878	0.322912007	125.122296	0.16	2	3.613085994
14	-2	3	-0.251890288	-0.18546246	44.03360583	0.00888376	-0.103022828	-0.254111818	0.324603923	121.7402748	0.445762483	-0.766945174	11.85962094	0.126216791	0.003305997	-1.405091623	0.053819294	0.341071172	92.54456202	0.208	2	3.613085994
14	-1	-1	0.045307581	-0.069195675	86.11816167	0.116637188	0.106334172	0.093623957	0.379369872	91.09984531	0.88912593	-1.404993691	17.01949543	-0.050493694	0.26818104	-3.422040447	nan	nan	nan	0.192	2	3.613085994
15	-2	0	-0.84872539	-0.148413191	95.5902231	-0.005659705	-0.502840829	-0.766819649	0.231782044	243.5206816	-0.275351638	-0.08795496	53.72935894	0.032883243	0.058432072	9.424750718	-0.264672134	0.396997861	175.1144371	0.208	3	3.02660494
15	-1	-1	-0.234054293	0.031661863	88.03837552	0.028716834	-0.203835791	-0.338965002	0.440146533	174.4673898	-0.282674952	-0.211548109	76.70988747	0.021764813	0.080935395	-7.086695846	-0.179826201	0.382464911	74.245416	0.208	3	3.02660494
16	-4	0	0.821952101	0.13053348	92.95926754	0.21286084	0.458762564	0.528782228	0.407268887	361.5150588	0.154457313	0.040536596	-65.61991144	0.013852697	0.019175917	-2.90947698	0.019690065	0.332580639	273.5492662	0.208	2	2.384398535
16	-3	1	-0.02359777	0.035581136	83.48706484	0.030503308	-0.01282637	0.026259817	0.380698888	258.2058607	0.266447618	0.107073124	-42.62184231	0.007129539	0.080708651	7.638928603	0.167751996	0.582927104	181.3862251	0.208	2	2.384398535
16	-2	2	0.637699223	0.565042296	61.96122275	0.253667097	0.323137403	0.211293871	0.613285833	170.1398442	1.004933036	0.146196944	-39.34557175	-0.037128284	0.094599638	-22.54236245	-0.134130377	0.401721093	109.9537855	0.192	2	2.384398535
16	-1	-1	0.034986694	0.404090657	110.6528847	0.132597239	-0.002707029	-0.125113941	0.39382775	97.00764871	0.85886482	0.265373371	22.55290073	0.307488769	-0.226425927	26.08822913	nan	nan	nan	0.192	2	2.384398535
18	1	0	0.876739829	0.044592172	102.9218476	0.183202395	0.516847506	0.808836475	0.119330384	347.902976	-0.464606823	0.092156196	-42.86607563	0.005864354	-0.044941076	7.469985493	0.11964294	0.011061316	257.0271124	0.224	3	6.023172107
18	1	1	-0.186972852	0.229260878	82.29058047	0.221475454	-0.156008443	0.032798376	0.04710622	245.9724999	-0.572231061	0.212463157	25.56886533	-0.019059396	-0.12327594	-4.585250886	0.070476283	-0.160131842	174.4644616	0.192	3	6.023172107
21	1	0	0.542082481	0.189252887	80.61080213	0.029170035	0.20930682	0.424275179	0.428020538	234.4937444	-0.992512036	0.208758032	-91.87883728	-0.006164532	-0.070957149	-7.591533094	-0.161003091	0.516506036	170.824773	0.256	3	6.136438735
22	-4	0	-1.175010238	0.124705658	117.3025805	0.277515473	-0.807034248	-0.990634133	0.398385525	342.9205503	-0.075136642	0.029975943	93.35556251	-0.041811754	0.041850748	3.07090801	-0.147204994	0.240621921	256.8588326	0.24	3	3.040136324
22	-3	1	-0.088476843	0.016879799	92.24019035	0.008730277	-0.114787116	-0.157000833	0.252842684	251.9988422	-0.18415539	0.000277478	86.96859824	-0.039631373	0.001336034	-11.27126106	-0.163662871	0.326376968	175.6617937	0.256	3	3.040136324
22	-2	2	0.107642811	-0.095166733	121.6645556	0.011543259	0.061734652	-0.185364265	0.3379973	166.9429482	0.111057788	-0.321326124	34.2160749	-0.017831602	0.008933013	-9.492690916	-0.508112185	0.720376789	93.13141813	0.288	3	3.040136324
22	-1	-1	0.616826361	0.155952277	170.6930979	0.000272993	0.480154676	-0.284357575	0.776522775	97.58222434	1.526394392	-0.777420773	60.06836481	-0.097613706	0.144158321	1.998929611	-1.469176715	0.324365274	78.30432166	0.224	3	3.040136324
23	1	0	-1.265078729	-0.167385034	119.128901	-0.160681353	-0.760160283	-0.861291724	0.128595129	203.9558874	-0.374880602	-0.049519727	126.2666262	0.069735776	0.00869532	9.407339646	0.045347852	0.395501788	146.3152268	0.256	4	4.312744567
23	1	1	0.000315876	0.07801253	35.51905473	0.046826007	-0.014061008	0.035570656	0.425635395	151.3922079	-0.51814603	-0.124621163	129.8856938	-0.08515542	-0.055612133	-2.121766027	-0.063467308	0.420908811	139.4790337	0.192	4	4.312744567
23	1	-4	0.433969651	0.343696264	52.86271475	0.071791968	0.155173324	-0.219919463	0.418536061	221.4276907	-0.189373431	-0.289421821	98.66482479	0.005308117	-0.025487913	-6.8552552	-0.518462737	0.339303073	189.2545902	0.16	4	4.312744567
24	1	0	-1.455472274	0.489171844	116.1940079	0.13727518	-0.800781941	-1.059808613	0.423577122	355.9557531	-0.136706211	0.040649264	-9.595886244	0.033378742	-0.070162459	39.37887782	-0.168909075	0.211635812	244.4497128	0.224	3	2.021603062
24	1	1	-0.09816457	0.378940454	64.27667448	0.195489115	-0.030963486	-0.152554978	0.295329029	229.9003353	-0.043173613	0.192114163	-73.32943041	0.07821005	0.025084392	-10.22128294	-0.162295984	0.170645633	151.2074982	0.224	3	2.021603062
24	1	2	-0.60698455	0.213284309	43.29996257	0.103473554	-0.23411406	-0.221790628	0.321317284	136.9025182	-0.220602675	0.0955553	-11.36400709	0.039384876	-0.006492795	0.487943894	0.025631527	0.244872927	104.1838379	0.192	3	2.021603062
25	-4	0	1.428935254	0.353243752	70.1315322	0.127153225	0.564214455	0.955384552	0.623914322	98.76003365	0.41217021	-0.333853673	96.64504445	-0.082366493	-0.026737504	32.52017955	-0.129975116	0.480932507	71.72909594	0.192	3	3.125877192
25	-3	1	0.182064464	-0.018650798	28.57343644	-0.017349954	0.037744841	-0.031915313	0.421129434	74.01311181	2.447464786	-1.623991862	61.52319949	-0.487861026	0.531200598	-19.40845945	0.142449683	0.630774233	60.04286375	0.16	3	3.125877192
25	-2	2	1.738917943	0.081406093	17.43122978	0.20897289	0.15090765	0.215207706	0.69988868	59.30638632	1.313860114	0.057413703	33.7177402	-0.262617877	0.044148173	11.69802191	-0.123614181	0.467287945	59.84536817	0.192	3	3.125877192
25	-1	-1	-1.061255047	-0.140758572	116.680127	-0.116965929	-0.568978836	0.090008454	0.453182761	60.75764098	0.934902756	-0.443756016	-0.042505896	0.174091878	-0.129758456	-11.56419803	nan	nan	nan	0.224	3	3.125877192
29	-3	0	0.947566487	-0.353624781	78.48201732	0.136813455	0.437954324	0.623026168	0.194424376	250.43023	0.147769859	0.597527867	-83.0796255	0.034082318	0.025823893	3.559696499	0.074557331	0.524463273	193.7576409	0.224	3	5.915636127
29	-2	1	0.074440057	0.196234454	54.26981552	0.076371108	0.024466399	0.072942458	0.691842031	187.2304446	0.65445255	0.856920641	-16.00034523	0.056962199	0.032523943	-6.987453352	0.154468649	1.024365551	151.4053236	0.192	3	5.915636127
29	-1	-1	0.09326986	0.182223866	38.94356446	0.075905769	0.064950334	0.228583131	1.20600227	165.7740697	0.465429059	0.880278761	133.7923653	0.045256225	0.046294366	1.358273212	0.241098233	0.808047228	104.2571638	0.144	3	5.915636127
30	1	0	1.239859515	0.187001167	36.83265503	0.050841691	-0.333695395	0.680217065	0.42122204	562.6454746	-0.127772721	-0.286781147	205.3317611	0.045597463	0.086495237	-84.80154527	0.324724561	0.364352919	538.5062655	0.112	3	6.859655133
30	1	1	0.55564994	0.152491748	37.00530275	0.097159055	0.156884554	0.301240841	0.353659284	534.556475	0.016022859	-0.222407947	-1.734150413	-0.010915171	-0.006569342	-46.71633506	0.132739773	0.237254211	496.7517213	0.128	3	6.859655133
30	1	2	0.590320724	-0.016914761	83.94394896	0.109095295	0.370379288	0.115479096	0.225559729	492.1367043	-0.014404828	-0.29197546	-24.15720962	0.003960334	-0.01405832	3.929981288	-0.249736904	0.022188687	416.9924309	0.384	3	6.859655133
30	1	3	-0.190572142	-0.546235712	85.57279243	-0.278421182	-0.116298329	-0.22186708	-0.016279381	401.6029082	0.338692574	-0.317659656	-103.9243658	-0.004542658	0.011421379	0.456206078	0.005694859	0.277111596	321.2065712	0.24	3	6.859655133
30	1	4	0.162841412	-0.185980155	112.0617941	0.013558382	0.154219079	0.066976893	0.247696408	305.7868196	0.607420738	-0.31473877	-114.3465734	-0.098463431	0.018731387	-35.116283	0.071616951	0.286862369	205.138188	0.272	3	6.859655133
30	1	5	0.717292252	-0.290318608	102.0221177	-0.013307169	0.419984751	0.193626151	0.210573374	186.0867058	0.83296984	-0.783274962	-23.31860663	0.017951458	0.012316401	10.60097065	-0.372446586	0.305497319	128.9209863	0.192	3	6.859655133
31	-3	0	1.423580944	0.016149806	126.9635429	0.095723322	0.86739511	1.151079691	0.54492426	689.1546057	-0.115924362	-0.133960776	-59.829247	-0.014481156	0.019502275	1.113560961	0.172282994	0.522605225	566.8746554	0.272	3	3.442438696
31	-2	1	0.00027676	-0.161113113	91.19957312	-0.001803795	0.00394412	0.162408292	0.522403005	559.3143043	-0.111862841	-0.146025668	-74.44190597	-0.004204094	-0.009263415	21.69891899	0.135938821	0.589270273	474.8769099	0.256	3	3.442438696
31	-1	-1	-0.065100905	-0.078489653	83.28979469	0.026180818	-0.027409623	0.011429168	0.652137101	430.156661	-0.149981609	0.005903787	19.89756462	-0.008492734	0.008316586	4.092856934	0.012882017	0.4731933	226.6349115	0.208	3	3.442438696
33	1	0	0.446270403	-0.590799978	34.89391178	-0.066577779	0.102593853	0.20575561	-0.404176719	166.9439334	-0.259078544	1.190028761	53.91083206	-0.004863662	0.053131545	-11.61571448	-0.07081125	-0.002491596	161.1435613	0.256	3	6.987244019
33	1	1	-0.15454472	-0.219413616	51.35725208	-0.065946503	-0.086550433	-0.081791635	0.040153693	164.2545494	-0.212032133	0.908653882	155.1328976	0.120056907	-0.164807203	-5.969716193	-0.027304748	0.333761772	143.0727723	0.144	3	6.987244019
34	1	0	1.512411576	0.595071928	65.34853449	0.323483704	0.481831778	0.724413658	0.806708466	137.7105509	1.03567312	0.287833559	1.375522937	-0.147079324	0.048926051	7.827630933	-0.059763477	0.499806526	88.87181377	0.192	3	2.966402962
2	1	0	0.771911176	-0.429348735	26.66701521	-0.029795673	0.119506646	1.521939499	-0.659696845	382.7477794	0.255298314	0.067177286	26.61091304	-0.002478216	0.010518168	-5.847698479	1.476979297	-0.689596292	367.7480114	0.192	3	2.37251688
4	-16	3	1.698463826	-0.229529955	70.56169581	-0.131374367	0.560572197	0.986165538	0.288200514	99.08731776	1.901311964	-0.098769112	68.71301468	0.16252436	-0.111115109	4.607151245	0.599663761	0.572179082	75.66725992	0.288	3	6.245666236
4	-15	4	1.604135247	0.339857014	69.88254421	0.138877001	0.532874695	0.691292973	0.511838439	90.56401563	1.943866476	-0.847657449	107.5900027	-0.338432545	-0.246087393	29.04125434	-0.268266211	0.172905317	75.76632284	0.16	3	6.245666236
4	-14	5	0.024014619	-0.212188646	21.6780065	-0.051442939	-0.007700506	-0.044163657	0.173722934	87.96097242	1.989991902	-0.205930844	33.92852553	-0.28062636	0.165073272	7.027208202	0.104281848	0.319026565	87.52829667	0.112	3	6.245666236
4	-13	6	0.723700725	-0.150918247	54.63547573	0.051371853	0.25845997	0.19202722	0.384039195	103.1415086	1.512603581	-0.890819003	109.0356223	0.154891242	0.232412305	-3.445527526	-0.080618638	0.481087742	87.17074225	0.176	3	6.245666236
4	-12	7	0.152466633	-0.300475723	28.95289731	-0.023807498	0.00077527	-0.066912051	0.486368722	87.2549829	2.00044957	-0.95367344	58.89013684	-0.276148383	-0.121318499	34.91783829	0.130471518	0.525945665	89.35298537	0.192	3	6.245666236
4	-11	8	0.94015908	0.679291036	40.34716463	0.131390556	0.202528119	0.131478601	0.516141622	90.00400917	0.941229377	-1.65197981	149.9912224	-0.595425436	-0.323127015	36.86912628	-0.128676934	0.055484109	88.22450929	0.192	3	6.245666236
4	-10	9	1.048580547	0.516550654	29.12669127	0.234082363	0.206848076	-0.139049904	0.033830461	91.74276662	1.376481834	-0.693137757	149.5799809	0.104539947	0.068740153	-9.172791756	-0.401279871	-0.290035873	100.7529949	0.128	3	6.245666236
4	-9	10	2.445665842	0.729722633	8.41216165	-0.044903971	0.050748202	-0.311740964	-0.335554755	124.6970069	1.039485993	-0.257329362	168.5647699	-0.125091712	0.132077491	23.7689286	-0.256175142	-0.381084471	157.429871	0.16	3	6.245666236
4	-8	11	-0.019507488	-0.57692959	28.1849135	-0.218006045	-0.005360861	-0.179907663	-0.496136013	183.0633974	0.683785728	-0.021579105	167.262145	-0.030547596	0.013801263	12.12123509	-0.13990292	-0.356173166	178.894878	0.128	3	6.245666236
4	-7	12	0.010227186	-1.182165238	90.13914173	-0.420275707	0.010279404	-0.074983722	-0.39326783	202.5404966	0.552870319	-0.132537642	154.3460064	0.054475631	0.05603213	-3.225732692	-0.027250164	0.292423172	180.7355472	0.192	3	6.245666236
4	-6	13	-0.105326064	-0.261247648	56.41494643	-0.023547359	-0.017889637	-0.022230498	0.306110107	181.5266771	0.238060876	-0.297414664	175.5499245	0.024626272	-0.058522559	-24.01787464	0.096824468	0.434615515	164.8824237	0.16	3	6.245666236
4	-5	14	0.203803149	0.038416058	61.31262859	0.050322571	0.049522274	0.12951719	0.43218533	166.1059523	0.488316658	-0.783140826	166.8714951	0.034297922	0.133768769	-0.302339997	0.138096754	0.426688347	153.4662998	0.208	3	6.245666236
4	-4	15	0.212028632	-0.300380559	85.97598009	-0.0327523	0.157142035	0.15025862	0.407907185	163.4104841	0.241202888	-0.699692834	117.156528	-0.003006024	-0.160248584	0.927738443	0.089877988	0.68869585	138.7923234	0.208	3	6.245666236
4	-3	16	0.477116922	0.68346451	98.43982686	0.219261517	0.2677141	0.135318744	0.703862542	153.8669998	0.202669367	-1.422682166	152.0356143	0.133943073	0.077572739	-2.872722761	-0.268140853	0.025160498	118.2503935	0.24	3	6.245666236
4	-2	17	0.317402381	-1.491997131	19.65557449	-0.021044966	0.02800582	-0.205536981	-0.303761684	174.7333417	0.022122811	-0.086707716	191.0537774	0.010549134	-0.001789659	-4.451125001	-0.199081864	-0.229514602	202.6199491	0.176	3	6.245666236
4	-1	-1	-1.162428052	-0.087389167	146.9294225	-0.080671567	-0.777489455	-0.172798371	-0.222205423	227.6408404	0.197196829	-0.154832692	184.4872446	-0.106534612	-0.00533738	-10.22756105	nan	nan	nan	0.256	3	6.245666236
5	-5	0	1.1413231	0.020678415	29.50624551	0.050316297	0.235333863	1.29492121	0.534639725	350.6528876	0.141702905	-0.014029741	66.33893626	0.037287088	-0.013422003	1.319876027	1.060253374	0.551300074	334.8767211	0.176	3	1.90931097
5	-4	1	0.969335018	0.10785218	33.40058307	0.04235552	0.199295884	1.059389436	0.552626671	335.1153062	0.117750866	-0.065612247	50.19258427	0.008993205	0.024071024	-1.207220821	0.91712136	0.55751174	316.7650396	0.256	3	1.90931097
5	-3	2	1.144312169	0.170473259	25.03239097	0.028019214	0.204082476	0.913670201	0.559748245	317.2956779	0.212466031	0.025942645	65.47270306	0.02046085	0.01238773	-10.48873041	0.699463319	0.559241905	299.0729498	0.176	3	1.90931097
5	-2	3	0.371144733	-0.157778732	8.194927871	0.042702455	0.041842186	0.710724443	0.560819484	297.6702025	-0.013068226	-0.042712019	-9.444203374	-0.009340468	-0.023983264	17.673725	0.664517934	0.54143715	292.6239068	0.16	3	1.90931097
5	-1	-1	-0.446260904	-0.302837092	98.15328763	-0.081243888	-0.233944939	0.62281588	0.585854903	305.9844046	-0.073004274	-0.165582886	12.64545497	0.001354678	-0.016389203	-8.244406892	0.753609612	0.435569325	179.3137606	0.224	3	1.90931097
6	-2	0	-1.661415793	-0.457368587	92.09751222	-0.123186059	-0.694222015	-1.115644682	-0.015501464	383.1272616	-0.401386122	0.371972097	11.46295066	0.012501904	-0.017016652	-19.27139147	-0.467371324	0.223966398	323.3739479	0.224	3	6.847830987
6	-1	-1	0.600404652	0.317722876	98.88294909	0.120579473	0.332909721	-0.539311698	0.365471283	336.0874389	-0.566343514	0.34871834	34.15425401	-0.012341258	-0.004648084	-8.602609892	-0.698094188	0.174797197	193.3223649	0.176	3	6.847830987
9	-8	0	1.431122289	-0.321579417	97.49091104	-0.005320649	0.734361233	1.216066437	-0.067573145	455.6025705	-0.10109624	0.00203645	-99.53757245	-0.021034378	-0.013069128	7.283480405	0.448858997	-0.171537877	349.4628273	0.208	2	3.659662437
9	-7	1	-0.031748772	-0.13473009	65.77376488	-0.130847479	0.022921985	0.348787256	-0.088211655	320.206369	-0.108477234	0.114306062	-84.49459101	0.115609714	0.058732159	-7.98984157	0.368085401	0.109156401	245.0337563	0.208	2	3.659662437
9	-6	2	0.479325538	0.409350116	61.72450037	0.331644824	0.19463858	0.335530578	0.339743038	201.7156061	-0.215208708	0.244632184	-50.14017437	0.012758269	0.031401447	-8.937566663	-0.049301271	0.113748295	133.9712496	0.224	2	3.659662437
9	-5	3	-0.51655477	0.288777302	81.49594538	0.025134332	-0.28971388	-0.149161314	0.14670257	120.2116689	-0.903019297	0.501153149	9.738680938	0.110284317	-0.053045294	-1.288747411	0.288765033	0.225059337	57.61547381	0.272	2	3.659662437
9	-4	4	0.61248988	1.466903847	34.7395531	0.191144785	0.074768618	0.208149087	0.282436194	58.64528684	-1.381235872	1.190710708	57.73679985	-0.664006201	-0.208563567	-5.281507968	-0.161485609	-0.183323721	61.42343191	0.144	2	3.659662437
9	-3	5	-1.389945132	-0.225020602	54.56946574	-0.136413346	-0.499773517	-0.683765717	-0.262034243	82.51083604	-0.781710799	1.159657845	65.08698471	-0.057432798	-0.11443902	14.7303757	0.109955312	0.08559242	67.500841	0.192	2	3.659662437
9	-2	6	-0.685939987	0.937233091	23.88346533	0.07691255	-0.068228789	0.030135206	0.265181924	74.52031724	-1.579473867	0.480873864	52.83282036	0.051249693	0.113193176	-5.074841804	-0.025527157	-0.002936618	68.76768431	0.144	2	3.659662437
9	-1	-1	-0.182573508	0.874348351	66.56204631	0.138114634	-0.028703726	-0.032421214	-0.128417107	65.2081437	-1.533165244	-0.212771223	66.09756454	0.060206338	0.266747749	-22.35034477	-0.193744306	-0.568883757	44.47969157	0.208	2	3.659662437
11	1	0	-1.046081016	0.095232552	99.04896754	0.023990868	-0.59439294	-0.773467232	0.154831607	299.2838264	-0.341633081	-0.043163437	56.67322346	0.073906686	-0.034996459	29.48256527	-0.189399304	0.144803416	221.4164459	0.208	4	2.410998639
11	1	-7	0.136053942	0.011626245	92.0115734	-0.018323625	0.042626917	-0.222773794	0.173901411	220.4079228	-0.331047052	-0.028213544	63.96277362	0.052344849	-0.046345836	-11.56129147	-0.598090118	0.257740271	159.6068111	0.208	4	2.410998639
12	-5	0	-0.381936065	0.307406743	53.19114105	0.106595042	-0.202556644	-0.15006712	0.257769613	300.5910377	-0.40982212	-0.008955561	11.56849778	-0.010426409	-0.016519047	12.80977393	-0.006165571	0.127378966	260.8950876	0.208	3	3.913523453
12	-4	1	-0.551683111	-0.028710344	70.0964896	-0.064626245	-0.299071559	-0.130472962	0.147574364	256.8547702	-0.412586596	-0.062131406	50.18336329	0.003838819	0.016030469	-10.59455892	0.166131045	0.254272031	204.8134444	0.192	3	3.913523453
12	-3	2	-0.218822233	-0.377806398	44.73140503	-0.033356271	-0.138279496	0.095004075	0.241629389	201.2569892	-0.418161859	-0.172615737	71.0182618	-0.102376332	0.049984137	-22.24928649	0.193174072	0.370234084	182.7088145	0.192	3	3.913523453
12	-2	3	0.098742696	-0.211338477	51.90406409	-0.019169381	0.025605997	0.001099498	0.403542595	192.3493659	-0.551193496	-0.275537896	86.07173658	0.0434136	-0.019624244	7.289507019	-0.201039985	0.511813212	179.566885	0.304	3	3.913523453
12	-1	-1	1.403692055	-0.144214355	138.7176712	-0.078267986	0.85739956	-0.380757962	0.466995011	203.5856515	-0.172956026	-0.295641985	91.69972961	-0.175399465	0.005636575	1.452571134	-1.071449067	0.26173277	177.1145105	0.272	3	3.913523453
14	-4	0	-2.139836913	1.238403168	140.5811582	0.404704586	-0.460605072	-0.507515746	0.93026011	329.5847046	0.586583828	-0.112628529	34.66755081	0.003660731	-0.017913353	4.849222074	0.232953108	0.137593114	265.8219781	0.256	3	4.381110903
14	-3	1	0.380835762	0.223740325	73.62050821	0.012544678	0.218638412	0.250771477	0.033290884	274.0321993	0.286341011	-0.065525138	80.45490326	0.017277579	0.010399603	10.24316613	0.06609428	-0.099967677	227.6046181	0.208	3	4.381110903
14	-2	2	0.096254477	-0.726590304	83.58008723	-0.121550573	0.059210586	0.151497522	-0.11290004	221.0864337	0.359352077	-0.169028545	74.39998769	-0.042496566	-0.105739703	-14.987592	0.231387157	0.24358002	184.2930983	0.256	3	4.381110903
14	-1	-1	0.216458909	-0.389320944	80.73585146	-0.207069431	0.079337408	0.388812904	0.078093555	265.1218295	0.169992204	-0.128609099	129.8538499	-0.115520852	0.00457883	8.411445764	0.264598385	0.210073464	136.4337235	0.24	3	4.381110903
15	1	0	0.747333303	-0.123362134	60.48339189	-0.042086687	0.284192331	0.245346959	0.485971053	117.6319057	1.620158594	0.014575729	9.52315603	0.080686722	0.045016482	-2.307004498	0.052007903	0.591082521	81.20816942	0.208	3	4.362160609
15	1	1	-0.178520635	0.077942171	36.94390466	-0.000476719	-0.061347574	-0.056296179	0.205117957	97.96516091	-0.145720689	-1.774083231	69.47028447	0.193369126	-0.28195751	-33.78792802	0.027836988	0.061403248	75.49586235	0.144	3	4.362160609
17	-8	0	-0.579029397	0.761662473	38.43205027	0.112594918	-0.133277048	0.050298408	0.69589537	190.9951086	-0.5271503	-0.137344145	55.48622576	-0.092135254	-0.038376211	0.750506042	0.186664953	0.51459851	163.1443219	0.176	2	4.340684887
17	-7	1	0.126517224	0.41505934	55.7700186	0.140185091	0.088045544	0.156103982	0.514096302	160.9564976	-0.547852552	-0.178348017	43.61194099	0.026249447	0.035780459	28.15038405	-0.064721654	0.383163304	120.2722958	0.208	2	4.340684887
17	-6	2	-0.213734664	-0.395546694	46.18659872	-0.018251955	-0.114029331	-0.078591348	0.389432463	117.8187612	-0.743313305	-0.182714072	70.17751961	0.068515391	-0.02447138	8.857773119	-0.069742131	0.668594175	97.92468808	0.144	2	4.340684887
17	-5	3	-1.548450708	0.799763098	60.29108302	0.180892231	-0.441926055	-0.450636854	0.673736186	116.5326192	-0.558872858	-0.579030812	43.88465831	-0.226579153	0.072629869	7.264041266	0.263903699	0.136538842	102.7899589	0.208	2	4.340684887
17	-4	4	-0.61058922	-1.156021305	51.45852494	-0.116688479	-0.104856739	0.143254384	0.095021795	122.9167162	-0.754905481	-0.402678605	84.00477475	-0.096886682	-0.024334237	3.601179856	0.259088519	0.541704773	135.9410589	0.176	2	4.340684887
17	-3	5	-0.188007493	0.55818413	81.89757561	0.208693561	-0.104455146	-0.004461342	0.495497198	131.0213112	-0.439911996	-0.430747499	82.04736771	0.017986452	-0.004552076	-4.282896506	0.108676542	0.067092066	74.12348527	0.16	2	4.340684887
17	-2	6	-0.069350254	-0.409713253	46.77617887	-0.090194691	-0.053973031	0.123505866	0.057056455	70.51155149	-1.084934488	-1.240358213	135.9082983	0.172812207	0.040273333	3.165778782	-0.036092318	0.162730136	66.07895866	0.208	2	4.340684887
17	-1	-3	-0.289218465	-0.373158633	79.75298054	-0.043922019	-0.111340948	-0.150294915	0.049027744	75.42660017	-1.181978784	-0.876368235	119.8832328	0.182600371	-0.050239201	10.50893663	-0.170336986	0.437408133	48.30458275	0.208	2	4.340684887
18	1	0	-1.381399622	0.916526836	99.38696284	0.234461275	-0.504692036	-0.650031851	0.654410189	215.599205	0.120857268	-0.056997365	12.848267	0.05934338	-0.041027529	9.552906365	0.111150885	0.182472429	148.0866549	0.224	4	0.372069679
18	1	-1	1.146215024	-0.089050125	68.67340012	0.142651672	0.466911006	0.159746057	0.19745413	134.5558336	-0.022017502	-0.01319178	3.351208828	-0.041051924	0.020027473	-6.061211592	-0.438311366	0.138342112	69.4709535	0.192	4	0.372069679
20	1	0	1.395408998	-0.074402827	164.9450965	0.142065257	0.9390062	0.696536579	-0.468007573	594.8418384	-0.011894518	0.016297323	232.0662758	0.028604219	0.005321265	7.03676031	-0.278367612	-0.661563615	544.6737754	0.256	3	7.130343286
20	1	1	0.21013637	-0.270972718	123.4901992	-0.073105664	0.186951261	-0.345598367	-0.670467327	695.208523	0.09355244	-0.012966201	227.3091557	0.00264124	0.018918332	-6.122359527	-0.57852326	-0.663876838	651.3417101	0.24	3	7.130343286
22	-1	-1	1.059138797	-0.222789786	122.8034409	-0.074943528	0.597705933	0.253136488	0.566790182	196.0765612	0.480544717	0.147241253	42.79938266	0.032140156	-0.050664482	-13.26580033	nan	nan	nan	0.272	3	2.9402549
1	-2	0	0.663347595	-0.519587559	205.1017129	-0.388203564	0.409645947	0.444676101	-0.026221251	448.4016917	-0.017195039	-0.024677677	3.43937195	-0.05244062	-0.034291334	6.20031123	0.02669337	0.704485425	292.6380133	0.368	3	0.432500378
1	-1	-1	0.247350035	-0.209452355	191.5714853	-0.103579989	0.171955047	0.018360105	0.863920219	272.5166272	-0.010053212	-0.077338373	-2.461368411	0.01954153	0.051177235	6.547822436	-1.330993281	0.81773906	148.9063201	0.272	3	0.432500378
3	-2	0	1.541240987	0.87978343	104.9338763	0.134983892	0.768120556	2.061216802	-0.265296137	228.0878485	-0.192349408	-0.244980194	9.578320083	0.034089633	-0.032270981	-12.45297007	1.830557912	-1.065396261	217.1083555	0.416	3	2.432593225
3	-1	-1	0.877784469	0.629084255	103.8416119	0.079127118	-0.198899336	1.658315444	-1.150788052	215.7069137	-0.192972571	-0.411661042	14.12128669	0.104793514	0.038276667	-10.64960801	-1.549280575	-0.746198106	161.359496	0.224	3	2.432593225
4	-8	1	1.296573295	-0.286695042	78.1895178	0.067030051	0.50619395	0.947351935	-0.00849123	241.8769288	0.261221816	-0.033537469	-51.07657114	-0.086344607	0.008364765	19.45924429	0.406990978	0.036099788	166.6307547	0.224	2	3.560226865
4	-7	2	0.841100174	-0.176769899	51.59597872	-0.088793573	0.295636428	0.418007821	0.068316908	161.3536182	0.359074622	-0.079174894	-20.86595751	-0.045527961	0.003135982	-23.83377347	0.084365798	0.269284908	115.9166821	0.192	2	3.560226865
4	-6	3	0.101778779	0.079395599	33.49413832	0.020500381	-0.002543669	0.201187245	0.364209974	107.435013	1.494205038	-0.068218305	0.205481998	-0.056746399	-0.133084571	9.298708708	0.490305279	0.458995494	82.87631405	0.192	2	3.560226865
4	-5	4	1.696623115	1.104094455	41.48185183	0.13551928	0.183861061	0.474505143	0.484613777	80.17593776	-2.49092481	1.66330486	-100.1222854	-1.244215514	0.617948693	-57.99471074	0.232119439	-0.002410306	71.26087864	0.176	2	3.560226865
4	-4	5	1.416076238	-1.076319515	34.81881501	-0.054529881	0.161231122	0.26866756	-0.001766481	71.27866381	2.464771531	0.740328176	28.38149771	-0.429726956	0.464582386	4.977878809	0.158409284	0.430253311	74.49003996	0.176	2	3.560226865
4	-3	6	0.01589654	-0.654002999	12.04035855	-0.021832661	-0.031079064	0.192857651	0.497015279	75.33692349	1.045098542	0.064751774	-1.654348004	-0.490568112	-0.328225674	-24.59858478	0.705590565	0.623234556	80.46207096	0.16	2	3.560226865
4	-2	7	0.117881408	0.728508962	29.35055119	0.10204791	0.043739129	0.741663625	0.61666594	80.87721107	2.601789919	-0.9223685	72.73111459	-0.004871507	-0.033458689	-2.362101461	1.198159414	0.42708911	76.99408822	0.144	2	3.560226865
4	-1	-1	-0.040724256	0.43930026	65.65829227	0.057539848	-0.147617723	1.245053596	0.405160741	76.99629939	0.765442995	-0.541461479	134.026718	-0.084392793	0.002722078	-8.396556608	nan	nan	nan	0.16	2	3.560226865
6	-4	0	0.27896704	-0.022605479	35.22668833	-0.009178797	0.066589497	0.161015228	0.271700724	181.7975451	-0.046468881	-0.369247127	109.4313558	-0.011308836	0.018739168	6.266550163	0.068014666	0.273514569	167.8556105	0.192	1	3.990876653
6	-3	1	0.179499929	0.103045775	43.54353736	0.236519016	0.074405254	0.059111189	0.248754009	166.4407417	-0.004982459	-0.218200668	96.95810208	0.058971024	0.062766313	-1.142580976	-0.053534342	0.055037732	140.5740363	0.144	1	3.990876653
8	1	0	0.527466091	0.170396133	41.80815398	0.034449342	0.118850929	0.118105115	0.158791676	239.7993746	0.566808793	-0.315600254	-93.79613979	-0.017048068	0.13536171	-13.95596509	-0.004758786	0.084520355	195.5670007	0.224	3	3.652783967
10	1	0	-1.59739703	1.088126667	44.01352614	0.255880733	-0.322203155	-0.367416926	0.570026962	143.5928176	-0.557475031	0.620260217	34.72636255	0.074523982	-0.083908787	-2.575609814	-0.034890808	0.243909793	122.0246108	0.176	4	3.445001533
10	1	1	-0.665789923	0.905330308	40.52887406	0.041601328	-0.191608485	-0.096127445	0.271430626	118.6692139	-0.761485728	0.798668156	-26.50375469	0.06641504	-0.09975224	-11.06833745	-0.016188401	0.197564645	91.3783931	0.256	4	3.445001533
10	1	2	-2.070262038	-0.598486671	17.85047622	0.131510377	-0.135619491	-0.031310725	0.180078771	91.09783426	-0.398861526	0.093080244	4.453484401	-0.236904452	0.072510079	-0.1506619	0.017170121	0.171257175	96.90738206	0.16	4	3.445001533
10	1	3	-1.646829929	-0.354592556	23.48842408	0.026081818	-0.289611584	0.00764963	0.219226198	95.1000188	-1.021687901	0.155563253	-2.632919739	-0.062551188	0.023280085	6.93338453	0.198745371	0.374870906	94.39519021	0.16	4	3.445001533
10	1	4	-0.337928805	-0.749740872	33.68747761	-0.184292754	-0.097885035	0.211413465	0.447437239	92.08282905	-1.161227604	-0.032894718	-23.82171748	0.053603235	0.014170111	12.76106565	0.1855326	0.88759907	90.77403028	0.176	4	3.445001533
10	1	5	-0.408295598	-1.035055271	49.37371959	-0.104415554	-0.093317979	0.157063022	0.912711855	91.72376484	-2.268275832	0.028398412	-35.69452658	0.221389813	0.10918992	-3.686406359	-0.415074541	1.224119478	120.6188108	0.192	4	3.445001533
10	1	-5	-0.007938251	-1.184711507	81.65699568	-0.204377791	-0.003169975	-1.14565154	1.063247979	131.3791252	-0.298758196	-0.704353837	22.23000243	0.196386596	-0.086254946	-0.917166409	-1.91692985	1.110177549	197.8049727	0.272	4	3.445001533
11	-4	0	-0.464533765	0.028399232	75.64142958	0.028446239	-0.21353325	-0.334130225	0.195438576	501.4275909	0.01482122	-0.035885435	92.41574009	-0.002863407	-0.020473847	9.202455428	-0.100730176	0.172306503	448.6040097	0.24	3	2.667919325
11	-3	1	-0.081806546	0.486122406	48.80345312	0.116332276	-0.04939866	-0.048694216	0.153106243	447.4538936	0.071816102	-0.140095398	58.92613994	0.013980297	-0.003178383	0.267039734	0.008211348	-0.008860881	412.4805612	0.176	3	2.667919325
11	-2	2	-0.159657214	-0.174109476	5.484007259	0.008679285	0.01776503	0.027425071	-0.032352829	405.7236117	0.158605463	-0.115466999	59.61585529	0.04245086	0.058714536	6.688638463	nan	nan	nan	0.096	3	2.667919325
12	-4	0	1.217588639	0.968653944	110.4239912	0.338641666	0.560365434	0.889454935	0.797299609	257.5093356	-0.010763444	0.074024262	51.08386869	-0.097624961	-0.10541136	-2.043354989	0.114327251	0.296337609	159.1818309	0.24	3	1.68110459
12	-3	1	-0.454302615	0.667805518	58.49349929	0.054314565	-0.197741951	-0.214667817	0.396753024	134.8191528	-0.212435509	0.061379967	48.51513581	-0.088448217	0.050572123	-4.942370016	nan	nan	nan	0.304	3	1.68110459
15	-9	0	0.798034395	-0.2492837	108.7246063	-0.000341026	0.376758081	0.933925025	0.038852338	296.6896328	-0.099370767	0.280177961	69.35832698	-0.06584354	-0.05044719	3.269423555	0.647250989	0.208542044	208.6213683	0.24	1	3.564657711
15	-8	1	0.11802719	-0.133062044	82.68336989	-0.013550057	0.064529529	0.682340386	0.249555827	205.4585823	-0.108542126	0.01687001	47.84136751	0.107417293	-0.036989344	9.494897882	0.957368285	0.416062964	164.5323996	0.224	1	3.564657711
15	-7	2	1.357999274	0.516052776	107.6026191	0.39164399	0.687906642	1.065745866	0.519841656	166.9552542	-0.302898537	-0.293272356	109.7375635	0.011397245	0.005573308	-9.543801867	0.002148303	-0.040988156	109.1700351	0.224	1	3.564657711
15	-6	3	0.029561412	-0.397931599	59.06818279	0.020264233	-0.048657728	-0.010770407	-0.043129976	113.3320122	0.174641969	-0.424966437	208.2043148	-0.046065647	0.006142509	-20.24244056	0.006474422	0.05806774	98.25922417	0.176	1	3.564657711
15	-5	4	-0.314163559	-0.283489385	18.49318512	0.053334845	0.010025484	0.016774026	0.059560775	97.95876711	-0.01478859	-1.030740697	194.7115536	0.095876477	0.183213351	-9.365046592	0.123640238	-0.011265065	98.11420196	0.144	1	3.564657711
15	-4	5	0.047987445	-0.442875101	34.31581669	0.010580455	0.002923065	0.104603908	0.10740276	98.80691387	-0.098197838	0.275835173	16.11497832	0.080753396	-0.136851627	22.07253154	0.068613988	0.258201787	86.54589815	0.176	1	3.564657711
15	-3	6	-0.600830481	-0.454848308	28.0081012	0.121548002	-0.160808298	0.003622733	0.253656845	87.12980689	-0.720903087	-0.141037674	34.30525031	-0.112955844	0.064662672	1.560450949	0.008937633	0.210044539	86.19302042	0.192	1	3.564657711
15	-2	7	-0.005140396	-0.536417605	30.44795368	-0.216763179	-0.016076488	-0.01660077	0.302748901	85.88604349	-2.55525423	-1.808005791	128.6976642	0.76447159	0.773752397	-34.60416211	-0.171865099	0.656343309	79.73412087	0.128	1	3.564657711
16	1	0	1.632642582	0.629169421	91.6000921	0.166207063	0.691317264	1.115589716	0.59086998	169.6892827	0.541708783	0.178041919	11.15031207	0.058978846	-0.120436656	5.01739938	0.203266029	0.268681096	96.0468982	0.24	3	2.089959156
16	1	1	0.240413594	-0.220367549	32.94112544	0.054194108	0.065297814	0.232470339	0.233937173	90.90638563	0.764393518	-0.016514624	25.06623292	-0.159277818	-0.123013756	-3.963667197	0.371206638	0.418482407	64.79338519	0.192	3	2.089959156
16	1	2	2.438620641	0.508735004	31.12297007	-0.005035761	0.200089468	0.441540992	0.478739647	60.08472314	1.017532126	0.268546136	-10.4844367	0.291423187	0.072745507	-1.810130613	0.255591008	0.37155325	73.15793884	0.368	3	2.089959156
16	1	3	1.264242925	0.031982476	27.66079601	-0.11719735	0.270504697	0.339058041	0.383394721	76.13412625	0.558961419	0.137422688	25.1192759	-0.113037649	-0.219403846	18.84058161	nan	nan	nan	0.208	3	2.089959156
17	-2	0	0.188297305	-0.260419859	46.89634288	0	0.041788724	0.414266833	0.153514327	135.6614639	-0.108685901	0.121355349	-3.641806064	0.092196857	-0.164102163	1.860296784	0.367004422	0.37334026	94.41213132	0.208	3	1.955132239
17	-1	-1	1.482051464	-0.241633343	180.0208257	-0.098182463	1.029427329	0.051440959	0.581341451	87.54334702	-0.558392402	0.392493985	15.84298247	-0.069860421	0.083570201	-11.72665815	-1.409217438	0.233353999	121.3221526	0.24	3	1.955132239
18	-6	0	1.155319598	-0.00986549	79.42740719	0.07044758	0.584589607	1.304626999	0.059790533	604.5189249	0.399863978	0.099248506	-33.77054212	0.00219908	-0.009186878	-15.96797612	0.847020574	0.038056262	532.9739873	0.224	3	7.958453023
18	-5	1	1.386640593	-0.008791553	117.0296526	0.122100536	0.810734317	0.931974914	0.068020619	529.2622516	0.492394156	0.098445178	19.63692656	-0.011767047	0.047192937	18.95490009	0.133680064	-0.021271151	439.5379157	0.224	3	7.958453023
18	-4	2	0.129393818	-0.046000477	84.10127851	0.122312203	0.118568791	0.213558377	-0.033666471	435.5858807	0.52874396	0.072321842	54.91456518	0.01012301	0.001570834	-26.59255359	0.241312717	-0.112154388	372.4788706	0.176	3	7.958453023
18	-3	3	0.284794389	-0.135307055	107.2747331	0.011439741	0.151462855	0.293045793	-0.075908885	365.4952182	0.627607432	0.099211131	105.2281594	-0.008729109	0.034731642	-10.99624967	0.327092714	-0.032871555	289.6430532	0.24	3	7.958453023
18	-2	4	0.01157417	-0.257072668	79.87632497	0.009476396	0.032364989	0.493170722	-0.005834895	311.816132	0.587080067	0.086618969	177.4233166	-0.058081457	-0.052877194	15.77460669	0.724742127	0.035963866	290.4712367	0.208	3	7.958453023
18	-1	-1	1.741087417	-0.053396396	212.1046546	-0.156932205	1.214925162	0.89203793	0.061570132	381.5480338	0.179726683	0.1167584	185.1958818	-0.00535139	-0.02007609	-21.48885059	nan	nan	nan	0.256	3	7.958453023
19	-2	1	0.000608502	-0.097913469	68.50653233	-0.053709047	0.001204953	0.096491635	0.136821006	198.6707746	0.193307937	0.724447831	59.12220119	0.03551295	0.121957863	4.915172811	0.222706867	0.291650268	145.0240947	0.192	3	2.328383314
19	-1	-1	-1.397853371	0.114302687	204.1807365	0.170326896	-1.174152665	0.481908884	0.431398393	131.2554561	0.661355112	0.110522714	45.09481182	-0.113164179	0.220116097	4.720818773	nan	nan	nan	0.288	3	2.328383314
20	-2	1	0.006570408	-0.167343515	72.6302725	0.008570353	-0.013714744	0.118063045	0.452091943	121.0171665	0.157626072	-0.395141532	1.005321873	0.028222933	0.141244758	-4.071890968	nan	nan	nan	0.176	3	1.600705247
21	-1	-1	-0.513597276	-0.049433548	93.80990249	-0.013361409	-0.322610421	0.361480277	0.767684025	181.5797705	-0.224269038	-0.510192309	47.47632213	0.231976627	0.030220237	22.43742646	0.730746858	0.529788566	100.9590548	0.192	3	3.439642668
22	1	0	0.056277547	-0.48572481	55.93840656	-0.028829582	-0.01651851	-0.142497635	0.167001026	171.0000964	0.366875777	-0.447356641	138.1394354	-0.058151196	-0.03054285	9.11221808	-0.132864055	0.297373008	154.1002221	0.192	3	5.28556296
24	1	0	2.237667032	1.102244563	144.3407702	0.451187215	-0.15888364	0.682331589	1.060786803	294.7931859	-0.455504911	0.012690763	-12.87189546	-0.055445573	-0.098601756	6.487352641	-0.458691583	0.370742618	206.1767652	0.256	3	2.07935918
24	1	1	0.264268506	-0.218744665	28.3888603	-0.055655166	0.089640344	-0.526836163	0.367762496	200.8124548	-0.281279317	0.188847096	-1.757762408	0.08344508	0.033397036	-10.00134928	-0.764106765	0.520322223	189.2056481	0.176	3	2.07935918
24	1	2	-1.937481129	1.037064122	95.52091344	0.198934904	-0.820695149	-0.848917501	0.570632969	189.2743393	-0.371994826	0.176695838	15.01735101	0.023438816	-0.0282079	0.815953949	-0.068939886	-0.165366102	150.2001838	0.304	3	2.07935918
24	1	3	0.010375266	-0.186647341	54.87220519	-0.189428526	0.001775287	-0.033880481	-0.153351873	152.7065943	-0.436734432	-0.057022229	10.74862801	-0.055510328	0.168633108	-29.28317202	-0.268408206	-0.006621329	102.8222639	0.336	3	2.07935918
25	-1	-1	-1.313110669	0.095346082	190.4308169	0.171705267	-0.948817874	-0.231858935	-0.196668142	260.660542	-0.11738484	-0.05556912	-103.3907793	-0.002658958	0.029945684	-2.505436046	0.945564089	-0.150934767	148.1389446	0.32	3	2.698252672
26	-8	0	-1.609122958	0.569505413	46.49639522	-0.082924273	-0.445736706	-0.850789136	-0.019968587	376.9857058	0.354979763	-0.194342665	102.7864059	0.031251182	-0.028176988	-30.58564858	-0.193224189	-0.128180938	372.822893	0.336	3	5.642783333
26	-7	1	-0.172610782	-0.245958262	68.64196795	-0.049197744	-0.116694183	-0.185061571	-0.124867317	385.4586277	0.25569106	-0.033521699	87.40466662	-0.021427172	0.008004131	-6.220461967	0.012384438	-0.091043075	337.066365	0.224	3	5.642783333
26	-6	2	0.049430979	-0.332618658	103.9892012	-0.114467727	-0.033001317	0.094062959	-0.069102057	335.5469285	0.346637176	0.064937876	94.43589683	-0.019961136	-0.02018701	-2.107462046	0.217447157	0.131809096	263.918086	0.224	3	5.642783333
26	-5	3	0.908338773	0.060807701	110.4910973	-0.014761408	0.52802097	0.342135794	0.151461058	266.961788	0.263201471	-0.200825463	149.4170909	0.141185792	-0.005821292	-22.123246	-0.249637378	0.150152819	203.2029137	0.208	3	5.642783333
26	-4	4	-0.005914304	0.112477079	60.13390457	0.28398117	0.000764567	-0.242170894	0.156803045	208.4341581	0.623467833	-0.116710911	144.9438889	-0.060931047	0.009142486	12.32122346	-0.206979631	-0.124001532	178.5047295	0.176	3	5.642783333
26	-3	5	0.148175578	-0.031852659	58.40984437	0.051604761	0.007353035	-0.151266207	-0.145281062	175.6872306	0.718826723	-0.131872865	113.8366341	-0.107968576	0.013287628	-5.702433503	-0.159969195	-0.268474348	148.7939705	0.192	3	5.642783333
26	-2	6	0.178701257	-1.063029835	79.31127305	-0.088123295	0.057658618	0.05065115	-0.309331461	205.2863129	0.477890714	-0.12720771	159.9202949	-0.001700918	-0.016900168	-15.51047322	0.101107157	0.119595631	195.7362318	0.224	3	5.642783333
26	-1	-1	-1.063334058	-0.009133277	153.1871418	-0.138926427	-0.682115569	0.191293073	0.09939396	236.923792	0.34367622	-0.363883525	142.8761349	-0.00601625	-0.045028818	20.54407089	0.864948121	0.149546927	165.7578051	0.224	3	5.642783333
30	-7	0	2.536969806	1.286479045	93.87087422	0.329588178	0.508235922	0.403238312	0.88019855	261.2535604	0.411059455	0.732060074	98.93811963	0.001755058	0.008889689	0.83909882	-0.062151546	0.484336515	239.4170811	0.304	2	6.319623708
30	-6	1	0.124885509	1.236126503	100.026114	0.250453894	0.105582977	-0.051685012	0.494513469	241.2511087	0.216466431	0.570155218	128.3449282	0.02371549	0.019287236	-1.537460915	-0.057930545	0.118751557	193.2466857	0.256	2	6.319623708
30	-5	2	0.289235655	0.737685335	23.41289737	0.051230211	0.021790971	-0.05709503	0.134205284	185.2202583	0.19507383	1.04561847	62.26851772	-0.006377506	-0.023268498	5.836950241	-0.083852035	0.114204777	176.6811365	0.112	2	6.319623708
30	-4	3	0.044724727	0.554065648	19.514295	-0.020555567	-0.002884728	-0.084323851	0.120238338	175.7137611	0.117952808	0.956037985	119.4598862	0.073905678	-0.01990408	4.527674518	-0.045893991	0.15237417	170.7466454	0.112	2	6.319623708
30	-3	4	0.171990792	0.315178602	22.50313091	0.033114646	-0.024444315	-0.036699432	0.149829323	169.8152046	0.592166748	0.731744602	120.3332157	-0.040714685	0.023028258	-19.45527809	0.012478622	0.172850956	157.1118023	0.096	2	6.319623708
30	-2	5	0.141676136	0.67054345	38.96151239	0.113149409	0.029111984	0.019938005	0.187399866	154.4460705	0.591244533	0.887723165	61.63791581	-0.049644421	0.036374509	-8.584700282	0.050479944	0.136068908	132.0512824	0.144	2	6.319623708
0	-2	1	0.004544551	-0.534320577	39.75509191	0.063992925	0.044466835	-0.250123718	0.46911965	297.5148009	0.206962277	-0.536288196	-84.30746527	-0.029262286	-0.030356524	-14.12403145	-0.311792865	0.447743022	262.8849063	0.16	3	5.934163786
0	-1	-1	0.955363537	-1.066301663	54.42791592	-0.027368872	-0.265619678	-0.307922842	0.479573722	256.9525267	0.070007679	-0.508268384	-138.1127017	0.083334804	0.076717554	-2.167141406	-0.423554709	0.305324966	156.1044939	0.16	3	5.934163786
1	-4	0	-1.220125497	-0.07725695	99.5025389	0.224856571	-0.582018553	-0.954961592	0.524790939	207.7179792	0.389079723	-0.535893986	-107.525124	-0.02004971	0.071722783	-7.437928995	0.299291875	0.609203453	121.4626304	0.208	3	6.091834879
1	-3	1	-0.009597814	0.143036034	49.62651445	0.077565367	-0.058467864	0.480272903	0.569493158	111.7629878	0.954151185	-0.853695314	-55.57115623	-0.02871585	-0.008662	2.893556418	0.97465987	0.393917389	78.28842252	0.144	3	6.091834879
1	-2	2	0.035930084	0.012998603	38.15795529	0.032509415	0.013840739	1.596836909	-0.732382707	126.1099692	0.685223278	-0.590494044	158.7250714	-0.106405218	0.014122078	0.500808357	1.998023346	-0.792557226	163.275947	0.192	3	6.091834879
1	-1	-1	-1.63112525	-0.356540567	124.5970247	-0.069233665	-0.916415878	2.18417072	-0.952288668	331.3574496	0.282054008	-0.130908191	214.1050846	-0.029346014	0.022054291	-10.38793681	1.793469149	-0.566455267	246.8870247	0.256	3	6.091834879
2	-8	0	-0.70853529	-0.104892318	84.91543329	0.00450147	-0.353993984	-0.233183404	0.133167372	251.4340757	-0.614741666	-0.365525849	82.28452742	-0.000595138	0.067560951	-8.935049481	0.134276067	0.14564552	200.8594719	0.208	3	5.963991227
2	-7	1	0.092713239	-0.339357932	51.54872052	-0.023978612	0.019701306	0.12595041	0.137821678	198.1501723	-0.864198052	-0.466389448	139.2531888	0.013709888	-0.032928704	7.098644627	-0.076822387	0.207804782	177.2682926	0.176	3	5.963991227
2	-6	2	-0.20282946	-0.187291916	78.48652578	0.010608489	-0.104620791	-0.120140622	0.2163393	170.6179547	-0.913038289	-0.687928517	127.8981948	-0.036249067	-0.05230356	-4.859264799	-0.14299531	0.340788398	123.9470324	0.112	3	5.963991227
2	-5	3	-0.540908215	0.173570444	115.7579795	0.23031331	-0.505215251	-0.143745491	0.344274696	117.2597768	-1.694025154	-1.17215401	133.9385542	0.076653319	0.133808422	13.48452063	0.125003244	-0.306463961	84.17690236	0.4	3	5.963991227
2	-4	4	-0.077635003	0.982009377	79.80474415	0.105672909	0.027724067	0.029239739	-0.392092344	100.8554839	-1.090397264	-0.690050704	221.405116	-0.022519919	0.047368489	2.940205571	-0.247345455	-1.082741235	177.6946728	0.384	3	5.963991227
2	-3	5	-2.142703392	-1.434974705	76.53291952	-0.196470492	-0.119824746	-0.321275734	-1.156653028	179.6782546	0.041955797	-0.237278644	46.80379569	-0.0301446	0.031468528	-19.65707748	-0.058373791	-0.839408936	125.2821131	0.144	3	5.963991227
2	-2	6	0.328564548	-1.300751673	67.79735931	-0.214635859	0.090180726	-0.017498621	-1.006507625	134.5756987	-0.047822813	-0.671282073	121.3478588	0.106028871	0.039519753	-0.367543396	-0.331472439	-0.855401675	96.6001116	0.208	3	5.963991227
2	-1	-1	1.967784785	-0.161019052	217.7935722	-0.043626514	1.444371386	-0.458971605	-1.030461796	105.6111651	-0.138452351	-1.120894648	163.3886466	0.393178318	-0.100124923	-5.081309492	-1.503989511	-0.296594266	158.4202493	0.224	3	5.963991227
5	-9	0	1.305492962	0.426178402	75.31486697	0.145521002	0.438776945	0.81290326	0.554633837	418.4177123	0.117340304	0.261934961	-47.66190661	0.015792157	-0.017953902	5.036078876	0.244193205	0.509129937	341.1672388	0.24	3	3.221586257
5	-8	1	-0.019451737	0.490374981	48.77860261	0.101895336	0.021128374	0.181612349	0.542096296	331.7845207	-0.066505626	0.3398027	-18.92171373	-0.032965272	0.000987759	-0.159024604	0.182089473	0.498456083	286.60888	0.24	3	3.221586257
5	-7	2	-0.143571785	0.548186296	19.26154721	0.052966948	0.02448461	0.189570713	0.503741451	282.4110626	0.125622739	-0.002824976	-8.586418242	-0.025907122	-0.009754177	-7.199202929	0.194688788	0.446731095	260.7098599	0.176	3	3.221586257
5	-6	3	0.171184486	1.035884342	16.53145978	0.068466903	0.043300415	0.197609084	0.445440572	258.4278075	0.071030642	-0.048551759	-14.56747537	0.024279793	-0.033257493	2.443760112	0.16786897	0.353548714	235.9744757	0.144	3	3.221586257
5	-5	4	0.179547728	0.452678725	87.80769994	0.011070418	0.083156265	0.155725669	0.374825851	190.6844455	-0.140130474	-0.190611597	-89.01159375	-0.019473438	-0.017290008	-5.552193781	-0.075105787	0.285165071	89.15434377	0.224	3	3.221586257
5	-4	5	-0.373838984	-0.043259393	24.18741414	0.052231457	-0.065736898	-0.093134489	0.290420439	86.40811635	-0.748692792	-0.048432214	-31.8445469	-0.102809915	0.163382167	0.253645823	-0.127065964	0.38817563	57.38715634	0.16	3	3.221586257
5	-3	6	0.1206906	0.17302933	26.22251699	-0.015492301	0.023105685	-0.196277782	0.389638897	51.11168189	-1.797233244	0.385596346	-38.98315222	-0.514793485	0.065544771	-13.96105068	-1.265725674	0.438070298	31.70550646	0.176	3	3.221586257
5	-2	7	-0.123227769	1.356997005	19.14272058	0.006059633	0.039036435	-1.446588451	0.39248428	34.33721777	-2.815815576	-0.975122801	72.86702286	0.411618813	-0.111525998	15.18895495	-1.901500567	-0.157130287	53.52710995	0.224	3	3.221586257
5	-1	-1	1.397953887	0.051848626	203.4445526	-0.198737714	1.116409847	-2.180754671	-0.232476903	95.33744647	0.441453546	-0.196074795	218.4687227	-0.336062753	-0.125891854	-13.20345358	-1.787375146	-0.016683949	193.1873802	0.4	3	3.221586257
7	-2	0	-1.454515735	-0.178769645	112.1494741	0.056286487	-0.766340628	-1.199485715	0.196482991	673.3329692	-0.027515391	-0.26559869	110.1878465	-0.016039381	0.008653022	-3.128170506	-0.39044277	0.186156929	611.8751988	0.24	3	7.61118774
7	-1	-1	-0.026010609	-0.183668286	86.53010571	-0.082582925	-0.005553555	-0.311870771	0.128684847	637.8511244	-0.039989944	-0.329346279	153.4156352	-0.033656984	-0.000285741	-4.983256336	-0.222120119	0.084639815	370.3801282	0.336	3	7.61118774
8	-4	0	-1.371031066	-0.226294485	78.68513027	0.036702331	-0.631558975	-0.952196928	0.100876191	527.6713985	-0.311879886	0.208333585	3.088454398	0.02453555	-0.004914631	26.65793087	-0.324655683	0.199319194	463.4182859	0.224	3	7.106275745
8	-3	1	-0.656495812	0.204969895	65.56750012	-0.002321617	-0.313974632	-0.369492315	0.231753798	467.8041032	-0.399616062	0.251003423	68.4401336	0.028152492	-0.031191102	29.87547403	-0.116072764	0.307722035	415.7700448	0.224	3	7.106275745
8	-2	2	-0.356590781	0.042303409	36.23320088	-0.018751748	-0.108619984	-0.136636383	0.336697284	418.7578017	-0.466586719	0.26712626	36.27860009	0.026836828	-0.051056481	2.434068211	-0.106590954	0.439204804	403.8384988	0.176	3	7.106275745
8	-1	-1	0.304604205	-0.119336	81.65872104	0.013482738	0.144364566	-0.304977815	0.583257055	486.6514348	-0.470051543	0.203260612	106.9786135	-0.013483737	0.018746306	3.457941979	-0.396924033	0.396706249	287.7353036	0.192	3	7.106275745
9	1	0	-0.092170988	0.993623952	38.10023292	0.09022845	0.016406223	0.109296235	1.065849187	691.2176563	0.060312042	-0.143329902	111.8972455	0.12828113	-0.014655025	-1.246011678	0.143966152	0.949903759	685.0258319	0.224	4	4.23918317
9	1	1	0.155921056	-0.525214839	28.45538455	0.03210857	0.064523218	0.163239878	0.931357679	695.658226	0.11767844	-0.113963399	186.3176003	-0.00612636	0.008450132	20.0693018	0.144153913	0.910553341	717.6484949	0.144	4	4.23918317
9	1	-9	-1.858536913	0.269530932	144.0529221	-0.272493303	-1.207507904	0.195594479	0.831965725	758.0875009	0.050880787	-0.093079138	177.5911128	-0.02138938	0.003044177	4.908750438	1.403692159	1.195444102	814.7111879	0.224	4	4.23918317
9	1	2	-1.858536913	0.269530932	144.0529221	-0.272493303	-1.207507904	-1.704693382	0.336608062	471.1020952	0.256475075	-0.342739334	-75.23185022	0.015311355	-0.003590546	-9.361698526	-0.457522188	0.014868782	326.731193	0.224	5	5.776509144
9	1	3	-0.987622176	-0.282595581	67.62107928	-0.09539509	-0.441114291	-0.152436596	0.017434914	323.8541182	0.583971723	-0.222046662	38.59176909	-0.009192372	0.007292571	0.634177784	0.550149352	0.133055326	302.2669926	0.176	5	5.776509144
9	1	4	1.708849617	-0.38961303	65.96308068	-0.059763551	0.405218972	0.822297459	0.148081254	315.7921352	0.534044093	-0.228257944	112.1712278	0.059711482	-0.037641843	17.24435133	0.39134078	0.240910276	314.4247299	0.24	5	5.776509144
9	1	5	0.5230112	-0.144521372	72.6363048	-0.051966868	0.244863579	0.419596768	0.217051281	330.5822324	0.445392534	-0.227537718	98.17664561	-0.020328721	0.005753011	10.11393437	0.265950343	0.286793465	294.961474	0.24	5	5.776509144
9	1	6	0.031580332	-0.238962234	68.24805127	-0.040232621	0.036482466	0.292815022	0.255354082	298.4034798	0.42540447	-0.277300231	126.9134588	-0.053240639	-0.022834515	10.21311997	0.419029435	0.336096064	271.4235222	0.192	5	5.776509144
9	1	7	0.613870011	-0.001523761	100.3639085	0.023951197	0.342945792	0.289269268	0.330513054	261.8805992	0.641095967	-0.443169619	230.0069277	0.146501181	-0.123286256	95.42125995	-0.12683137	0.483800748	182.9623572	0.192	5	5.776509144
9	1	8	-0.344030005	0.132098646	54.39143676	0.042790787	-0.122073217	-0.222683955	0.444057558	157.3932241	0.247472915	-0.518654496	-64.04975269	0.012759917	-0.033324527	-1.352735168	0.058502978	0.363506546	97.60659293	0.192	5	5.776509144
9	1	9	0.722229388	0.190744128	12.43210423	0.055684665	0.086002888	0.167170806	0.359992995	86.8256599	0.72828273	-0.846373286	-40.57949605	-0.114912189	0.302887154	22.84303299	0.061024174	0.340162907	77.25752309	0.128	5	5.776509144
9	1	-1	-0.347962318	-0.20600626	35.54215417	0.082939141	0.005471132	0.066216728	0.344492578	75.62949054	0.284603124	-0.097684802	-22.63084048	0.096552611	-1.084339701	-42.26361832	nan	nan	nan	0.144	5	5.776509144
10	-5	0	-0.522652418	0.242196985	67.52521324	0.055042681	-0.213254198	0.054948791	0.555214578	262.0634132	0.426414394	-0.094598116	-18.6742529	-0.023925202	-0.075384647	20.24736497	0.534117223	0.569559353	213.1887809	0.176	2	3.536364317
10	-4	1	1.386100452	0.647808923	63.22752894	0.157713261	0.467360881	0.650728468	0.606785446	205.8569902	0.664850865	0.020108207	17.68099454	0.013940997	-0.017097371	14.48667051	0.158501477	0.388721003	164.3800099	0.176	2	3.536364317
10	-3	2	0.503508853	0.185555101	65.2462493	0.046599188	0.237574915	0.166011491	0.407975075	166.4467792	0.58869536	0.13256217	51.37725862	-0.045507717	0.035288218	-19.09748493	-0.03488391	0.419401308	124.9493498	0.224	2	3.536364317
10	-2	3	0.315131891	0.398160137	48.32372298	0.051740304	0.159956778	-0.040729707	0.406884703	123.7856079	0.709939257	-0.448407614	82.69714909	0.022111706	0.096060566	-12.42466832	-0.145407913	0.295580276	93.4368862	0.16	2	3.536364317
10	-1	-1	0.060924263	0.171804471	122.7521906	0.233627694	0.08670974	-0.098660234	0.262585572	89.17688524	1.207550037	-0.75982824	59.64435453	0.113394737	0.225474502	-7.13952177	nan	nan	nan	0.304	2	3.536364317
12	-4	0	1.217303508	0.310348307	78.23384974	0.167562993	0.529513025	0.368821247	-0.140603838	370.3885984	-0.360708203	0.291345604	9.945688471	-0.015906596	-0.048821539	-30.24655906	-0.41507423	-0.341073899	338.0151011	0.24	3	5.079282556
12	-3	1	-0.130268477	-0.139037883	53.76513752	0.026429505	-0.054555456	-0.570953308	-0.315586392	345.4119094	-0.339392415	0.277132622	109.5693468	0.041639323	-0.000603003	-6.069301354	-0.677705014	-0.289417594	312.42863	0.192	3	5.079282556
12	-2	2	-0.275435632	0.152089118	38.75365134	0.061166524	-0.028375393	-0.765741978	-0.26130638	312.6031248	-0.426260282	0.222354402	63.03669566	0.019642533	-0.000481059	24.80893716	-0.857534428	-0.302217849	306.7388365	0.208	3	5.079282556
12	-1	-1	0.076879744	0.004767687	74.10790284	-0.053999319	0.100518588	-0.871316099	-0.254368275	312.6627254	-0.089296515	0.3142877	72.80222332	-0.018690616	-0.020553992	-7.929916705	-0.720401025	-0.109270698	174.0587019	0.24	3	5.079282556
13	-10	0	-1.703945527	-0.345330839	131.9687101	-0.130180068	-0.917902838	-1.284756607	-0.093516476	298.3801648	-0.24340839	0.056252303	123.6190235	0.053916704	-0.0113842	-21.07953493	-0.192036116	0.169772083	221.5055804	0.224	1	4.479721597
13	-9	1	-0.104871946	-0.404839168	31.51403647	-0.053621999	0.015923143	-0.169139699	0.19698293	222.5442989	-0.187411463	0.291605788	133.1074543	-0.03111156	0.012859012	-10.00507756	-0.234001798	0.401096934	219.3280956	0.176	1	4.479721597
13	-8	2	0.150182506	-0.428309808	17.14781306	0.057748268	-0.009262721	-0.238006507	0.414087663	219.0731969	-0.373909876	0.447288518	100.0997339	-0.073200183	-0.006399454	10.92744929	-0.307718177	0.447861689	220.7195513	0.112	1	4.479721597
13	-7	3	-0.094671003	0.005202504	48.73895018	0.139191967	-0.039626759	-0.355003316	0.437333904	219.8679846	-0.53190497	-0.062337041	113.7016074	0.042085124	0.002483683	-4.441716078	-0.406518344	0.377487529	199.3476125	0.16	1	4.479721597
13	-6	4	-0.809658325	0.059627211	58.12812538	0.109752173	-0.348403303	-0.490247456	0.436510856	247.6806373	-0.264733742	0.142751984	123.382865	-0.039782896	-0.004419602	12.35157425	-0.150266588	0.408939266	208.8105138	0.192	1	4.479721597
13	-5	5	-0.190366801	0.067056956	86.4751752	0.169719294	-0.090720393	-0.105380898	0.413721447	202.9795041	0.010891419	-0.247940266	-14.74086596	-0.029271515	-0.109467028	-15.93180044	0.158730702	0.242232534	128.8873386	0.32	1	4.479721597
13	-4	6	0.526067924	-0.177860959	49.39145971	-0.025914875	0.180570606	0.166567423	0.234814583	128.3589349	0.74125068	-0.774629433	44.90263358	-0.028686138	-0.038766388	4.442583258	0.097739697	0.220197577	108.7798207	0.224	1	4.479721597
13	-3	7	0.189292233	-0.274663891	52.57032467	-0.048835108	0.131454529	0.085157457	0.205720196	110.0051995	0.583857073	-0.983651464	116.7533425	-0.059477369	-0.122245177	-3.611049034	0.023933285	0.283356015	86.42308436	0.128	1	4.479721597
13	-2	8	0.10539771	-0.39957058	53.78133394	-0.135920941	0.024191831	0.033628124	0.249157788	85.02131543	0.432996296	-2.721458945	142.1284848	-0.049161121	0.18032144	-10.70492727	0.057218465	0.395062845	64.78337443	0.144	1	4.479721597
14	1	0	-1.670235868	-0.205600227	124.7088636	-0.181168751	-0.956168372	-1.420563206	0.055698702	319.4131626	0.267483749	-0.425272252	107.0183007	0.008119711	0.01198774	-25.4396743	-0.308901703	0.157012953	244.2960782	0.256	4	6.905288566
14	1	1	-0.436257367	0.044009793	34.77706878	0.02637482	-0.113287779	-0.133227222	0.07449231	273.0481872	0.126691079	-0.342457508	162.624376	0.002711716	-0.073661634	-0.613980766	0.030374342	-0.035307127	279.1548477	0.208	4	6.905288566
14	1	-4	-0.476216043	0.220077501	10.98804323	0.018006612	-0.071135783	0.053764003	-0.073059283	291.0819091	0.13544616	-0.383597156	207.2523363	0.058726554	-0.026145167	-17.74851598	0.134990999	-0.13284208	307.014283	0.112	4	6.905288566
14	1	2	-0.476216043	0.220077501	10.98804323	0.018006612	-0.071135783	-1.134688853	0.241752586	480.3162277	-0.008351814	-0.062930039	-7.971677457	-0.006837785	0.006448267	8.06987731	-1.085887313	0.228917425	471.5981119	0.112	7	0.557832432
14	1	3	-0.352339984	0.338095757	29.60903307	0.044210617	-0.049190281	-1.083152619	0.22716436	469.8211889	0.006251888	-0.020452518	2.433079454	0.005210496	0.008106757	2.773739136	-1.054380175	0.192804249	445.9281941	0.192	7	0.557832432
14	1	4	-0.813785721	0.127356179	23.8770842	0.034209007	-0.240655469	-1.035991184	0.191649784	442.220028	-0.00116918	-0.021733829	-23.69273847	-0.020662643	-0.036833699	6.77394416	-0.800915727	0.15448605	416.8063741	0.24	7	0.557832432
14	1	-1	1.743709558	-0.121762237	140.2068405	-0.118376071	1.042876475	-0.842254358	0.16542405	417.3881153	0.000311492	0.025584009	-11.21671132	0.030907727	-0.008673144	-17.8874497	-1.171792357	0.121773501	315.7011996	0.176	7	0.557832432
19	-8	0	0.02802553	0.192941299	57.70237603	0.07105927	-0.009312222	-0.041854209	0.457325662	415.5567011	0.533757691	0.00669884	-40.23111515	-0.003807346	0.0123112	19.19448512	0.078051734	0.438093001	352.1626925	0.208	2	5.642797749
19	-7	1	0.350645879	0.112881578	77.31270708	0.087448595	0.156059776	0.164696731	0.461156297	334.6200466	0.897872923	-0.087308683	54.80422284	0.210562253	-0.053819127	6.0785292	0.115810167	0.475303442	264.020371	0.208	2	5.642797749
19	-6	2	0.126611267	0.234744369	47.79818693	0.145777427	-0.060687244	0.131549307	0.494525657	260.5952548	0.777282917	0.078446982	-23.28838676	-0.016996966	-0.021774291	-11.60937427	0.319699382	0.410150763	222.853853	0.208	2	5.642797749
19	-5	3	0.480788723	0.399618445	40.32767528	-0.086159747	0.237304154	0.344158602	0.400569828	220.3691783	0.731335798	-0.111095978	38.77571892	-0.056006527	-0.065821603	26.89984774	0.259287148	0.410564133	186.6339848	0.144	2	5.642797749
19	-4	4	0.73863634	0.126929542	69.53346006	-0.095957152	0.375076731	0.341880299	0.325001982	183.5301854	0.698310162	0.009589213	93.27236093	-0.076600528	-0.107778396	6.337098018	0.067484026	0.428906929	141.3915485	0.224	2	5.642797749
19	-3	5	0.353956767	0.21696808	75.63536615	0.00337174	0.143720805	0.085200214	0.426972982	137.4663846	1.289963423	-0.279943664	68.49417404	-0.097247411	0.078066508	15.55320038	0.032701122	0.569457838	90.55471266	0.144	2	5.642797749
19	-2	6	0.507086577	0.709316243	28.10572506	0.215887257	0.132519892	0.073449192	0.578516424	87.95126971	2.236743646	-0.605637573	141.4389897	0.326005578	0.077363929	-15.90235286	0.073182403	0.245457888	77.99593422	0.112	2	5.642797749
19	-1	-1	0.280826618	-0.11308589	62.19425433	-0.076727555	0.11530344	0.077938528	0.196597779	75.25473657	1.929778395	-0.79860596	142.8647887	0.095688886	-0.111336704	-16.48212919	nan	nan	nan	0.176	2	5.642797749
22	-6	1	0.492804173	0.099480462	31.13250472	0.033714468	0.140870302	0.453661516	-0.348369713	199.1656609	-0.063048319	0.131287626	12.15940759	-0.048571599	0.051299395	8.410599569	0.312830863	-0.460458083	170.8693856	0.208	3	0.539048426
22	-5	2	0.237029054	0.417854823	39.92508269	0.059794542	0.084975471	0.303484076	-0.476585333	168.3098923	0.017073703	0.108430461	-9.052790953	0.073102398	-0.074384438	-26.75917841	0.254444318	-0.727110893	147.6812075	0.176	3	0.539048426
22	-4	3	0.08688273	-0.275183757	5.367164922	0.014668805	0.022924733	0.239696569	-0.733073797	144.4038063	-0.212385442	0.075191234	2.340756063	-0.027663575	-0.114209426	5.259662826	0.226817063	-0.747859199	140.2924013	0.096	3	0.539048426
22	-3	4	0.005347836	-0.087343463	68.192633	-0.009728663	0.001920357	0.22964528	-0.740926869	138.5290679	-0.141692339	0.170012919	5.83053864	-0.051405617	0.014786038	-13.70787216	nan	nan	nan	0.208	3	0.539048426
23	1	0	-0.57891295	0.374559084	91.4477074	0.133190985	-0.265771468	-0.304505225	0.421700948	384.338362	-0.219738932	0.031925846	-32.06461111	-0.023304666	-0.007429562	6.661468564	-0.024496582	0.323274091	284.363022	0.24	4	3.419159935
23	1	1	0.066688113	0.201372692	56.64861785	0.041303315	0.017890513	-0.025511434	0.323663096	280.7808807	-0.250781233	0.107565768	-66.46958543	0.04360326	-0.011086227	7.300532726	-0.166388403	0.330533315	219.9451247	0.208	4	3.419159935
23	1	2	-0.412687284	0.007622004	73.589246	0.031706994	-0.207298375	-0.259683849	0.357726448	206.3877426	-0.47878679	0.073395452	-20.58011134	0.10373389	0.031303631	-12.67006991	-0.125382037	0.520745123	139.8506374	0.224	4	3.419159935
23	1	3	-0.750044423	1.204276444	36.56933184	0.141564671	-0.085896626	-0.14377071	0.54855635	130.3739361	-0.756469465	0.301417468	-35.33458936	-0.047457461	0.070248086	-8.162582898	-0.103585792	0.238434658	104.844532	0.176	4	3.419159935
23	1	4	-0.515429619	-0.41200902	30.24480524	-0.092302416	-0.19252332	-0.162405426	0.254747333	101.8225733	-0.893197494	0.069072701	-3.950437955	-0.150408698	-0.159365253	21.99173138	-0.070691747	0.444528302	90.43289865	0.144	4	3.419159935
23	1	5	0.1723206	-0.023650673	14.46687566	0.0577441	0.028143651	-0.094711063	0.479023033	88.31121057	-1.803359835	-1.149863443	70.40599043	-0.297400211	-0.509011182	33.49293875	-0.34801528	0.480297461	84.82160411	0.128	4	3.419159935
23	1	-5	-0.571435496	-0.23249527	48.88530968	-0.036285917	-0.206684723	-0.963492958	0.344996243	116.1339676	-0.38899945	-0.508184692	96.43243837	-0.070360713	-0.040310121	11.85522022	-1.14189366	0.437076493	107.7744132	0.192	4	3.419159935
23	1	6	-0.571435496	-0.23249527	48.88530968	-0.036285917	-0.206684723	-0.56546729	0.228549898	124.1157034	0.739482485	-0.005145478	-27.4766133	0.064387115	-0.089669596	17.43077481	-0.053388081	0.43273951	90.4868307	0.192	6	3.160088257
24	-2	0	0.837663711	-0.008208917	95.14053874	0.012308055	0.459349226	0.801176406	-0.024939325	551.6890418	-0.178715414	-0.053604226	18.92885703	0.017810804	0.007409433	28.34907809	0.327238899	-0.066366527	459.9739031	0.192	3	2.869137977
24	-1	-1	0.751065123	-0.098921528	90.58994148	-0.044241726	0.388024101	0.208398381	-0.095127476	423.4831452	-0.201605978	-0.08079954	-30.55966406	0.017932273	-0.021648193	12.09202001	-0.187393748	-0.040765982	211.2379951	0.208	3	2.869137977
25	1	0	1.011221678	0.023648792	80.73066621	0.072713579	0.46853502	0.650530786	0.432595724	176.8227309	0.543835752	-0.073712729	31.62065741	-0.032826826	0.108856305	-33.35266036	0.068896638	0.62222772	115.837929	0.208	4	2.543228204
25	1	-7	-2.346424876	-0.212488856	58.45924764	0.076364303	-0.397986694	0.23319685	0.710870308	107.7155394	1.140697517	0.103745312	-5.386293308	-0.200194297	0.140881725	-10.1574941	0.881115264	0.56661232	153.8049961	0.16	4	2.543228204
27	1	0	-0.682090592	-0.130629181	145.0351803	0.01897253	-0.43838697	-1.157638319	-0.181386526	586.5097157	0.12104455	0.014381983	-66.12632759	-0.020368591	0.028170316	-0.338839072	-0.838613011	-0.161486573	445.0716339	0.304	4	2.875835336
27	1	1	0.027222859	-0.212235515	110.9493288	-0.03816641	0.050355022	-0.817660399	-0.156464126	423.2895104	0.175033892	-0.019817161	-63.50343225	-0.011088485	0.000376386	6.213827284	-1.067692294	-0.102492073	343.7803226	0.192	4	2.875835336
27	1	-2	0.923332349	-0.529191086	132.7144175	-0.076232789	0.69463405	-1.166225543	-0.079934106	277.1331239	0.161717488	-0.126247035	-75.04541533	0.048648441	0.074848577	2.863744396	-2.092089903	-0.021175789	325.0787035	0.288	4	2.875835336
28	-2	0	-1.499564707	0.229388458	135.3648007	0.289805138	-0.895774381	-1.370816151	0.501459673	460.9878122	-0.301344803	-0.198081861	14.74918659	-0.028341873	0.020966473	-7.163267783	-0.319266047	0.561047338	337.1612039	0.208	3	4.589274885
28	-1	-2	-0.286146746	0.197278387	99.18179566	0.158061853	-0.184578455	-0.289868872	0.54985589	309.0480736	-0.496966524	-0.077786115	-10.91624331	0.052901949	-0.034392992	5.134396268	-0.247806954	0.52704813	226.0070801	0.224	3	4.589274885
29	-7	0	0.26982059	-0.122676588	135.8741985	0.027127264	0.144334826	0.16948858	0.413736831	313.6684155	-0.050289883	-0.427532824	70.04355662	-0.024455418	0.094664222	1.094672169	-0.171994874	0.567879864	230.4072326	0.272	2	4.717990714
29	-6	1	-0.316228121	0.328990645	96.27736102	0.148276051	-0.130102696	-0.220887186	0.567008004	223.0985471	0.000790359	-0.572654372	74.58749174	0.141747707	-0.106368877	-2.712435006	-0.034498075	0.435853027	145.9859852	0.176	2	4.717990714
29	-5	2	0.104063179	0.054392194	56.81415239	0.013837015	0.008123473	-0.002890033	0.335279905	135.2831703	-0.177859401	-0.78076818	116.959605	-0.013644921	0.101898638	-4.389926479	-0.10244712	0.340128496	99.88055647	0.128	2	4.717990714
29	-4	3	-0.167994332	-0.045595058	21.02037084	0.041031661	-0.019225606	-0.14294687	0.304040857	92.12077503	-0.544564331	-1.230100791	118.5404376	0.072197915	0.140430518	-3.508614935	-0.11825743	0.206479529	84.02137575	0.128	2	4.717990714
29	-3	4	-0.309928897	-0.430242364	56.78779392	-0.07631637	-0.10174247	-0.102345777	0.209600908	83.08916603	0.25703972	-1.464827206	68.62310949	-0.121761124	0.077196795	0.882398412	0.336436422	0.74997673	61.27200145	0.144	2	4.717990714
29	-2	5	0.515060588	0.879689801	31.91945023	0.142736467	0.026179601	0.438913467	0.797531631	61.32269916	-0.942563421	-2.051079026	102.6742991	-0.593447303	-0.848597463	8.954004203	0.230330568	0.223707793	53.78903106	0.16	2	4.717990714
29	-1	-1	0.128745279	-0.561487337	105.8546921	-0.038848565	0.021893313	0.225334973	0.120575416	53.32452337	-0.223539378	-0.959229246	237.3649627	-0.077563516	-2.145420435	176.1080722	nan	nan	nan	0.176	2	4.717990714
31	-4	0	0.741562095	0.724659422	87.22013485	0.060010281	0.37578158	0.455275012	0.642228607	278.2679725	0.123850609	0.505002743	33.25761375	-0.00207891	-0.034432343	1.699616671	0.159070415	0.616170032	195.6438605	0.176	3	5.423503138
31	-3	1	1.948744111	1.406804775	59.8817031	0.397189263	0.229521176	0.226660929	0.796076019	174.8280544	0.299551103	0.883836611	19.81335589	-0.138990263	0.086589259	-14.91060278	0.033376456	0.323149749	144.8180242	0.192	3	5.423503138
31	-2	2	-0.868083716	0.238801782	87.6868605	-0.089654169	-0.476027497	0.181039586	0.426350614	145.6281755	0.623570725	1.029068538	60.86105148	-0.02916884	0.015476904	-1.340461909	1.269874934	0.855190997	142.983283	0.208	3	5.423503138
31	-1	-1	2.698243341	0.748071396	51.18999753	0.106102993	0.257525551	1.433786096	0.939566211	155.4113095	0.247918191	0.972710167	126.9455998	-0.061487403	0.045090684	-3.353018526	0.546827865	0.456795767	88.34528998	0.176	3	5.423503138
36	-9	0	0.885297908	-0.136997129	83.00590041	0.098080915	-0.376791205	0.740655174	0.440619394	230.1040573	-0.239823842	0.154380894	21.67625744	-0.008893764	0.028853391	-5.26393692	-0.068105072	0.701187882	177.3956545	0.256	3	2.727013938
36	-8	1	-0.250464798	0.909583975	46.65491091	0.206615412	-0.050540641	-0.131070044	0.743965744	174.1769727	-0.443522674	0.297229856	33.12695456	-0.029947426	0.059713495	-2.944281797	-0.135541972	0.559529626	136.2708751	0.16	3	2.727013938
36	-7	2	-0.645099486	0.893343882	63.8037741	0.27104504	-0.289798392	-0.266238398	0.633791004	137.976866	-0.658446936	-0.018423298	63.89791485	0.13150553	0.009749124	-0.7488496	0.052360997	0.227023922	95.2370704	0.192	3	2.727013938
36	-6	3	-0.076729195	0.071295433	28.17184541	0.044048222	-0.014471313	0.073130617	0.252626197	90.44443127	-0.5545146	0.771233137	34.90426313	-0.085550449	-0.066124326	8.415831768	0.011342389	0.366429158	73.98882838	0.16	3	2.727013938
36	-5	4	-0.302915554	0.239691279	24.9859767	0.08023639	-0.083115435	-0.006972244	0.374920906	74.01696694	-0.97513186	0.233710276	68.79267787	-0.065692535	-0.147144073	-6.323250045	-0.025706085	0.421965579	62.30663268	0.176	3	2.727013938
36	-4	5	-0.655212616	0.260385239	41.38391425	0.081162107	-0.234580714	-0.014352428	0.451434044	62.31120246	-0.783491015	0.738307417	54.70536508	-0.302123832	-0.240114894	2.395853441	0.409203935	0.644045084	46.0476563	0.144	3	2.727013938
36	-3	6	0.054491091	-0.426855946	42.44663444	-0.029158303	0.091743363	-0.335102264	1.201100764	51.88717757	-3.319240401	-1.350868045	33.93060197	-0.257172973	-0.17405416	-5.382740485	-2.351218069	1.233726288	68.77728608	0.128	3	2.727013938
36	-2	7	-0.034552961	-0.397606449	90.43509008	-0.071866408	0.051831817	-2.428238036	1.088287374	89.55380308	1.666690796	-0.06118393	13.49268248	0.006173103	0.043012601	-1.901133936	-2.853185183	0.729764713	165.1018001	0.288	3	2.727013938
36	-1	-1	-0.675691275	-0.547425787	144.7028098	-0.288617719	-0.358510298	-2.836151424	0.693144378	177.940048	0.522720698	0.04828963	36.81499909	-0.04102768	0.080981376	-16.3525275	-1.697244743	0.233694088	180.6052931	0.288	3	2.727013938
37	-5	0	-1.866014069	-0.048533892	94.42675472	-0.056466357	-0.881251931	-1.644717027	0.148163264	238.0103661	-0.069412284	0.292502441	-184.8075165	-0.067850979	-0.059697964	6.883590043	-0.655556145	0.413584731	129.1095293	0.224	1	6.231768486
37	-4	1	-1.346812861	0.817109267	43.53122684	0.125658409	-0.303219968	-0.605309326	0.483402769	126.223891	0.171445923	1.46935686	-63.1986882	0.104595685	0.076932957	-7.334658276	0.043982294	0.537551023	87.52513252	0.192	1	6.231768486
37	-3	2	2.227814092	1.333288083	20.90717759	0.071128648	0.082475175	0.056150289	0.549122386	84.86482791	0.794337677	2.286703889	-19.05743477	-0.130329	0.199514749	11.21004613	0.006062415	0.508174478	77.23587647	0.096	1	6.231768486
37	-2	3	1.618457182	1.351205466	28.47596907	0.118819079	0.115164418	0.001381304	0.511238715	74.86500549	0.77349266	2.644326535	27.21292544	0.042502316	0.229929155	-13.15315905	0.019716786	0.420647083	67.71082022	0.128	1	6.231768486
37	-1	-1	0.168773054	0.716763402	84.69011222	0.185647285	0.202450546	0.030556111	0.42678863	67.41601187	1.854255583	2.855064328	26.14024013	-0.116107508	0.222775183	-11.24272174	nan	nan	nan	0.272	1	6.231768486
40	-6	1	1.019126185	-0.054366975	160.3136594	-0.2211462	0.776516905	0.966190826	0.192257746	395.1082791	-0.158272451	-0.219158864	-90.35686947	0.027366861	0.016968327	-8.414362786	0.227691875	0.337545595	218.7920486	0.256	2	3.406734264
40	-5	2	0.225849515	0.366683495	62.30841615	0.080331577	0.151991522	0.168679619	0.399051945	193.5691415	-0.512748826	0.01441015	-101.8896211	-0.031749565	-0.013260997	4.314205651	-0.073957456	0.307124481	124.1409485	0.176	2	3.406734264
40	-4	3	-0.289259134	0.242888681	29.745967	0.004998427	-0.108111779	-0.118150937	0.304009401	108.1968157	-0.523936185	-0.123428756	-57.78287963	-0.077441534	-0.059041652	29.91331386	-0.071113729	0.289266548	83.60135974	0.128	2	3.406734264
40	-3	4	-0.372331126	0.275784589	19.69989532	0.036485885	-0.032329647	-0.096910454	0.284317837	78.22276599	-0.84273089	-0.241262213	47.66031554	0.044441438	-0.161795012	23.8686245	nan	nan	nan	0.16	2	3.406734264
42	1	2	-0.16327415	-0.046338776	84.19023116	0.027277365	-0.092120709	0.046317927	0.186632986	240.6974187	-0.249095946	-0.202580668	-4.46452976	-0.036951973	0.006207729	11.61313708	0.225672786	0.294406548	171.955246	0.192	3	2.686124901
42	1	3	0.265438158	0.12194543	58.86626165	0.079983845	0.180223293	0.241149578	0.327298771	162.4987772	-0.102022915	0.19153344	9.244543306	0.067210143	0.076928448	-4.565034755	-0.032821023	0.424293557	114.4580417	0.192	3	2.686124901
43	1	5	2.342333144	1.091285112	91.00804113	0.274063113	-0.171652204	1.612670786	0.78660735	274.2244625	-0.304189031	0.027233183	-55.38218927	0.011642765	-0.028815261	-5.083929106	0.638128534	0.42809706	197.179268	0.24	7	3.882283981
43	1	6	-0.00136122	0.137542696	45.54030615	0.093468745	-0.003661019	0.552744839	0.375924608	202.0507094	-0.443255827	-0.209226811	22.00339531	0.101557342	0.089340754	-0.98921326	0.552929523	0.331972636	166.8326759	0.24	7	3.882283981
43	1	7	0.068686999	-0.059794941	103.8959786	0.000753835	0.034836525	0.536649191	0.332370766	164.9687888	-0.62843498	-0.06659758	5.407470862	-0.094953115	0.034516502	0.347717629	0.894392705	0.559174929	95.22906751	0.304	7	3.882283981
43	1	8	0.7586634	0.56921553	50.36397518	0.152783457	0.288949491	0.773406866	0.503167121	86.64069282	-1.906107001	-0.524421401	6.230839658	-0.085906639	0.138266887	18.38566647	-0.072748802	0.225424915	60.6423141	0.176	7	3.882283981
43	1	9	-0.187528004	-0.02797837	31.7260739	-0.018614754	-0.064392384	-0.131218857	0.223186847	59.88898157	-3.37879032	0.758608912	116.8480175	-1.128653227	-0.677514478	23.93618479	-0.813615984	0.207569139	55.54443056	0.16	7	3.882283981
43	1	10	-1.147213198	-0.532426116	52.29487254	-0.059191275	-0.359980097	-1.032332675	0.065411171	71.40041715	0.485227873	-1.284571723	160.9287269	-0.027210828	0.027333421	10.11807919	-0.695627111	0.363225861	64.27202631	0.144	7	3.882283981
43	1	11	0.183261692	-0.690289079	64.9411597	-0.141962178	0.050408578	-0.595008729	0.392239978	82.46031685	0.191167633	-1.778069404	150.7442929	-0.065484774	0.264293503	2.599472256	-1.254271957	0.768860518	107.9773342	0.192	7	3.882283981
43	1	12	-2.471491965	0.354185173	61.11685559	0.159366541	-0.514647569	-1.302013973	0.766835606	122.054038	1.525001045	-1.009708021	96.94618432	0.106265686	-0.062773306	13.88698166	-0.172445929	0.42542659	130.465882	0.16	7	3.882283981
43	1	13	-0.375111171	-0.180107717	23.56596051	0.036416355	-0.105609529	-0.217448018	0.358026723	159.0821856	-0.285578893	-0.067862412	61.7685333	0.191418025	0.20066209	-33.57266691	-0.14856986	0.330418563	163.8309242	0.144	7	3.882283981
43	1	-1	1.069639594	-0.20828759	142.2096022	-0.163148346	-0.260750022	-0.197525775	0.328611453	199.7905774	-0.225606137	-0.3070276	118.7783357	-0.032047167	-0.031933647	-8.648400595	-0.900951187	0.361169168	144.5814249	0.224	7	3.882283981
46	-7	0	0.130659357	0.445132465	47.8356551	0.151078572	0.062803563	0.030383502	0.626721855	244.8547354	-0.048893392	0.060723189	7.456482854	0.026763097	-5.92E-05	-31.84355721	-0.066067018	0.531532648	200.0633975	0.192	3	8.984962745
46	-6	1	-0.030261475	0.454457172	33.99650902	0.046588866	0.016238071	-0.065830079	0.553466387	194.3609102	-0.086278389	0.04919585	-1.47471748	0.053375628	-0.002779017	15.38985588	-0.081773757	0.534378983	163.9087616	0.176	3	8.984962745
46	-5	2	-0.093384173	0.222669837	36.21830685	0.094154151	-0.003309688	-0.082221761	0.531355469	161.0829352	-0.017046086	-0.029188073	26.60833866	-0.063964059	-0.06583151	14.50146858	-0.073427423	0.524395069	128.6677889	0.16	3	8.984962745
46	-4	3	-0.127914507	0.681705509	60.69309562	0.130847567	-0.035283235	-0.072170777	0.585106702	124.4142255	-0.033527265	0.039018322	23.87891071	0.086078097	-0.178461718	12.96981929	-0.007853081	0.383051507	74.68386273	0.24	3	8.984962745
46	-3	4	0.225695777	0.199917305	34.68067788	0.076736859	0.120461099	0.008569581	0.38541154	70.58772632	-0.049186358	0.154905754	41.61386476	0.208197601	-0.08833654	-3.442768464	-1.170144135	0.399383886	88.74026211	0.16	3	8.984962745
46	-2	5	0.242028006	-0.299839641	45.7523004	-0.021810204	0.064571083	-1.579523436	0.322680575	143.028766	-10.24612091	-3.433780675	1154.393389	3.773849133	0.55787258	73.19435906	-1.948383968	0.239453745	490.2625085	0.24	3	8.984962745
46	-1	-2	0.008727436	-0.298481811	96.13991515	-0.098768802	0.015029862	-1.941830934	0.217608048	651.1575356	0.02917828	-0.1550997	1368.669391	-0.009924513	0.02995349	3.933084591	-2.11010463	0.199546725	710.6880054	0.256	3	8.984962745
47	-2	0	-0.885252328	-0.596636221	105.5028775	-0.20933332	-0.484431122	-0.69405766	-0.290478067	98.98191851	0.027810258	0.097100815	38.64343488	-0.168304202	0.114564049	19.60474541	0.368346246	0.978971833	48.36377315	0.224	3	2.683931921
47	-1	-1	1.027340999	0.005180609	222.3662517	-0.064154839	0.764392484	0.423708883	1.077311142	52.00143954	-3.30327806	-1.300809121	9.241953055	0.206995539	-0.054806766	-0.939082851	nan	nan	nan	0.32	3	2.683931921
49	-2	0	-1.130305921	-0.4377354	138.3675919	0.046612153	-0.722331055	-0.388979885	-0.677431057	566.7257537	-0.129632196	0.00587642	-40.4235947	0.014033367	0.011148854	7.123724001	0.315620402	-0.729176221	451.1339789	0.192	3	3.679687779
49	-1	-1	0.647050877	-0.460433406	209.7584805	-0.187989149	0.588077109	0.414616786	-0.841696632	401.5119194	-0.075737945	-0.043421344	-157.4880066	0.020467194	-0.039951553	0.112433585	nan	nan	nan	0.272	3	3.679687779
2	-2	1	0.497302845	0.955407437	93.33884074	0.234723755	0.199695676	0.089919218	0.556611199	147.2394326	1.268579865	0.90859961	34.54510604	-0.032138048	0.013493232	25.85063165	0.067462826	0.081016342	91.01304771	0.192	2	7.937819845
2	-1	-2	0.49021867	0.166036561	60.25812446	0.082697932	0.204655564	0.100386441	0.096906624	90.30501603	2.482951161	2.389652018	135.2229266	-0.014076931	0.038572536	27.72284337	0.170734522	0.4239288	62.74872577	0.192	2	7.937819845
3	-3	0	-1.266091867	0.460315491	119.0469873	0.100386765	-0.925221919	-0.618124082	0.472135346	293.9946445	-0.768046894	0.325871264	-83.91922481	-0.008145681	-0.004602528	10.39467452	0.059848111	0.312472735	188.570326	0.192	3	7.951467874
3	-2	1	-0.388885328	1.008994088	58.73389562	0.1006649	-0.071685335	0.019343934	0.31392515	167.2884272	-1.35224426	0.05127813	-84.68984835	-0.01949449	-0.09187136	15.40921146	-0.1630245	-0.06563167	124.0222208	0.176	3	7.951467874
3	-1	-1	1.893407369	0.286727204	267.6026613	-0.234135496	-0.834375676	-0.836043071	-0.109257139	147.8648067	-1.521850943	-0.856255086	136.1693747	0.461482711	0.573728994	52.57975114	nan	nan	nan	0.352	3	7.951467874
4	-12	1	-0.002201214	0.209369909	61.99096446	0.100197698	-0.030144069	-0.040016954	-0.087701789	290.4236857	-0.735979103	-0.149541936	-86.55201623	0.007153371	-0.011627113	-11.97388622	-0.256090046	-0.301087377	226.5186904	0.192	3	8.934282365
4	-11	2	-1.115536762	-0.719988377	89.4546116	-0.154220759	-0.45886342	-0.408470597	-0.296907107	213.8548229	-1.248633286	-0.061063776	51.37203821	0.077646775	0.02709469	-12.11453444	-0.047082497	0.06380438	157.9469587	0.24	3	8.934282365
4	-10	3	-2.041209616	-0.350166804	89.04680165	-0.018814775	-0.731020526	-0.123002095	0.110593106	158.4176199	-1.512721567	-0.331614863	54.97940161	-0.13587356	-0.004680053	-2.122514892	0.778294103	0.184197703	203.5823406	0.176	3	8.934282365
4	-9	4	0.549529751	-0.121547185	30.51824816	0.046939676	0.132089931	0.65994136	0.24352128	215.3434997	-1.222847766	-0.085397083	8.69783938	0.042775709	-0.035068844	-1.188064553	0.453255985	0.241402752	198.3174472	0.096	3	8.934282365
4	-8	5	-0.853451003	-1.264017141	8.781985288	-0.070285102	0.01200507	0.436885879	0.242211133	195.7001842	-1.268322158	-0.223408014	82.89280989	0.123063959	-0.032132238	8.885924598	0.300152609	0.317928567	210.2487253	0.144	3	8.934282365
4	-7	6	-0.038717237	-0.376111002	63.39877822	-0.035879429	-0.003909959	0.27355269	0.322500878	213.9184635	-1.182528492	-0.004044632	86.30269738	0.100319445	-0.009476658	11.98392021	0.16742127	0.512303349	191.5457513	0.176	3	8.934282365
4	-6	7	-0.121108613	0.492875243	145.589669	0.252718145	-0.136522256	0.035251076	0.498162686	200.5915916	-1.162008526	-0.443702059	175.7665495	-0.025785598	0.030613836	-10.25404143	0.025811248	0.231868776	96.99875169	0.144	3	8.934282365
4	-5	8	-0.115232372	0.111552041	63.06667574	0.019141793	-0.086296391	-0.001787527	0.226177119	89.33214254	-2.771497836	-0.838670732	234.4158054	0.067663975	0.01158012	19.86114078	-0.276197516	0.117539747	57.73822551	0.128	3	8.934282365
4	-4	9	-0.517204831	-0.091066513	88.56127857	0.034913165	-0.358713351	-0.357445314	0.101173251	56.07146144	-2.116241281	-1.989011962	141.1390418	1.41390396	1.243220259	-84.04490392	-0.760095453	-0.097164997	50.13208226	0.176	3	8.934282365
4	-3	10	-1.669780278	-0.767205351	92.57053162	-0.131205891	-0.648050871	-1.039891044	-0.174055284	72.43835999	-1.192159758	-1.258592704	281.827199	-0.003079086	0.043933365	32.30933319	-0.117917555	0.434261143	92.05989877	0.224	3	8.934282365
4	-2	11	-0.758084541	-0.110851455	99.59270522	0.020583677	-0.449110411	-0.22367173	0.357548625	120.7015713	-1.316142904	-1.401609228	190.5142041	-0.017443567	0.066522736	-23.36093774	0.43017339	0.280491848	111.5464855	0.288	3	8.934282365
4	-1	-1	0.509819229	0.188318062	223.1801525	0.129967257	0.314840706	0.413045048	0.289137853	116.3376743	-1.774259434	-1.189236764	189.3031248	-0.019517899	0.081332627	-25.95551306	nan	nan	nan	0.272	3	8.934282365
0	-4	0	-0.139405133	-0.434463892	34.68700573	-0.003119685	-0.039835139	-0.115183074	0.302139499	317.1528512	-0.484775553	-0.417925018	44.10597829	-0.02401785	0.010337956	16.80548661	-0.177069272	0.30841724	301.4131937	0.192	3	6.31683297
0	-3	1	0.373528355	-0.303824392	1.822998089	0.002068472	0.006130528	-0.376000392	0.23615265	320.4131708	-0.570104864	-0.4256524	76.81883955	-0.004817227	-0.00607174	27.27442224	-0.418170073	0.194970206	330.4095324	0.112	3	6.31683297
0	-2	2	-0.131277509	-0.262129836	24.31029137	0.003015856	-0.042025777	-0.424339811	0.192230934	332.1948467	-0.339047116	-0.414498189	104.0802939	0.023594242	0.032173678	10.32744652	-0.489218602	0.157022739	337.2578751	0.208	3	6.31683297
0	-1	-1	-0.453125692	-0.304645026	68.03708091	-0.030635551	-0.230067558	-0.630476752	0.10144095	372.0783586	-0.256464767	-0.25902072	81.6433854	0.038327059	0.007448949	19.37991248	-0.299030068	0.114961559	203.6115499	0.224	3	6.31683297
1	-3	0	-1.470770297	0.270219986	121.546737	0.118356729	-0.795876025	-1.149725149	0.436308559	408.2719011	0.053552654	0.134694594	72.47984338	0.001712559	-0.0005706	-3.170839514	-0.1687248	0.430473398	315.1750416	0.224	3	2.586231079
1	-2	1	0.046126508	-0.216645073	52.26575565	-0.044995966	-0.00486487	-0.02608958	0.484719158	307.5275466	-0.043493432	0.194907015	12.9440129	-0.020037963	-0.009575354	6.463770552	-0.074567771	0.680437421	283.2606533	0.176	3	2.586231079
1	-1	-1	-0.243751143	-0.321371226	96.73278731	-0.140000524	-0.151026116	-0.151727951	0.857440152	292.7468529	0.093622018	0.046620254	68.22363103	0.040676683	0.019019519	1.964429024	0.070449677	0.767560481	169.5367712	0.224	3	2.586231079
2	-9	0	1.409101686	-0.569685471	95.59096377	-0.13236729	0.608447883	0.963432371	0.172773625	451.871337	-0.294577224	-0.415308063	17.01849189	-0.000980781	-0.017804302	7.90658016	0.226753369	0.451617088	394.1578001	0.192	3	8.14974523
2	-8	1	0.082212907	-0.190651265	72.65088595	-0.006240536	0.044460717	0.124630474	0.346287987	384.2029567	-0.235933299	-0.579220104	-9.136668667	0.003843672	0.014515798	-6.914742729	-0.002588048	0.336869988	329.5888104	0.208	3	8.14974523
2	-7	2	0.030654375	-0.207627123	85.88461816	-0.018410371	-0.064461968	-0.010414728	0.332154585	326.2496492	-0.455129262	-0.599627994	-4.901704962	-0.028949306	0.003268567	13.1839861	-0.031034486	0.315066374	262.000229	0.208	3	8.14974523
2	-6	3	-0.209575875	-0.339124355	104.7492478	-0.113904799	-0.161824258	-0.147667139	0.260745459	253.6629798	-0.504420811	-0.838382546	65.54329324	0.016096881	0.012605704	41.53974258	-0.090214753	0.346181643	186.9743504	0.224	3	8.14974523
2	-5	4	-0.006712946	-0.281657958	51.34400584	-0.108311568	-0.0411449	-0.111636545	0.306445799	181.8267865	-0.57112285	-1.598437928	44.8821084	-0.047930434	0.033446895	16.26234977	-0.253090895	0.362967555	158.219337	0.144	3	8.14974523
2	-4	5	-0.323961303	-0.859253538	57.31629033	0.085518632	-0.138240014	-0.238492129	0.078268857	126.8954576	-1.145387983	-2.556683807	212.6634649	-0.62253117	0.072052832	36.39561827	-0.240308744	0.198646159	123.103586	0.144	3	8.14974523
2	-3	6	-0.012477059	-0.635805914	71.17737333	0.041932787	-0.119606925	-0.284990108	0.182818372	124.6228104	-0.541045414	-3.116492068	125.6152306	0.085180922	0.130153893	0.069325995	-0.528587231	0.325900988	128.3309594	0.208	3	8.14974523
2	-2	7	0.185651404	-0.141008176	83.03736688	0.011988348	0.068534832	-0.656465031	0.09236692	149.2902781	0.586015516	-1.825396854	184.4205729	0.001488414	0.195785812	0.299561343	-1.190623172	-0.132515691	175.5608696	0.304	3	8.14974523
3	-8	0	1.599489359	0.067168743	85.29060895	0.098378031	0.801540085	1.399793313	0.59582258	378.4791315	0.027010319	-0.1878681	4.889066066	0.011243987	-0.020381353	1.220766085	0.350801285	0.801142272	321.3854715	0.192	3	5.351443972
3	-7	1	0.565891825	-0.106356565	4.109333155	0.015139736	0.02684609	0.265656441	0.780982576	312.5724313	-0.266798852	-0.370337917	16.53585615	0.097248267	0.023769728	-12.70386657	0.204984393	0.719074709	308.91984	0.128	3	5.351443972
3	-6	2	-0.107492444	-0.208371765	28.54940697	0.000100112	-0.018950276	0.155053447	0.632534849	304.2530254	-0.045852314	-0.520580932	-27.07964262	0.015983874	-0.032330138	-7.007794973	0.210853771	0.612613113	290.4583521	0.16	3	5.351443972
3	-5	3	0.155917655	-0.011946504	35.51923907	0.038340536	0.089500087	0.20919665	0.564729271	294.6059249	-0.405052458	-0.742633511	200.8693548	-0.135453846	-0.190453983	113.7715687	0.096805749	0.482026672	267.3524661	0.192	3	5.351443972
3	-4	4	-0.034010097	0.218061642	52.11480781	0.042519009	-0.012254263	0.089048478	0.429918824	265.0490244	-0.004362312	-0.795897156	35.75837414	-0.143707935	-0.076837445	18.23199675	0.092605028	0.287751504	232.8085734	0.192	3	5.351443972
3	-3	5	-0.228613059	-0.318164636	31.1591454	0.023599543	-0.028298855	0.117639426	0.20766352	226.7168729	-0.11851819	-0.90080487	57.64412286	0.042207802	-0.040158971	8.011508717	0.205069512	0.173798511	219.4525297	0.16	3	5.351443972
3	-2	6	-0.020129528	-0.504415611	26.31673171	0.028867304	0.01232358	0.209638365	0.169455108	219.0152773	-0.089615955	-0.654670256	111.727349	-0.005909957	-0.039407453	6.457241743	0.185818532	0.120707733	216.6742136	0.16	3	5.351443972
3	-1	-1	1.764124504	-0.211591594	93.43211939	0.017115676	0.822771117	0.140240202	0.061123679	220.3478682	-0.268120523	-0.740899724	89.99293127	-0.029743363	-0.040633059	0.070481088	-0.618064202	-0.036727369	159.1351224	0.208	3	5.351443972
4	-1	-1	-0.05952458	0.147183515	9.891722428	-0.000297212	0.015456593	0.111649135	0.038670415	165.5423034	-0.043107515	0.154391912	-16.53404652	-0.178607558	-0.054678018	-1.869084419	0.089444903	0.031402116	90.94710528	0.176	3	1.277824467
5	-3	0	-0.506060979	0.283184966	70.70198699	0.020618844	-0.244093417	-0.398571399	0.253951587	469.4956291	-0.012874215	0.453099741	40.79181003	0.029328508	-0.023767904	30.9152562	-0.349910187	0.413299947	371.4487031	0.192	3	10.45152264
5	-2	1	0.034037866	-0.588695316	5.075985488	0.006924768	-0.006261403	-0.362431428	0.526423038	378.7695779	-0.136135379	0.444796322	97.92542032	-0.013554528	0.007206009	4.090645897	-0.385015033	0.575430852	387.166298	0.128	3	10.45152264
6	-10	0	-1.013211148	-0.083580473	114.8159659	-0.15161237	-0.583632852	-0.908574234	0.15101414	351.1986252	0.342492829	0.21281554	44.01474979	0.015489444	-0.0123927	-8.196462223	-0.211872229	0.357129734	260.8781856	0.256	3	5.2604189
6	-9	1	-0.10158886	0.460939969	37.82990997	0.076392389	-0.038098873	-0.115498669	0.404421974	255.3975456	0.336475394	-0.010566787	11.71926527	0.099125082	0.075891711	-32.15958226	0.007764283	0.340328965	218.1529483	0.144	3	5.2604189
6	-8	2	0.205717076	0.256770573	65.14359309	0.114202381	0.100262225	0.01676685	0.336245626	188.9720304	0.72021379	0.252463346	12.26437927	-0.050921262	-0.019691902	7.068298783	-0.024877481	0.363447108	133.6029546	0.16	3	5.2604189
6	-7	3	0.290267096	0.864640222	42.19079559	0.037508478	0.09268956	-0.015849412	0.381341564	131.2110336	0.759209157	0.68539027	57.14725769	0.011402684	0.084683642	3.898225957	-0.062875348	0.308593962	109.2775424	0.112	3	5.2604189
6	-6	4	0.086952862	0.397176134	21.04672765	0.025506131	0.022589528	-0.056208403	0.297577207	106.3597946	0.775789839	1.279028113	78.66916571	0.133053602	-0.151651994	16.53205413	0.042885876	0.313132627	96.5605992	0.096	3	5.2604189
6	-5	5	0.079997565	0.866490667	40.00009149	0.077674174	0.073739353	0.162968605	0.315793087	90.99323433	1.819498348	0.796786463	183.6608398	0.002368826	0.100730783	-12.94842868	0.440438911	0.093527124	82.08096598	0.128	3	5.2604189
6	-4	6	0.655684847	0.408772091	47.47749092	0.023624065	0.219177783	0.455265234	0.082752887	81.43120895	2.428280394	1.140152153	196.1260435	0.253012556	0.150205139	-10.54003132	0.49218474	0.043248335	64.68608568	0.144	3	5.2604189
6	-3	7	2.231195577	-0.031376357	67.20326145	-0.100700392	0.54772864	0.691830359	0.126428021	74.63150383	2.579052903	2.822354217	282.7199935	-0.113273809	-0.46311054	12.64968748	-0.275167695	0.295324715	110.4124178	0.16	3	5.2604189
6	-2	8	1.207203586	0.317172261	33.48755882	0.015754052	0.255009249	-0.322161577	0.2477351	112.9630587	1.722182753	-0.061215028	126.4018015	0.060010815	-0.016322242	-12.55730005	-0.563439314	0.177897347	123.3183861	0.16	3	5.2604189
6	-1	-1	1.072690452	-0.286490351	52.14841714	0.097311524	0.366327901	-0.439330335	0.338987602	139.1303291	0.370327437	0.441618314	95.87415118	-0.026032668	0.048150494	14.79189134	-0.556534137	0.267999197	95.79879376	0.144	3	5.2604189
8	-2	0	0.716284091	-0.070714177	55.10074674	-0.160786191	0.27682214	0.209215071	-0.372741288	392.2737267	-0.032306106	0.222847724	-0.859433924	0.011448428	0.016496755	-1.628771205	-0.183685327	-0.204842468	349.0833147	0.192	3	2.852718711
8	-1	-1	-0.957377622	0.060985546	99.29948669	0.012876919	-0.462966629	-0.2502917	-0.006815813	345.9628839	-0.00454028	0.209746959	-4.353194972	0.003870982	-0.006308855	4.92429806	0.240692685	0.007616102	170.8978322	0.24	3	2.852718711
9	-1	-1	1.250725479	0.003200055	132.7236	-0.030653151	0.761772918	-0.595553154	-0.061433727	219.0676392	0.635583817	0.272735178	189.998547	0.095184116	-0.003422225	-16.55095363	nan	nan	nan	0.176	3	8.059674472
10	-6	0	-1.335295376	0.192957872	148.2678672	0.071957885	-0.906112156	-1.33587409	0.345402535	477.4898216	0.140539581	0.08204573	8.567185495	0.041798842	0.043312845	-2.815206276	-0.425180638	0.248131607	337.881734	0.224	1	2.781788226
10	-5	1	-0.569847236	0.384595113	103.3030862	0.193560501	-0.31897684	-0.394501118	0.350238341	311.518266	0.289969658	0.227617264	-25.42249424	0.05810579	0.002449804	2.693251544	0.044878869	0.19418611	213.9183788	0.24	1	2.781788226
10	-4	2	0.20485739	-0.060024452	55.24331708	0.019600207	0.090849641	0.086828334	0.217057029	205.8445899	0.229589997	0.22570765	32.44562624	0.025647587	-0.007576393	-1.837803342	0.052455592	0.374475803	165.2194091	0.192	1	2.781788226
10	-3	3	0.255048503	0.780108741	95.52747369	0.08930901	0.15299467	0.077972185	0.385535369	158.428698	0.455044173	0.1336119	54.19564527	-0.053793717	-0.048181556	-7.210409819	-0.043572263	-0.019019705	91.35387448	0.176	1	2.781788226
10	-2	4	0.243774945	-0.328499108	25.77453493	0.000707852	0.035973197	0.080683936	0.006063669	70.8311329	0.951927669	1.281947085	36.75396256	-0.194103703	0.18894841	-11.55116686	0.069638765	0.305818969	60.99841663	0.16	1	2.781788226
10	-1	-1	0.255352898	0.475507218	51.69797515	-0.019698615	0.014649723	0.111811139	0.349047829	59.34171102	0.467336747	0.847267847	88.03446003	0.014309979	0.222078057	-14.61638881	-0.025838985	0.075890933	15.95024088	0.144	1	2.781788226
14	-10	0	-1.725266899	-0.446788383	129.8169716	-0.150551803	-0.893484606	-1.388449901	-0.008875406	528.1493043	-0.407336284	-0.097212789	10.1276526	0.010198369	-0.002671975	-2.041323661	-0.52277249	0.166745683	417.862957	0.224	3	6.322268339
14	-9	1	-0.262376076	-0.070773855	54.78804242	0.01682436	-0.11134638	-0.537023324	0.174993793	410.2513418	-0.406909599	-0.186139665	-16.56751901	0.036356788	-0.0254239	15.27803759	-0.559395668	0.16035297	369.4775067	0.16	3	6.322268339
14	-8	2	-0.50594525	-0.179459383	130.7253835	-0.000823819	-0.370157406	-0.569220994	0.165377836	364.1400026	-0.550667547	-0.200197321	67.87791961	-0.022044654	-0.014512742	-25.87156241	-0.459279091	0.253984274	261.9331582	0.288	3	6.322268339
14	-7	3	0.33105062	-0.392180701	56.53629667	-0.037872791	0.110450317	-0.541584005	0.232211161	260.3734571	-0.714640219	-0.535021719	135.6337342	0.101875905	0.044313116	8.06573972	-1.079019717	0.224964132	275.7954262	0.384	3	6.322268339
14	-6	4	-1.340376986	-0.332879847	100.4743076	-0.075555772	-0.755568296	-1.100674418	0.186078215	290.9405511	-0.311108221	-0.358644409	139.8683208	0.033482661	-0.027736135	-1.69152585	-0.394072104	0.415752983	245.5901783	0.224	3	6.322268339
14	-5	5	-0.658612096	0.266028545	77.16111816	0.173680444	-0.351141508	-0.617390529	0.331262009	258.165162	-0.380333145	-0.565462131	103.7004977	0.07297466	0.003794988	17.04275317	-0.351040013	0.128226739	226.2683891	0.256	3	6.322268339
14	-4	6	-0.384020339	-0.27039365	49.59787234	-0.037773404	-0.19250567	-0.378984233	0.084336707	228.6844529	-0.830188113	-0.472817896	157.5272347	-0.13763601	0.035038188	-9.217597544	-0.304252065	0.083049294	214.5722305	0.192	3	6.322268339
14	-3	7	-0.296515263	-0.112767391	42.68849743	0	-0.119378884	-0.422465907	-0.034690859	254.1248207	-0.396130448	-0.295740695	155.0252907	0.045347017	0.046421856	5.291025503	-0.374932471	-0.085446638	241.8458628	0.16	3	6.322268339
14	-2	8	0.027870372	0.057967437	45.04946307	0	0.010119629	-0.376730108	-0.093424745	243.0988281	-0.14789098	-0.291730425	190.4144776	0.04226465	-0.032592446	2.913895038	-0.499591228	-0.142219373	239.5455522	0.192	3	6.322268339
16	-3	0	1.285515666	0.021182799	101.0167793	-0.00332272	0.63746687	0.942524937	0.35002071	319.222628	-0.589536776	0.125488107	24.40357011	-0.012367782	-0.075750311	-5.068510241	0.002168118	0.533539561	257.9341271	0.208	3	6.735610558
16	-2	1	-0.040476774	-0.013568554	35.77343522	-0.008894196	-0.040908778	-0.102016656	0.571185938	259.6037379	-0.901150902	0.232997575	112.0822271	0.027044017	-0.036401132	-1.516228874	-0.263890874	0.651110712	255.4326333	0.192	3	6.735610558
16	-1	-1	0.744315792	0.230721708	164.7089721	0.106907334	0.528321374	-0.53346175	0.645326342	296.5009491	-0.668501735	0.093193241	144.125883	0.076042806	0.022354307	1.456438355	-1.001640972	0.308754147	198.1566461	0.272	3	6.735610558
17	-15	0	-1.617349203	0.248899288	192.6895972	0.32508282	-1.061604133	-1.498017103	0.33420985	319.4484909	-0.409433051	0.195192262	31.050121	0.048812462	0.11118722	7.641134368	-0.548436132	0.354091779	164.7090688	0.336	1	5.58787937
17	-14	1	-2.113230337	0.659042742	89.9875849	0.205672456	-0.75904468	-0.804745745	0.651735294	182.344356	-0.79824046	0.355797561	99.46559112	0.055478463	-0.008599151	3.731456612	0.207476008	0.243822595	164.891016	0.192	1	5.58787937
17	-13	2	-0.205238678	0.460023809	39.38224452	0.016236861	-0.123361692	0.181926906	0.264848083	170.5019228	-0.542548956	0.477580349	87.71037732	0.027279204	-0.071567831	-0.984180414	0.236373555	0.275451229	148.2804926	0.16	1	5.58787937
17	-12	3	-0.384483585	0.366473753	94.08955193	0.030622147	-0.219840286	0.165926247	0.307402267	152.3850917	-0.812077209	0.080735346	63.54168308	-0.005948517	-0.057950561	18.58878661	0.588720011	0.301204665	103.2947117	0.224	1	5.58787937
17	-11	4	0.733448811	0.988996725	38.19690977	0.159293752	0.244372681	0.574789462	0.377106739	99.71673573	-1.80735549	0.47913197	58.82270633	-0.077811184	-0.219404551	-0.399272369	-0.061011531	0.063719687	95.01210225	0.192	1	5.58787937
17	-10	5	-0.840101353	-0.149319955	50.59367235	-0.073006075	-0.268057704	-0.307917297	0.080017557	105.0151347	-1.51458717	0.512969906	109.5166897	-0.159431425	-0.166498888	13.08629522	-0.086648051	0.318900905	97.50246172	0.224	1	5.58787937
17	-9	6	-0.533352745	0.74888023	50.22316947	0.076037915	-0.14591376	-0.172129372	0.345960898	98.98195094	-1.919872547	-0.137252123	137.8176903	-0.084265789	-0.026821846	2.991619794	-0.171473278	0.000199726	90.08843144	0.176	1	5.58787937
17	-8	7	-0.384028643	-0.115650827	46.75791477	-0.045429472	-0.126704726	-0.212998549	-0.022060812	89.87617657	-1.87046936	0.757606044	215.782475	0.037526085	-0.020165499	7.50582879	-0.35565117	0.112871737	78.31615115	0.176	1	5.58787937
17	-7	8	-0.730331696	0.10318234	50.16900532	-0.045247417	-0.286234679	-0.469222183	0.109748262	81.13017905	-1.703596209	-0.601444978	196.0849444	0.538550242	0.13492677	-11.47508641	-0.277793555	0.110192387	70.95140767	0.192	1	5.58787937
17	-6	9	0.182348561	-0.081389348	39.96576874	0.017431097	0.039590985	-0.55709845	0.093536021	77.85333916	-1.721373499	-0.835202069	117.8982407	0.491042367	0.18754185	-38.37502999	-1.242849536	0.09826682	93.76358837	0.224	1	5.58787937
17	-5	10	-1.641840997	-0.148351199	112.6946537	-0.020597613	-0.841605161	-1.358801812	0.172958627	154.1232263	-0.399126531	-0.239306407	192.3671766	0.122241366	0.047957603	-37.09628174	-0.35089352	0.314158605	106.9899991	0.208	1	5.58787937
17	-4	11	-0.44725412	-0.179676133	60.8097057	-0.03907381	-0.201291393	-0.329134328	0.266456377	123.3150205	-0.963648534	-0.774329728	118.2672777	0.046297151	0.027577014	-6.29439911	-0.246975343	0.363902979	103.5801351	0.208	1	5.58787937
17	-3	12	-0.555657164	0.086575033	57.25478428	-0.070478042	-0.247911526	-0.319797652	0.34829818	106.4063767	-0.896912833	-0.872809317	103.5506934	-0.19735836	-0.291526073	-1.730171427	-0.079173613	0.341032432	84.67960687	0.192	1	5.58787937
17	-2	13	-0.58476071	0.020608263	15.30392516	0.007626345	-0.032847171	-0.093302718	0.384196305	88.55641344	-1.247971726	-1.09316649	45.86379832	0.33296063	-0.00744605	17.96122114	-0.016982115	0.243222253	92.69578846	0.112	1	5.58787937
18	-4	0	-0.845072705	0.490476398	164.8695312	-0.014845212	-0.672880932	-0.615238088	0.510081291	407.2957746	-0.140743893	-0.328880745	69.87113252	0.017645815	-0.016139907	4.545322348	-0.088025575	0.324604931	281.0562989	0.256	3	5.526445937
18	-3	1	0.016595745	0.13321899	84.2588281	0.017355225	-0.008527957	-0.081434843	0.341919445	259.9041092	-0.143666464	-0.455572368	91.2107794	0.105326235	-0.017807232	2.739842589	-0.109373018	0.327048233	205.3278261	0.192	3	5.526445937
18	-2	2	0.145541777	0.171358779	110.7273222	0.055162073	0.129420862	-0.111537068	0.169460522	203.3303507	-0.191646524	-0.326954583	138.385708	-0.045071271	-0.10325225	-4.004475072	-0.48057648	0.038114106	130.5927484	0.208	3	5.526445937
18	-1	-1	0.552396945	0.388369571	140.55549	-0.144914477	0.448707793	-0.582433298	-0.06474595	132.1113231	0.654005198	-0.62741784	149.6696459	-0.129806135	0.054118274	-6.453438511	-0.987831725	-0.13518181	103.4421804	0.24	3	5.526445937
19	1	0	-1.792252524	0.946987962	156.4972124	0.376581022	-0.918666098	-0.503727197	1.237796082	158.0748757	-0.439404051	-0.327300907	-81.07239947	-0.062559575	-0.090243422	5.22665097	1.255173278	-0.07335284	97.78649555	0.256	4	6.485312547
19	1	1	0.219649189	-0.247935841	39.28437129	-0.064156711	0.053361398	1.02968601	-0.379474421	108.0844382	-1.801903267	-0.630096545	77.76661782	-0.076937511	0.007080771	-5.742426088	0.862733222	-0.527145518	94.8022768	0.192	4	6.485312547
19	1	-6	-1.113715227	0.727106142	106.1656492	0.255790618	-0.538639202	0.509123287	-0.718025028	134.8400153	-1.189477609	-0.277616674	153.5071468	0.033145165	0.020275826	13.1867081	1.689425971	-0.758911407	233.8753515	0.24	4	6.485312547
19	1	2	-1.113715227	0.727106142	106.1656492	0.255790618	-0.538639202	-0.516077596	0.619629652	280.1042192	-0.320691875	-0.06725271	24.54295561	0.004739438	-0.025391036	-0.105614091	0.092054012	0.300684008	201.5546587	0.24	5	2.502621063
19	1	3	0.100619476	0.414136635	84.12286336	-0.023290308	-0.061323964	0.084563477	0.304820322	196.5340389	-0.332472992	0.190990326	4.390934461	-0.026732533	-0.08543956	5.95983699	-0.048626675	0.234543063	133.0230778	0.208	5	2.502621063
19	1	4	-0.600006758	-0.478788961	13.43251404	0.005673802	-0.006482569	-0.063590075	0.232351334	131.2985915	-0.975737195	0.121083519	45.21712941	0.006106672	0.255779254	15.37716408	nan	nan	nan	0.16	5	2.502621063
20	-5	1	0.176113602	0.181559496	22.35655864	-0.001835232	-0.005354364	0.53461114	0.740846566	143.3088224	3.605713514	-0.382987303	-71.70154487	0.949153927	-0.064401429	11.78813271	1.037453972	0.717062234	127.2871322	0.144	3	7.698109081
20	-4	2	1.973780866	0.343815588	34.8160348	0.071074833	0.060018493	0.543832481	0.484789502	109.2142278	2.640451758	-1.376732716	64.39347659	-0.30060073	-0.151478705	21.72749422	0.345435666	0.209549378	112.9623311	0.176	3	7.698109081
20	-3	3	0.505491159	-0.206910253	21.31157997	0.000255018	0.095597066	0.407879369	0.19946581	116.6339789	2.290970031	-0.259481386	32.34326873	-0.121133786	-0.04464326	31.84513495	0.619654337	0.177365094	123.0056283	0.176	3	7.698109081
20	-2	4	1.067069099	-0.795789559	0.86685832	-0.010507997	0.028411088	0.696446166	0.12928222	132.7835591	1.007531068	-1.005936186	172.8103949	0.0794082	0.037920149	0.558537779	0.753382948	0.089900918	141.4246094	0.064	3	7.698109081
20	-1	-1	-0.714089375	-0.163537187	61.99668763	-0.101231935	-0.231938802	0.822250801	0.054447795	151.619045	1.283229941	-0.630051476	138.4800791	-0.167547942	0.008491355	35.60830184	nan	nan	nan	0.24	3	7.698109081
21	-8	0	0.29466419	0.930171347	31.39327312	0.224197388	0.013265907	0.577887499	0.598667221	360.2847714	-0.407322637	-0.246904665	148.8250766	-0.060530848	0.019840871	1.501424429	0.463012374	0.364931385	358.0343138	0.16	3	4.546387369
21	-7	1	0.211469439	-0.011866136	33.90846646	0.020782043	0.019770249	0.422727947	0.311528834	367.0039799	-0.321708837	-0.250280674	108.2762031	0.003589669	0.032551694	-4.652155673	0.36764972	0.251924419	355.3663948	0.16	3	4.546387369
21	-6	2	0.186075572	0.365332674	39.43649939	0.006537059	0.061758535	0.335317188	0.235671381	364.9222939	-0.220259919	-0.212773701	172.2187031	-0.00154459	-0.037905681	-4.687059002	0.223102361	0.181433396	358.1030304	0.176	3	4.546387369
21	-5	3	-0.005000482	0.128010284	51.86162881	0.067217618	-0.000887625	0.205982726	0.141478664	360.9376149	-0.338553303	-0.337403419	134.2027459	0.015265724	0.011270825	9.712406597	0.145327359	0.01091153	368.9363548	0.352	3	4.546387369
21	-4	4	-0.009816033	-0.400190506	57.36478395	-0.044297473	-0.021952895	0.126048582	0.001771607	372.0070118	-0.184682891	-0.158751488	113.0687684	-0.034422214	0.019926496	-11.62396871	0.130408362	0.057592072	344.2548047	0.224	3	4.546387369
21	-3	5	0.130800175	-0.296356055	67.07932572	-0.057745825	0.132743295	0.132559424	0.057105322	344.8191025	-0.032241967	-0.212422029	121.2007351	0.055163359	-0.012345383	-0.533252895	0.011023751	0.163459653	309.5513126	0.192	3	4.546387369
21	-2	6	-0.012668899	-0.33966643	46.29951692	-0.016470843	0.034249023	0.016398574	0.203850282	290.084467	-0.013128135	-0.064714461	30.96355554	0.082349872	-0.103471928	-18.06125172	0.004375942	0.301939421	252.5231185	0.176	3	4.546387369
21	-1	-1	1.791067432	0.026785005	207.4542527	-0.229612296	1.277114986	-0.016440548	0.355026595	233.7796939	0.021111783	-0.095057509	-12.62193501	0.056256042	-0.00672289	0.963408684	-1.124584903	0.332309613	204.6313157	0.208	3	4.546387369
22	-4	0	-0.776073691	0.595252383	60.92465777	0.162120858	-0.386709625	-0.424756819	0.611620841	266.892564	-0.19210472	0.952612251	84.30126023	-0.083147781	0.057655259	10.29655424	-0.148393383	0.505011997	208.4683136	0.192	2	5.169903149
22	-3	1	-0.325023909	0.891837785	73.09028412	-0.068660071	-0.162808967	-0.165716142	0.506107218	202.6785483	-0.481064625	0.242656932	-14.93330222	-0.06152501	-0.148909062	9.564192402	-0.235192424	0.409848449	126.5310868	0.208	2	5.169903149
22	-2	2	-0.718475038	0.454715578	47.84155746	0.159748255	-0.263211225	-0.285067724	0.449327239	124.2305244	-1.194829776	0.600408606	46.08640849	0.036074461	-0.234738661	15.89799904	-0.226873877	0.22211111	80.04575626	0.192	2	5.169903149
22	-1	-2	-0.395403515	-0.449338486	63.1600539	0.058316331	-0.182017967	-0.599281607	0.251167811	76.18471753	-2.746757784	-1.257250086	88.21562431	0.905626622	-0.544752682	-5.029590879	nan	nan	nan	0.192	2	5.169903149
23	1	1	-0.520327014	0.10265428	76.78005913	-0.013320353	-0.250680959	0.090667535	0.163680022	376.6294555	-0.50853938	0.012872862	-29.21844054	-0.015254656	-0.009066062	20.18348256	0.341899972	0.182863417	298.8510814	0.224	3	6.896585814
23	1	2	0.100277772	0.030272827	72.69744184	0.018951229	0.047235106	0.316716152	0.191506137	286.8668193	-0.607784641	0.050650646	-69.65236621	0.110094408	-0.017295995	24.45934728	0.118577819	0.233699456	218.5871191	0.208	3	6.896585814
23	1	3	-0.076648464	-0.065852932	64.16462343	-0.043208641	-0.027339697	0.104452674	0.241270237	216.4658964	-1.088794109	0.014043862	-12.18244858	0.059076795	0.006223882	-4.406960953	-0.000524475	0.3650152	164.2949762	0.16	3	6.896585814
24	-3	1	0.869945024	-0.013014797	84.19940443	0.071278474	0.438968294	0.582038512	0.397069265	225.0215958	0.73014216	-0.761694554	164.144266	-0.030747617	-0.001123021	-6.020520659	0.157125577	0.307294251	184.1435489	0.208	3	8.219009887
24	-2	2	-0.208601552	-0.053403377	67.12253287	0.095366049	-0.096240891	0.177708067	0.232755882	195.511726	0.630190626	-0.835705936	196.2027639	0.341715733	0.120836858	-22.01684752	0.515770231	0.043123252	184.6930181	0.208	3	8.219009887
24	-1	-1	-0.886385509	0.029223744	134.8510274	-0.072048544	-0.552454569	0.653210326	0.003179498	213.3730693	0.177609518	-0.489187269	216.1354475	0.066044175	0.10062651	-17.64509833	0.98742333	-0.008066996	169.4836258	0.208	3	8.219009887
27	-7	1	1.003222815	0.052980093	114.0107191	0.10534391	0.582372001	0.917116443	0.330500843	376.558931	0.260583158	-0.062266262	-36.42512104	0.039847779	0.01754089	2.041353591	0.340776368	0.362524424	272.7259136	0.208	3	3.422959302
27	-6	2	0.527848046	0.002369928	89.34602828	0.177168315	0.28264289	0.32139591	0.394854191	258.0711379	0.227642732	0.092898289	25.72504942	-0.02673789	0.07359761	-14.76831773	-0.005366332	0.349272593	192.8468807	0.208	3	3.422959302
27	-5	3	-0.102193949	-0.173929053	104.8023442	0.031960016	-0.041636643	0.033814337	0.35604915	174.1444672	0.327165017	-0.594983818	14.42725559	-0.038589971	-0.022250203	-11.92602496	0.521889114	0.564072114	105.9772007	0.24	3	3.422959302
27	-4	4	2.073821853	0.512750978	76.001857	0.029941994	0.628215187	0.789214429	0.564608662	104.9387588	0.7556333	-1.08413697	71.1137178	-0.052999695	0.037038441	25.22635906	-0.446766397	0.121787621	109.6628291	0.192	3	3.422959302
27	-3	5	0.484073444	-0.248371393	22.8150151	-0.004610371	0.105261309	-0.462479705	0.121790963	111.3369861	0.334592157	-0.491362597	76.5136412	0.098937803	-0.042123582	-20.52889343	nan	nan	nan	0.144	3	3.422959302
28	1	0	-0.970015988	0.388962877	114.5217888	0.130374601	-0.564173126	-0.88153985	0.554423427	375.2355645	0.604575492	-0.103895114	84.50757673	0.127794276	0.011188806	-12.68475812	-0.153933175	0.456110826	285.4388284	0.192	4	6.124294757
28	1	1	-0.074778227	-0.167450799	75.07717341	-0.012975906	-0.037791164	0.005601743	0.464752381	283.8666083	0.549054043	-0.322491955	70.00234267	0.045211618	0.041145103	-2.21820728	0.223925011	0.610375809	249.2074488	0.16	4	6.124294757
28	1	2	0.553390032	0.606655522	90.5824649	0.186888663	0.318114902	0.265235497	0.623418168	240.1487599	0.459135647	-0.276092405	50.4722583	-0.066275119	-0.141304999	-23.79657289	-0.076634967	0.301411407	182.1425739	0.208	4	6.124294757
28	1	-4	0.242432222	-0.108218918	32.60496132	-0.001593064	0.061159352	-0.00191663	0.308201889	179.4655021	0.88866938	-0.462640762	107.6702262	0.039066716	0.078542707	7.747946069	-0.05372803	0.308760906	169.6506514	0.128	4	6.124294757
28	1	3	0.242432222	-0.108218918	32.60496132	-0.001593064	0.061159352	0.575838702	0.071718268	192.0788364	0.761419661	-0.529638225	9.896268171	0.070944762	-0.025381557	-7.320696852	0.661438453	0.063506703	169.8235024	0.128	7	5.601812502
28	1	4	1.105020389	-0.211423908	91.476617	-0.133333306	0.591671824	0.628228361	0.06005292	166.574595	0.905556765	-0.077881019	51.10663628	0.023733446	0.028453709	-3.764010414	0.074556965	0.32230061	119.4440577	0.16	7	5.601812502
28	1	5	0.482401872	0.123684862	75.17252022	0.023762145	0.260859631	0.172566528	0.342916786	118.1867694	1.611681134	-0.959136225	63.32799155	-0.150990323	-0.216183925	-1.455342191	0.195211644	0.245497448	86.93119285	0.256	7	5.601812502
28	1	-1	-0.215448758	0.036145992	83.05964498	0.016972423	-0.124548811	0.888228916	0.067683741	136.4210084	0.319989714	-0.27433006	161.3735355	0.138677933	-0.032083181	-12.3026547	nan	nan	nan	0.192	7	5.601812502
29	-5	0	1.036724266	0.519183228	87.13212874	0.179994714	0.504544565	0.581067531	0.503686468	237.5010657	0.194417197	0.214955735	-53.69787137	0.085984166	-0.060872262	19.38702471	-0.047272927	0.353618046	161.9486285	0.192	1	1.639320321
29	-4	1	-0.128666945	1.073868603	24.52529242	0.071677063	-0.050864296	-0.021399441	0.386665401	151.1537494	0.209968409	0.176541178	-22.77957055	0.21316039	-0.034735758	4.092710766	0.0527765	0.255465242	134.7414651	0.128	1	1.639320321
29	-3	2	0.064307267	-0.353706004	6.856966206	0.022592536	0.033291493	0.055272908	0.231483716	130.0774829	0.118091672	0.445472148	69.71794015	-0.018854724	-0.138939785	-14.8649538	0.002311745	0.25715616	127.8262839	0.128	1	1.639320321
29	-2	3	-0.29113833	0.452941369	10.88753531	0.010631218	0.021447659	-0.018711136	0.253104039	123.7064144	-0.087995566	0.291298424	5.460951787	-0.124265175	0.046397682	0.340239766	nan	nan	nan	0.112	1	1.639320321
33	-4	0	-0.443333436	-0.4365342	47.98040718	-0.026290661	-0.134898772	-0.566523286	0.170011522	178.4136518	0.229433616	0.818723962	-79.44609331	0.047165565	-0.289436925	14.35361211	-0.359806387	0.591091384	138.5347104	0.16	1	6.930980328
33	-3	1	-1.266238354	0.940903286	22.10249363	0.040189229	-0.141412308	-0.304716817	0.675575779	127.1209469	0.876940584	1.305450334	-22.60713828	0.213000156	-0.111302291	11.21518079	0.073975846	0.758147155	113.0211527	0.128	1	6.930980328
33	-2	2	0.689667406	1.029908909	24.43515975	0.346913224	0.062348167	0.100118632	0.78507032	111.5336761	1.024166348	1.807258829	28.85541245	0.059121706	0.104530995	7.821219843	0.112881523	0.615581515	100.4108967	0.112	1	6.930980328
33	-1	-1	0.269368733	0.495992436	91.86944374	0.241778226	0.150895448	0.010031174	0.418829707	78.86195571	2.342141361	2.293503157	109.9920171	0.018052129	-0.096261486	14.07802736	nan	nan	nan	0.16	1	6.930980328
35	1	0	1.470095941	-0.33754153	117.3476952	-0.025549727	0.79339764	1.428024386	0.207683315	291.0779094	-0.377894921	0.490316223	176.2271013	-0.003365818	0.018954108	10.19674386	0.503622505	0.552111441	251.4523431	0.224	4	7.62676504
35	1	1	-0.589854123	-0.130763732	67.69039538	-0.124850398	-0.228051117	0.328942872	0.629030104	303.445266	-0.25989337	0.145552612	217.34266	-0.042341466	-0.023080198	10.87024871	0.815142673	0.810217851	326.6108348	0.192	4	7.62676504
35	1	2	0.092716428	-0.301814861	81.08232314	-0.03237869	0.044942316	0.89188104	0.832173927	364.5776987	-0.342198836	0.055977283	208.1332241	-0.010202621	-0.017703376	-14.47944103	1.06456604	0.984008983	389.7960817	0.176	4	7.62676504
35	1	-3	-1.082573415	-0.48585054	113.7570671	-0.184831572	-0.66351896	1.007230084	1.067877375	421.9473483	-1.041349395	0.483878005	88.91240532	0.344215003	-0.077556863	14.16233032	2.097244536	0.926573879	516.7692421	0.192	4	7.62676504
36	-10	0	0.77032661	0.477569799	111.4095882	0.328089148	0.449977075	0.438342118	0.580691869	425.5153216	0.500902379	0.182352936	-98.98908884	-0.01697682	-0.026362218	3.235580395	0.010550851	0.384709126	297.9194051	0.32	2	7.040553899
36	-9	1	-0.051749227	0.815280918	29.75543206	0.014640161	-0.010229508	0.03196446	0.371096189	289.33865	0.708828198	0.290614071	-30.07930346	-0.097696114	-0.015386736	1.503999572	0.119734214	0.355647223	260.3441291	0.112	2	7.040553899
36	-8	2	0.606830944	0.741205954	69.34132889	0.14684968	0.227298796	0.17220493	0.374403026	232.2580854	0.696607366	0.48387945	-27.04646737	0.028968996	0.061685671	-8.744894178	0.112282088	0.238725689	183.7649804	0.208	2	7.040553899
36	-7	3	0.448133858	0.310964681	56.19915613	-0.089077717	0.217407707	0.127878018	0.243052766	183.1998568	1.19233009	0.471780777	29.19616901	0.135051069	-0.047357057	5.514681219	0.226615291	0.386963603	142.5993031	0.224	2	7.040553899
36	-6	4	0.27834284	0.31540918	30.90458245	0.008556302	0.023293246	0.245524496	0.390310066	141.4419948	1.830116186	0.430544325	90.9004892	-0.092995313	0.08417675	-3.422725749	0.517751886	0.451114442	135.7164398	0.16	2	7.040553899
36	-5	5	2.169939145	0.340849462	58.36820448	0.112484148	0.712675077	0.794919097	0.436423035	132.044035	1.5875176	-0.11745346	158.3730502	0.109253798	0.053519488	-14.203772	0.002707727	0.182178809	137.6924364	0.144	2	7.040553899
36	-4	6	1.200886652	0.336448278	20.47825075	-0.095988473	0.045563799	-0.014619524	0.170069129	139.0758292	1.769323116	-0.157447218	73.3888614	0.168560896	0.07612959	11.20490153	-0.003295645	0.216064829	148.9744797	0.128	2	7.040553899
36	-3	7	0.560737907	0.246270822	63.72089535	0.015530709	0.228583014	0.116200893	0.23021387	165.2701827	1.024692717	-0.447093519	167.3082301	-0.004962164	-0.035081058	-15.09820447	-0.026317834	0.144421086	138.6641546	0.176	2	7.040553899
36	-2	8	0.425580521	-0.034854036	17.28767971	0.0107294	0.073216267	-0.019028024	0.13704398	137.6609879	1.690110029	-0.438359822	128.2487364	0.045330098	0.177245975	-3.779273364	-0.008012955	0.118103698	136.9248301	0.096	2	7.040553899
36	-1	-1	0.381104691	0.126631699	115.8886752	0.019394164	0.180284099	-0.008451676	0.112421509	136.5487087	1.605357286	-0.323601803	162.0382487	-0.082362745	0.117239151	-14.01398777	nan	nan	nan	0.192	2	7.040553899
37	-5	0	1.111517369	-1.012289665	108.6119435	-0.194474177	0.506047698	0.544372811	-0.055371949	238.9505601	0.447669305	-0.881307408	4.384698584	-0.025951428	-0.017451379	9.986640717	-0.017988539	0.359491465	201.6098572	0.24	2	6.337673277
37	-4	1	0.161373487	-0.606679035	40.03285728	-0.006853922	0.087543613	-0.025125381	0.371486095	197.6851969	0.347409837	-1.030917125	-25.49396795	-0.042835135	0.048262484	-14.68462593	-0.064028353	0.437987684	173.4561568	0.144	2	6.337673277
37	-3	2	0.230406939	-0.082187717	86.35450341	0.083354973	0.128320068	-0.006143234	0.446173826	167.7827907	0.798775452	-0.938005142	-12.82491493	0.021503957	-0.025721788	-9.12316319	-0.153847052	0.355468502	104.8416848	0.24	2	6.337673277
37	-2	3	0.005875391	0.162983704	53.99040644	0.141496995	0.023693473	-0.135193936	0.304188205	98.02942397	1.291402069	-1.876940275	7.502731423	0.054219175	0.179098143	0.230604575	nan	nan	nan	0.128	2	6.337673277
41	-3	0	-0.593434405	0.190727203	116.5774938	0.122509256	-0.371552917	-0.589165518	0.436032487	262.4194583	0.092990457	-0.41643821	-28.47452176	-5.26E-05	-0.026456942	-2.618337934	-0.136575737	0.372888328	149.2938852	0.192	1	3.923047782
41	-2	1	0.182040411	0.099766593	43.63125417	0.051825802	0.117848421	-0.065820446	0.381290963	132.9950357	0.381707786	-0.598398164	-11.59271367	-0.082628187	-0.02435686	4.429451651	-0.143233758	0.23405999	100.4185813	0.208	1	3.923047782
41	-1	-2	0.072250597	-0.129018137	92.8763714	0.029925884	0.012264306	-0.077711004	0.180000125	90.21716038	0.705769293	-1.123504989	7.248599901	0.085393446	0.090671677	12.91145925	nan	nan	nan	0.256	1	3.923047782
42	-5	0	-0.440257351	-0.590612943	78.43523398	-0.159500574	-0.231487407	-0.43467144	-0.036156895	379.3136571	0.508248313	-0.536610121	24.26932246	-0.006703603	0.015425079	6.756569501	-0.109767566	0.115361982	327.8307819	0.192	3	8.635351802
42	-4	1	0.254416683	-0.564895894	102.3574358	-0.151897012	0.136979138	-0.031579892	0.034342467	311.6636065	0.478855198	-0.660347289	47.05683001	0.003761926	-0.026720925	-13.69212386	-0.075203011	0.185775972	257.8587861	0.288	3	8.635351802
42	-3	2	0.120627033	-0.221155997	29.91157907	-0.007631626	0.047071776	-0.067259205	0.173866583	257.9664702	0.60452386	-0.736126432	108.5278835	-0.028847591	0.043361505	-2.702583253	-0.045375923	0.11427583	244.3465704	0.128	3	8.635351802
42	-2	3	0.171234697	-0.388745186	93.26832342	-0.087153958	0.120299471	-0.031158154	0.101985049	239.4618574	0.661849529	-0.951661816	101.9060109	-0.032290112	0.048213385	3.039913993	-0.016515278	0.176294628	188.9278649	0.24	3	8.635351802
42	-1	-2	0.185259083	0.649740792	94.65380057	0.193171751	0.046749527	0.015034485	0.165508724	186.1308345	0.748989846	-0.945783191	158.1400949	-0.108920237	0.039647015	16.92976587	0.11200216	-0.592532992	159.171806	0.224	3	8.635351802
43	-5	0	1.455030947	0.274167023	135.7196006	-0.144503648	1.041614303	1.077603397	0.413934664	410.729545	0.183655801	-0.087124474	-55.88442025	0.002985639	0.021485087	-5.265021469	0.138163578	0.357288148	268.153701	0.256	1	3.366117786
43	-4	1	0.234873961	0.012489494	63.04697732	-0.059370697	0.113886241	0.143424003	0.156650421	252.2180489	0.1569667	-0.076810517	-59.40070797	-0.01186269	0.016916008	-13.04843611	0.164472192	0.188969157	168.1898079	0.384	1	3.366117786
43	-3	2	0.514468661	-0.195235911	83.36641767	-0.193299774	0.305475415	0.160816942	0.156984977	162.3583193	0.391985857	-0.149325989	-79.35010957	-0.049525207	-0.074538243	-7.184125846	-0.21283731	0.635298607	84.93867801	0.272	1	3.366117786
43	-2	3	1.075838907	-0.613457871	43.1013587	0.006890453	0.258389131	0.316638347	0.081919727	67.51616622	1.342960098	-0.394979994	34.78439096	-0.150279562	0.432289595	-11.36626765	-0.066762334	0.331364873	55.70443103	0.192	1	3.366117786
43	-1	-1	0.409869244	-0.096862786	74.23507513	-0.010032902	0.140895959	0.059167674	0.313373218	55.69612306	2.731325236	-0.934136885	52.36304393	-0.782057711	0.310524171	-15.4865827	nan	nan	nan	0.208	1	3.366117786
44	-8	0	-1.508867266	1.1736031	68.314962	0.242252804	-0.368325866	-0.414943812	0.729022101	441.5338473	0.483829125	0.146027391	62.2274241	-0.032326797	-0.066562759	-0.744054295	0.026650328	0.413343189	403.40267	0.176	2	5.412998925
44	-7	1	0.039584897	0.488326635	41.64307679	0.075189278	0.009157349	0.042111795	0.399555967	401.7866629	0.47507542	0.033895413	34.2398413	0.026895783	0.049393913	-27.37729045	0.113874849	0.335242698	376.4607371	0.192	2	5.412998925
44	-6	2	0.504117107	0.304564522	69.81320409	0.024448923	0.253201126	0.111740028	0.328645597	375.557107	0.401416504	0.071243854	90.42873492	-0.024356226	-0.017712673	1.038809493	-0.044324376	0.312656103	322.3223927	0.144	2	5.412998925
44	-5	3	0.10715159	0.348361225	115.2227376	0.080196804	0.028290535	-0.038168985	0.324729187	309.9630785	0.483055444	0.137983854	42.35057601	-0.037705981	0.051255783	1.930225913	-0.048527303	0.221968541	214.7552279	0.24	2	5.412998925
44	-4	4	0.043691971	0.095243881	49.85938598	-0.026135735	-0.011865695	-0.027356781	0.203412047	195.6204205	0.308927772	-0.354898924	49.09708057	-0.020564581	-0.016914289	-2.965905307	0.020720141	0.207143937	154.1459606	0.096	2	5.412998925
44	-3	5	0.210364104	0.014643833	17.88507134	0.004802377	0.025660622	0.028076874	0.205042719	149.068946	0.800200605	-0.26390982	1.679833857	0.047641229	0.142782111	7.869423757	0.071061603	0.194609876	132.4404925	0.064	2	5.412998925
44	-2	6	0.470346489	0.138088855	68.15091169	-0.048160866	0.275002402	0.123401406	0.173296761	114.574095	1.695029325	0.013014837	61.75308934	0.080729281	0.210943891	8.143211951	-0.058374651	0.185958142	80.26797036	0.144	2	5.412998925
44	-1	-1	-0.166130961	0.050668906	203.8997147	0.13472644	-0.336473649	0.060397153	0.161863406	77.18046988	2.722030399	-0.294699048	116.4894463	1.436922448	-0.828523111	30.90790279	nan	nan	nan	0.224	2	5.412998925
46	-4	0	-1.02515205	0.267048469	95.95751003	0.193713044	-0.491389924	-0.926038418	0.570457034	293.2473835	0.356291133	0.255936899	-84.06007734	-0.008585794	0.039170302	0.242277677	-0.155731459	0.626147315	197.3914261	0.192	1	3.273484328
46	-3	1	0.060793624	0.488138256	70.55372306	0.203439053	-0.005600899	-0.11553738	0.648932422	186.1811958	0.511668324	0.024128198	-86.04353574	-0.12347221	0.026783135	-23.82168686	-0.059948202	0.599214031	115.2504473	0.192	1	3.273484328
46	-2	2	0.775897292	0.932985325	30.50988215	0.038384763	0.156051646	0.02447098	0.522287212	90.37669162	1.418438479	0.19867605	3.2483171	0.105778916	0.038226825	-4.483859792	-0.087693761	0.344561175	71.36522752	0.112	1	3.273484328
46	-1	-1	0.112629095	0.290484692	77.17126525	0.19098381	0.037344339	-0.091842953	0.314072758	67.84076333	1.534423836	0.442513723	-9.949573835	0.029435954	0.432517401	-6.502337411	nan	nan	nan	0.144	1	3.273484328
47	-3	0	-0.031585067	-0.580935187	64.72633371	-0.077915844	0.003369455	-0.056731308	0.224930985	129.1983885	0.30201452	-1.765284894	162.9086754	0.115589559	0.073224852	-24.58222236	0.004769227	0.423240162	123.5808831	0.176	1	8.901743613
47	-2	1	-0.009428496	0.058886767	52.13117168	0.003252861	-0.012461314	-0.013127827	0.401133795	121.7871146	0.246800534	-1.695432462	198.1394571	-0.091117556	0.13654669	2.016283076	-0.031506918	0.359677774	97.75887855	0.096	1	8.901743613
47	-1	-1	0.050403841	-0.073527945	115.3778825	0.052120266	0.114348363	-0.024374706	0.297420547	89.81608677	0.097954299	-2.834443942	151.2545132	0.359068193	0.179048878	4.350049525	nan	nan	nan	0.16	1	8.901743613
49	-1	-1	0.284499905	-0.118153552	163.8245878	0.012091912	0.219148242	-0.306472039	-0.006853128	451.3494245	0.080089404	-0.191100097	53.34230405	-0.009854769	-0.034415939	9.536792423	-0.461119298	-0.040424647	206.4557865	0.272	3	3.740571363
50	-6	0	-1.187770069	0.00767035	130.3296148	0.016962854	-0.781388266	-0.997564124	0.482636509	385.7930623	0.37194773	-0.516049137	149.3584491	0.022715063	-0.046064021	-15.32742997	-0.098506917	0.475134829	309.3702306	0.208	1	5.595949304
50	-5	1	0.129759058	0.140495777	87.47659937	0.041685576	0.073277041	-0.062411045	0.480434021	307.2057574	0.329969083	-0.635850898	157.6680771	-0.002677829	0.060636255	20.44921362	-0.128445228	0.456494029	260.5668866	0.16	1	5.595949304
50	-4	2	0.03825051	0.186073943	133.9389149	0.093711505	0.002113979	-0.10452217	0.438234239	255.5392827	0.539424599	-0.570006337	174.317557	0.017214591	0.03712086	-7.892505621	-0.271467024	0.533268546	142.4440733	0.192	1	5.595949304
50	-3	3	-1.091415942	0.894247547	35.1373625	0.048334968	-0.275064703	-0.28166649	0.535543738	137.3440387	-0.474948308	-0.009237756	7.233015421	0.176362943	0.02588166	-5.275868644	0.05816676	0.262048448	124.0186558	0.176	1	5.595949304
50	-2	4	0.086898127	0.353062453	17.12489761	0.121365987	-0.033584642	0.050377533	0.248317915	122.1627843	-0.131803774	-0.044487844	6.977285196	-0.209030247	0.024119463	-4.860219229	0.072654564	0.179685203	100.2917504	0.144	1	5.595949304
50	-1	-1	2.125331973	0.27082912	441.7369746	-0.116198239	1.853198794	0.07563885	0.199800783	96.64335268	-0.087993565	1.242849181	-155.8440722	-0.236430424	1.030809997	-129.8658002	nan	nan	nan	0.528	1	5.595949304
52	1	0	-0.68392624	0.106692154	85.75430072	0.048744223	-0.37767619	-0.649122796	0.443542961	537.9406374	-0.231437629	-0.05112995	-20.4542941	0.004231736	-0.030887529	23.09261554	-0.326291896	0.407067965	459.6017698	0.192	3	4.183023288
52	1	1	-0.513309945	0.109834307	87.08981565	0.026594854	-0.31082408	-0.35317649	0.409192959	442.2136411	-0.333175081	-0.0424464	43.76489282	0.013219785	0.018623517	-10.67971955	-0.111127586	0.431425494	369.660224	0.176	3	4.183023288
52	1	2	0.05570847	0.164479563	75.88038649	0.040371043	0.048057276	-0.109257047	0.458345108	355.7991743	-0.352643898	-0.069860268	4.018217911	-0.02243177	-0.056408537	16.34877983	-0.287414403	0.474672593	293.8268616	0.224	3	4.183023288
52	1	3	0.080341	0.05064673	101.1751102	0.020190761	0.07764724	-0.327836837	0.467640667	282.9079768	-0.385208803	-0.115122655	59.5786509	-0.018052265	-0.013317468	3.969571927	-0.786325358	0.55398803	224.4069254	0.336	3	4.183023288
53	1	0	-0.772739134	0.496014654	73.68625499	0.042409053	-0.4366681	-0.723481646	0.601170081	592.1269125	0.197068607	-0.109890732	36.34083616	0.02302398	0.049714513	-14.0373504	-0.425189659	0.412322291	525.7157594	0.224	4	5.809151108
53	1	1	-0.340765373	0.858482955	117.6532314	0.134066254	-0.249404954	-0.403593103	0.418025473	515.7194152	0.335122257	-0.150380557	-10.12335189	-0.016814353	-0.005449585	15.25703511	-0.148038203	0.10366332	428.2596017	0.224	4	5.809151108
53	1	2	-0.067651415	-1.229332279	29.70056542	-0.0726937	0.019648227	0.024819147	0.082833167	419.7413374	0.529137674	-0.077030332	69.72556123	0.040790945	0.077653623	-25.7789771	0.070961053	0.19370684	428.6290287	0.144	4	5.809151108
53	1	3	0.301062359	-0.274783155	39.22032331	0.000316257	0.082726301	0.177601061	0.257580641	437.9743904	0.360442515	-0.153784414	89.91891568	0.064572848	0.009965481	14.87168464	0.185450783	0.269833007	430.2416176	0.208	4	5.809151108
53	1	4	0.140927971	-0.244111479	48.92014952	-0.007785198	0.063675074	0.205085995	0.261877237	432.9886004	0.263244036	-0.262392813	121.0150801	0.006350647	-0.021885872	-5.586089549	0.242272137	0.303221938	411.8145376	0.176	4	5.809151108
53	1	5	0.636976702	0.167371567	90.5976532	0.060704924	0.364815918	0.302195313	0.374122055	429.3240318	0.312197295	-0.224215141	142.9960873	0.062228747	0.019727359	-14.00855326	0.009539843	0.295960535	371.1859317	0.176	4	5.809151108
53	1	6	0.166115057	-0.075984002	71.78236883	-0.036800348	0.087436965	0.058053307	0.329205255	367.5575047	0.291846685	-0.196528382	151.8813395	0.056826949	0.023704405	-13.36778593	0.003615718	0.391558811	329.3177819	0.192	4	5.809151108
53	1	7	0.305213561	0.551069036	99.466568	0.165246332	0.192557321	0.014306061	0.394430061	324.2057154	0.288680146	-0.350277944	94.99940977	0.106853927	0.002775513	-19.18952032	-0.149235426	0.128898528	257.6574423	0.208	4	5.809151108
53	1	-4	-0.382036689	0.570125682	80.93280735	0.131125535	-0.292307316	-0.165184872	0.052063939	252.8570447	0.2377881	0.035680188	209.7921805	0.058444201	0.100675268	22.66053905	nan	nan	nan	0.176	4	5.809151108
53	1	8	-0.382036689	0.570125682	80.93280735	0.131125535	-0.292307316	-0.16546023	0.323014318	216.1545369	-0.15775684	0.029556083	-77.51599143	0.076595791	0.070699463	-12.95964236	0.107478532	0.034795647	131.3500534	0.176	5	2.792200808
53	1	9	0.214634962	0.24998078	20.2692225	0.038985714	-0.020831018	0.138422703	-0.039264981	117.9082344	-0.204411068	-0.804205006	1.784978868	0.114524904	0.04638672	-2.795928301	0.08358024	-0.139779972	104.9040374	0.128	5	2.792200808
53	1	10	-0.114400545	-0.129415527	22.52632826	-0.047327359	-0.005626618	0.072153493	-0.149148737	103.6870481	-0.66007129	0.102238385	58.14054947	-0.07196577	0.082513058	10.87082682	0.033698412	-0.154266499	90.89809466	0.112	5	2.792200808
53	1	-1	-0.123976426	-0.713135245	102.0992821	-0.075074694	-0.072695327	-0.022881666	-0.173948426	85.33040485	-0.634109302	-0.821142567	84.63236909	0.065746951	-0.023392963	-0.718813995	nan	nan	nan	0.208	5	2.792200808
0	-2	0	0.70154487	0.23796407	108.3947876	0.130759389	0.390512177	1.080551981	0.029025402	581.7030684	-0.272286878	0.183138603	-17.07672276	0.004345778	-0.000293504	-2.612364529	0.68813925	-0.041861733	469.6606161	0.224	3	6.821909391
0	-1	-1	0.718502461	0.119056068	130.7025004	0.063952799	0.137892328	0.429916984	0.088290032	425.8978437	-0.47086804	0.159391722	-35.55951904	-0.011091105	-0.000232721	37.7676709	-0.170523983	0.05725333	188.5402017	0.32	3	6.821909391
1	1	0	1.518393004	-0.34225879	124.1480005	-0.123349567	0.901083	0.645003849	0.49871453	481.3476121	0.318231307	-0.241326795	19.85901808	-0.036245667	0.008751521	-1.303694159	-0.251196059	0.699028542	436.872787	0.208	3	5.754351267
1	1	1	0.002926025	-0.203035783	54.92523355	-0.145578475	0.013431371	-0.242091747	0.692773975	435.5448562	0.300569156	-0.365647985	-15.43777661	-0.021348872	-0.001187188	-7.752630409	-0.269213601	0.863696357	395.1009961	0.16	3	5.754351267
1	1	2	-0.101340287	-0.09888394	85.22725419	-0.049663253	-0.02679676	-0.157756227	0.764340473	374.3100059	0.409790427	-0.400930843	-59.33415769	0.043911733	0.016650399	1.809878027	-0.180678654	1.014445429	325.4225492	0.208	3	5.754351267
1	1	3	-2.234219117	1.202939388	65.16220444	0.4063531	-0.382745899	-0.295020837	1.154882769	318.018953	-0.340768581	-0.079559766	-11.56404813	-0.029309148	-0.066625067	-19.16484136	0.117773622	0.54498837	263.6340477	0.16	3	5.754351267
3	1	0	-2.112460481	-0.461477245	101.2700673	-0.124057942	-0.824886936	-1.885124805	0.370013133	387.4953976	0.299301413	-0.022554641	-34.75594091	-0.032150402	-0.019145062	0.816073633	-1.003543418	0.358567549	306.4326376	0.272	3	4.42758868
3	1	1	-1.067222894	0.319053786	56.08168314	0.227192339	-0.373694319	-0.503623971	0.520256392	286.472401	0.519057801	0.239415708	-51.99204195	0.03802971	0.0298868	4.575654411	0.097192797	0.340244801	240.2537364	0.208	3	4.42758868
3	1	2	0.295600185	0.051554021	56.52348343	0.028347274	0.11360817	0.145186199	0.350289979	236.6034574	0.321016165	0.186169563	-5.675541359	-0.013832676	0.055040541	9.277986966	0.021392567	0.393933608	187.1405095	0.24	3	4.42758868
4	-21	0	-1.586223013	-0.272964653	79.58235411	-0.090119639	-0.705498221	-1.096157464	0.066554321	413.3269353	-0.08255452	0.212709673	58.21291767	0.022546732	-0.000756227	13.69773264	-0.370947856	0.12401421	371.9677185	0.208	2	4.848077878
4	-20	1	-0.115275552	0.007976556	28.12589484	0.053094833	-0.050916736	-0.429495915	0.216923059	378.7584958	-0.007037563	0.252993993	57.63169248	0.007054568	0.002887112	6.977337646	-0.421042865	0.234354142	364.1614909	0.144	2	4.848077878
4	-19	2	0.048168376	0.772805375	21.06457375	0.032362202	0.014140332	-0.451325652	0.280469966	364.3781815	-0.126931091	0.220856932	93.64686216	-0.001699315	0.041762681	-9.756111694	-0.475000834	0.249271739	363.9076137	0.128	2	4.848077878
4	-18	3	-1.23543327	-0.072899208	68.95273063	-0.020306506	-0.513475131	-0.469587388	0.351627413	389.4103835	-0.077535161	0.287028179	83.19415861	-0.00229613	0.021742551	15.39192238	0.0579279	0.431362643	370.614792	0.208	2	4.848077878
4	-17	4	-0.182276536	-0.113752721	26.41288113	0.026846397	-0.086531909	0.102542667	0.488433557	389.2612394	-0.013271531	0.159781103	126.8436164	0.040369684	0.014884043	-8.028187218	0.163752394	0.541820525	387.9457857	0.176	2	4.848077878
4	-16	5	0.822546168	0.618099245	38.3219915	0.108806463	0.08419073	0.159217076	0.575651513	399.0798654	-0.156491465	0.144936432	111.3625702	0.01735444	-0.042929856	-22.33108367	-0.021559953	0.477167846	394.8370597	0.176	2	4.848077878
4	-15	6	-0.022277118	0.167471664	30.20404413	-0.06694235	-0.026885494	-0.023622795	0.478339896	397.1209053	-0.036701774	0.13843092	146.3760479	0.026375195	0.028099876	-5.790107349	-0.003833809	0.585536313	393.9471347	0.16	2	4.848077878
4	-14	7	-0.608909468	0.678720233	40.69077107	0.170699092	-0.218375623	-0.00777199	0.617596361	403.8387036	-0.09319764	0.184152464	129.5053008	-0.040293958	-0.001248952	12.10301907	0.146909984	0.471709226	405.4558867	0.224	2	4.848077878
4	-13	8	-0.295381577	0.176427893	25.3373033	0.006908859	-0.082723945	0.147230649	0.474136713	407.1540075	-0.030770538	0.082828615	163.0961146	0.038809499	-0.007305057	2.841960649	0.212371146	0.521021033	410.6332997	0.144	2	4.848077878
4	-12	9	0.23858866	1.354021429	56.7207506	0.165014204	-0.048438423	0.210686414	0.57052624	425.1204959	-0.185972073	0.149946568	145.5386066	0.049012054	-0.005130805	5.973659997	0.208038154	0.322656123	406.8988553	0.176	2	4.848077878
4	-11	10	0.195582081	0.565595835	85.72561292	0.050644108	0.022897116	0.20780247	0.288537102	409.7890413	0.002763944	-0.04355073	49.96118863	0.009062991	-0.009754455	-6.81074467	0.173825045	0.160182748	339.3621374	0.256	2	4.848077878
4	-10	11	-0.03229889	0.21434142	69.90646651	-0.021117045	-0.009697559	0.177053807	0.156902752	336.5524954	-0.084065865	0.062913644	19.15280162	-0.031293985	-0.024537318	4.732996641	0.216115973	0.153701298	280.7827847	0.16	2	4.848077878
4	-9	12	0.1839324	0.324423567	67.79806851	-0.007477588	0.031053698	0.2154422	0.153970427	278.6693805	-0.049033612	-0.158310158	72.59884146	-0.032462666	-0.067849631	13.32254924	0.183601071	0.074119992	228.7124106	0.144	2	4.848077878
4	-8	13	0.207957756	-0.106538773	63.73036075	-0.00205784	0.025944793	0.175692743	0.006005121	216.3891097	-0.165954975	-0.30460256	126.9154791	-0.107151816	0.043513847	-5.308781649	0.089162486	-0.028046634	175.0617108	0.192	2	4.848077878
4	-7	14	-0.109303575	-0.24940725	57.25891702	-0.153390499	-0.059884637	0.062048219	-0.005337021	172.0655332	-0.353909578	-0.243510177	109.6244354	-0.06462197	0.013204284	4.839591608	0.096243627	0.100178627	139.9921162	0.256	2	4.848077878
4	-6	15	-0.243867471	-0.277364647	68.8170362	-0.046884192	-0.161916223	0.00189109	-0.120203124	163.6102415	-0.291911347	-0.894165685	111.9270196	-0.031780987	-0.03932161	-22.88366663	0.21854843	-0.221914512	124.3219641	0.208	2	4.848077878
4	-5	16	-0.14106015	-1.222858401	64.96866434	-0.195106388	-0.043227955	0.235091093	-0.29767919	126.780117	-0.09275167	-1.087544395	158.5643823	-0.069068978	0.290657376	9.522986282	0.306540209	0.163911729	124.5803829	0.176	2	4.848077878
4	-4	17	-0.010986164	-0.25655655	89.53309936	-0.027724256	-0.093796931	0.262504561	0.177390087	131.7982576	-0.505845193	-1.248348216	100.3397729	-0.153725479	-0.062082988	-12.32659276	0.506529144	0.199012496	85.5532901	0.224	2	4.848077878
4	-3	18	0.480448986	-0.283974413	79.14205833	-0.061909816	0.243198766	0.530363978	0.191381062	84.92101553	-0.546054742	-2.177096996	148.1883109	0.03995469	0.058928432	7.180760846	0.017990855	0.232848316	58.33308479	0.24	2	4.848077878
4	-2	19	-0.294081431	-0.843057557	31.92866389	-0.070478142	-0.021033375	-0.072274218	0.10562108	61.85857119	-0.815843462	-3.42246997	137.5460665	-0.204178943	0.15267534	-0.563731545	-0.041390818	0.147404357	67.69660921	0.16	2	4.848077878
4	-1	-1	-0.23443971	-0.295069007	55.17715685	0.026203711	-0.167327435	-0.039322424	0.154252102	68.12234692	-0.564249711	-2.466372373	145.4186905	0.43191936	0.427183195	-0.369177861	nan	nan	nan	0.176	2	4.848077878
5	-3	0	-1.657552838	-0.342343462	82.27163206	-0.030067736	-0.690234199	-1.074644074	0.089384338	299.3241149	-0.556666514	-0.072520287	-5.8834122	0.012580468	0.028735001	3.92369478	-0.35801329	0.175830347	242.7023961	0.224	3	5.665891153
5	-2	1	-0.036946297	-0.119503989	67.02413853	0.014720306	-0.066780706	-0.501970912	0.193230412	263.6440668	-0.742690536	-0.202685298	24.61095952	0.011050197	-0.082812498	-1.429791625	-0.678908675	0.214712326	222.5905515	0.144	3	5.665891153
5	-1	-1	0.936752974	-0.208459542	169.9609085	-0.04223756	0.662042233	-1.004929206	0.184206697	253.8550618	-0.503660019	-0.265195105	125.2989212	-0.01543576	0.039899501	14.47867115	-1.280006697	0.071313159	239.7109374	0.336	3	5.665891153
6	1	0	1.251183609	-0.055770329	81.29439232	0.068832255	0.645337845	0.95367499	0.342601961	403.1371928	-0.093962289	0.118625932	-75.3448739	-0.009312041	0.059823204	-11.38215522	0.211838383	0.388973986	329.619094	0.192	4	2.7544552
6	1	-6	-0.158740761	-0.114840487	59.54375614	-0.00722842	-0.11498459	0.066473536	0.529543753	316.7369328	-0.078414596	0.245111738	-17.98509242	-0.031322982	-0.028830565	0.540404468	0.194754263	0.707938079	270.0037753	0.176	4	2.7544552
7	-7	0	-1.524017644	0.584244505	122.1707076	0.50781096	-0.58616411	-1.193202169	0.719967275	377.3425286	-0.140324238	-0.010289992	6.39019662	0.041669033	0.003225157	-1.964343942	-0.340826136	0.286628228	266.6497584	0.352	1	1.455047092
7	-6	1	-0.371979784	1.003240862	43.72902446	-0.046096945	-0.18809903	-0.387859624	0.269740663	261.6401097	-0.014775788	-0.00798574	3.05318749	0.010907063	-0.017134391	3.3203114	-0.280355235	0.156976962	232.5232519	0.176	1	1.455047092
7	-5	2	-0.533518428	0.464744185	45.77678651	-0.117884725	-0.236828231	-0.232427596	0.145483918	226.4978461	0.059645069	0.052623058	-17.33138763	0.022590685	-0.030366519	7.656657727	0.047056374	0.214606504	184.5148325	0.144	1	1.455047092
7	-4	3	0.299672969	-0.240798822	43.0774745	0.276888737	0.034023582	0.133633855	0.287740035	162.185354	0.512181293	0.263125333	-51.70444424	0.307162287	-0.016117781	7.27000591	0.148845493	0.269618442	120.9920893	0.224	1	1.455047092
7	-3	4	0.490650319	0.673302669	27.67148896	0.131289032	0.07886487	0.149618505	0.274169943	119.9023993	0.409524042	0.433662533	-27.23860806	-0.125752553	0.071693695	-3.883070782	nan	nan	nan	0.128	1	1.455047092
8	-3	0	1.263671421	0.018703182	77.60934197	0.003524818	0.596173424	0.947634572	0.039009043	344.6395784	0.234388625	-0.074777719	59.03753217	0.019607397	-0.044703033	-14.09753022	0.348126099	-0.018266506	283.4119485	0.176	3	2.092791099
8	-2	1	0.09453771	0.191904604	67.32870469	0.075951833	0.022655828	0.31757669	-0.014768752	277.5970444	0.020443026	-0.125975067	12.73095225	-0.05171581	-0.035105027	-22.55392144	0.399434576	-0.188703172	222.9064558	0.192	3	2.092791099
8	-1	-1	-0.944265819	0.042615996	100.5397725	0.026158369	-0.518082672	0.448162465	-0.146440837	209.6093059	-0.041936973	0.040543566	22.33283218	-0.040644281	-0.009469187	-6.352900169	0.842374585	-0.036189583	135.650111	0.192	3	2.092791099
9	-8	3	-0.092912761	-0.278682071	11.40012805	-0.025002414	0.040962924	0.297544562	-0.020817422	211.0755861	0.385613068	-0.166124197	-13.63640316	-0.025930224	-0.03039904	-14.18074775	0.339057628	-0.037156608	193.8313531	0.08	3	3.742816863
9	-7	4	0.728866803	-0.112160276	43.87029279	0.008995059	0.240258021	0.4016857	-0.04473344	183.0410863	0.51240594	0.011166923	-47.7764686	-0.091921237	-0.00108601	12.5077782	0.206823994	-0.056189201	142.0918737	0.16	3	3.742816863
9	-6	5	0.306078537	0.279139956	9.022586665	0.09961542	-0.021694808	0.33011332	-0.129082756	136.292701	0.66180457	-0.745748515	51.84756625	-0.065711256	0.288417163	-2.219832962	0.436469195	-0.271971125	130.4899994	0.128	3	3.742816863
9	-5	6	0.878486809	-0.138528701	23.31255695	-0.012110317	0.190282852	0.403088459	-0.309700675	121.8358425	0.512671098	-0.362288517	-49.57906229	-0.051085557	0.042533288	-33.62005249	0.212307137	-0.397167746	104.4749117	0.096	3	3.742816863
9	-4	7	0.527899979	-0.269575138	19.89862063	0.105211964	0.126827008	0.181441904	-0.510978828	95.84343224	1.576718522	-0.193095172	88.42746723	0.089558415	-0.109560902	1.708569115	0.2088681	-0.679509227	85.89693245	0.128	3	3.742816863
9	-3	8	-1.13205223	-0.720548194	2.58233731	-0.182238212	-0.01135665	0.233718848	-0.689623826	85.41235497	1.748295302	-0.065910829	52.04570564	-0.338758324	-0.185801717	34.92275892	0.372648376	-0.594910686	92.17503785	0.128	3	3.742816863
9	-2	9	0.039163925	-0.562888445	47.85088609	-0.223542535	0.072368505	0.970988401	-0.754872154	151.8464052	-0.061748157	-0.019822683	121.2784294	-0.082425314	-0.026282331	-6.966483789	1.112019623	-0.673264684	150.4386757	0.288	3	3.742816863
9	-1	-1	0.219313353	-0.417867567	75.09894354	-0.050052638	0.024717051	1.185104218	-0.653359919	176.0005207	0.473429639	-0.333589479	161.8179038	-0.366125374	-0.041637861	27.98407277	nan	nan	nan	0.272	3	3.742816863
10	-4	0	1.421010951	0.826142154	55.11834531	0.024187885	0.419850601	0.60409482	0.684917869	267.2496646	-0.951690586	0.064183513	-80.77451486	0.074598741	-0.055793077	8.06030703	-0.02634253	0.626488946	223.4086594	0.16	2	7.581225104
10	-3	1	-0.223654718	0.384380225	31.96167543	0.173023997	-0.101466217	-0.037897752	0.623730266	220.7342424	-1.020609328	0.361421922	-0.157809546	-0.002754565	0.030794782	0.242684585	-0.0797556	0.533327888	186.7136137	0.112	2	7.581225104
10	-2	2	-0.461029967	0.529889766	39.14039948	0.061080925	-0.120098119	-0.086654186	0.519857158	179.575582	-1.311870755	0.354613868	-43.34335791	-0.03396447	0.001483938	-1.645348416	-0.078381742	0.439654629	143.4160418	0.096	2	7.581225104
10	-1	-2	-0.677153457	0.311088757	132.7052539	0.14071373	-0.521795336	-0.122748231	0.368688762	121.6866305	-1.8488444	-0.144717121	53.11270089	0.032841902	0.081332672	10.92443845	0.510869915	0.176351089	38.84517998	0.272	2	7.581225104
11	-6	0	1.992631401	0.881048979	64.00365326	0.294921086	0.448139911	0.798281369	0.784373466	279.1515551	-0.044987286	0.004615098	-1.257841299	-0.001599026	-0.00957239	2.599197661	0.133765017	0.407604188	239.8602851	0.176	1	1.010729789
11	-5	1	-1.80727435	0.11373765	4.227206563	-0.019786997	-0.034641138	0.126806952	0.364077678	234.9341475	0.021540331	0.045694734	-12.95521324	-0.029760821	0.01259874	-4.039999198	0.156427888	0.361099822	234.1745523	0.112	1	1.010729789
11	-4	2	0.108174593	-0.022432455	45.44716919	0.098229208	0.096447232	0.156615355	0.36441629	234.2949768	-0.045160264	0.02507831	-8.043996846	-0.022461407	0.057103858	-17.14931996	0.072090959	0.359859026	194.1856067	0.176	1	1.010729789
11	-3	3	-0.090001317	0.561127446	67.81222691	0.035949928	-0.042654375	0.065110869	0.360026836	191.8888554	-0.037905259	0.014668406	-3.084697978	-0.009306431	0.057076199	-11.17848106	0.143844087	0.232634053	132.4259893	0.176	1	1.010729789
11	-2	4	0.093007	-0.147479389	23.29629098	0.053350869	-0.017103603	0.116445841	0.14943005	119.9743172	0.00317001	-0.130457835	19.88585937	-0.008832606	0.009906764	-1.63322845	0.076233897	0.189761902	101.3281745	0.096	1	1.010729789
11	-1	-1	-0.216054476	-0.429129585	71.8034356	-0.040254564	-0.085718528	-0.031090605	0.371494774	84.30396145	-0.784095737	0.035040613	-2.174724644	0.40969356	0.221629159	-12.99571612	nan	nan	nan	0.176	1	1.010729789
12	-11	0	-1.921725914	0.87037238	91.74909903	0.20154038	-0.841277688	-1.175703797	0.711896482	528.9260536	-0.258855627	0.048712745	22.32303732	-0.041041112	0.004286819	5.176174148	-0.419899807	0.284342767	462.7542193	0.256	1	3.539195041
12	-10	1	-0.546867751	0.111098071	27.20958907	0.083842596	-0.150464991	-0.436512452	0.307835689	463.7275702	-0.273847873	-0.00790081	37.85785671	0.026844	-0.029447081	10.84379212	-0.362659194	0.237873771	441.9160587	0.144	1	3.539195041
12	-9	2	-0.262135427	-0.393108446	5.079941654	-0.07942049	0.030233769	-0.364657996	0.242535302	439.0469675	-0.314396562	0.052485526	12.66101282	-0.024406073	-0.000194379	3.257470304	-0.414264224	0.30500781	433.1837489	0.096	1	3.539195041
12	-8	3	-0.23445902	-0.099000006	55.14920106	-0.008941132	-0.193811873	-0.422838286	0.312444673	431.7825243	-0.271077566	-0.096021201	-17.72947429	0.031665375	-0.036012375	8.043027109	-0.354210806	0.312243824	388.9021942	0.16	1	3.539195041
12	-7	4	-0.869663801	0.045227908	67.06205817	0.040731529	-0.429481946	-0.40625262	0.31769887	388.4843678	-0.363624871	-0.076828216	39.32915486	-0.066788914	-0.017661819	-2.772672515	-0.091194705	0.220908991	339.1124389	0.288	1	3.539195041
12	-6	5	-0.289924433	-0.03568658	82.34319364	0.018196826	-0.219855266	-0.050461527	0.280225375	300.2572956	-0.284079538	-0.091562131	7.69049267	-0.005892682	-0.055107578	9.775860795	0.143837049	0.326767449	220.4232648	0.256	1	3.539195041
12	-5	6	0.071135614	0.129391468	61.36799361	0.071219222	0.041735284	0.163012998	0.343471316	217.6963855	0.05799726	-0.129459634	1.39260551	0.009202124	0.036907583	8.772341419	0.19347647	0.311996893	165.8653334	0.192	1	3.539195041
12	-4	7	0.338607886	0.279095281	69.54104199	-0.074080812	0.112124672	0.188386149	0.288714866	160.6099522	0.044283628	-0.361435383	46.15198579	0.118309422	-0.0250404	11.21551791	0.062348875	0.299721421	114.1042454	0.192	1	3.539195041
12	-3	8	-0.04906484	0.353234727	28.41072219	0.068703426	-0.005360078	0.060603907	0.317487798	113.5856218	0.010296336	-0.040736444	139.2432631	-0.195099958	-0.079266642	-8.480905556	0.078764394	0.25059041	99.40946414	0.096	1	3.539195041
12	-2	9	0.105189907	-0.125653279	35.09848115	0.010345192	0.040121161	0.076393138	0.237336308	97.2229877	0.026159363	-0.449527383	112.9224599	-0.451949039	0.067619486	45.35145597	-0.001090968	0.297065058	78.41396888	0.128	1	3.539195041
12	-1	-1	-0.036456338	-0.294803078	89.14523458	-0.004330327	-0.052679858	0.009261424	0.271022414	73.76540371	-0.004490019	0.201534365	18.91312825	0.002195073	-0.098567204	-9.233153942	nan	nan	nan	0.208	1	3.539195041
13	-2	0	0.719537405	-0.042096447	43.2901178	0.038210836	0.260306669	0.508845885	0.247811033	425.0584119	0.394539407	0.03214442	-126.9101771	-0.036719866	-0.018602577	-22.26420047	0.314124184	0.255237455	362.9660373	0.176	3	6.781418652
13	-1	-1	-0.533522506	-0.062583662	45.6341529	0.097748696	-0.160825281	0.396834654	0.3169884	342.5260227	0.571954244	0.0805757	-95.44135999	-0.0164696	-0.002139771	1.958348344	0.447850654	0.181334742	186.373905	0.176	3	6.781418652
14	-4	0	0.774471806	0.201372321	62.76687595	0.148783315	0.307487553	0.652512879	0.573389976	295.0310622	0.259030209	-0.19011103	-33.89694488	0.034276961	0.006961915	-14.91632272	0.320305699	0.496187278	233.4950433	0.192	1	2.750545265
14	-3	1	0.498228614	0.386235556	75.08023252	0.174273929	0.337582615	0.3949175	0.50550294	217.6390459	0.184572776	-0.215781213	-70.90805296	0.047212186	-0.033873184	3.941505052	0.088742402	0.352009255	138.0647649	0.192	1	2.750545265
14	-2	2	0.330785109	0.328574487	38.37379184	0.027100579	0.077122136	0.089123701	0.345673264	134.7581485	0.43844122	-0.113059921	-10.07094065	-0.071848118	0.095304341	3.45296449	0.013040195	0.293300376	99.40913058	0.096	1	2.750545265
14	-1	-1	0.325346	0.003388368	69.00946255	0.023380417	0.252178954	0.178820139	0.294706125	67.02256341	1.429494507	-0.435640192	97.58598756	0.643436093	-0.243617686	8.513066969	nan	nan	nan	0.176	1	2.750545265
15	-8	0	-0.137926043	-0.459689798	55.40210631	-0.034039823	-0.065342997	0.057197099	0.006158751	337.5182152	-0.476984018	-0.133619231	45.79101976	0.009366072	-0.008185491	-5.576963094	0.042994388	0.110805467	297.274051	0.16	3	5.438155612
15	-7	1	-0.305221011	-0.57257384	81.25361148	-0.088923735	-0.148628882	-0.037906282	0.16802354	281.2591593	-0.472874649	-0.266198877	27.11465268	0.019943987	-0.063043366	1.190262133	0.044237977	0.429742947	243.1238003	0.24	3	5.438155612
15	-6	2	-0.179896942	0.003640438	59.44277535	0.12298486	-0.121153369	0.026656646	0.453594458	242.4932906	-0.552948583	-0.22428826	66.5311492	0.005651841	-0.004715251	13.3306192	0.067175544	0.430784485	201.3022357	0.192	3	5.438155612
15	-5	3	-0.235228389	0.075988185	64.10876512	0.081476762	-0.107017461	0.067159644	0.433511189	198.7847367	-0.762751894	-0.247311122	16.67522778	0.038266038	-0.036718258	-0.748334028	0.15201533	0.382709615	152.1836242	0.176	3	5.438155612
15	-4	4	0.103625106	-0.470844223	29.91646285	-0.038194478	0.023410247	0.147096739	0.382541814	147.1120992	-0.960419172	-0.877679247	46.41665504	-0.095971634	0.148517436	3.639170058	0.010719216	0.46448054	138.7883199	0.128	3	5.438155612
15	-3	5	0.468870733	-0.364564737	35.76138852	0.009401373	0.133386657	-0.038681349	0.483682941	140.142092	-0.869751511	-0.733385977	88.76397149	0.035176963	0.187450773	20.90599448	-0.50561935	0.469479709	139.9307663	0.192	3	5.438155612
15	-2	6	-0.065682425	-0.280684303	61.08283728	-0.022869913	-0.013686586	-0.677398682	0.353727491	175.8161292	-0.430428403	-0.783665748	128.2071571	-0.131445027	0.051990243	-7.729557235	-1.002920686	0.364941747	178.7190216	0.272	3	5.438155612
15	-1	-1	-0.507684219	-0.243729861	103.153615	-0.022687	-0.308563887	-1.003504004	0.30763474	222.2474664	-0.078800039	-0.58908286	146.3863239	-0.110542509	-0.005928239	-3.979957344	-0.609652106	0.256595506	111.8013126	0.208	3	5.438155612
16	-4	0	-1.366134595	-0.119779416	101.5826241	0.103666928	-0.764693306	-1.014723931	0.38780646	218.1073364	0.468236696	-0.737406952	132.5617839	0.060808028	0.07120462	5.131237994	0.048935911	0.368399588	178.6201364	0.224	2	6.559088565
16	-3	1	0.206731545	-0.199277254	58.01776448	0.020015557	0.124174986	0.06292819	0.370117091	180.2325972	0.109217474	-0.822726965	151.8932527	-0.030024819	-0.020779385	-7.014253355	-0.074615828	0.374076119	162.8795868	0.192	2	6.559088565
16	-2	2	0.025633132	-0.093839251	31.29725169	0.001413575	-0.001722082	-0.081811752	0.370187995	162.1279313	-0.029046952	-0.938107485	131.6695558	-0.081400593	0.014503247	11.96952735	-0.069117907	0.312167959	158.2453151	0.16	2	6.559088565
16	-1	-1	-0.033231015	-0.116915946	100.3367405	0.065783593	-0.076330554	-0.159956846	0.324032467	148.100332	0.325260779	-0.96438782	110.1736412	-0.560126344	-0.063395233	2.124187965	-0.100495669	0.236210033	54.64248878	0.208	2	6.559088565
19	-2	0	1.091436713	-0.217780179	75.47006991	-0.045178435	0.492506638	0.188056209	0.465788959	340.5122158	0.258241841	0.042878485	-104.5752945	0.034641799	0.000828464	-3.188877194	-0.358080206	0.665396349	295.9716633	0.176	3	4.698884169
19	-1	-1	-0.998656378	0.007127713	133.7730154	0.024883522	-0.648282224	-0.281470145	0.78225212	274.5202503	0.633825663	0.19988423	-86.93004419	-0.180679472	-0.021028617	4.40191133	0.577279371	0.600425226	141.2059693	0.16	3	4.698884169
20	-6	0	0.86091662	-0.706270811	73.75116994	-0.069127914	0.313504756	0.647184485	0.156116876	510.2262891	-0.231519294	0.207195928	-8.350206184	0.01208726	-0.012331582	2.126812994	0.292597498	0.367464801	471.6602288	0.192	3	5.395100568
20	-5	1	-0.1691177	0.16902187	31.07722592	0.011214699	-0.006137404	0.226193846	0.477574543	475.8074692	-0.266375704	0.21984303	67.44234247	0.046788845	-0.014061564	2.186708651	0.2129895	0.53086654	459.5897625	0.176	3	5.395100568
20	-4	2	-0.110589346	0.661500673	42.37431733	0.107017318	-0.060301028	0.200756201	0.549684975	457.8691054	-0.363709981	0.257320597	29.93275335	0.012200748	0.007324788	-11.33096918	0.196867205	0.465948181	434.1968807	0.176	3	5.395100568
20	-3	3	-0.148034281	0.717260077	75.67083853	0.173682946	-0.046475071	0.138945071	0.4962687	430.0667899	-0.344992693	0.223311625	60.7909639	0.000107701	0.005910513	-14.884048	0.133913494	0.336691827	379.165674	0.24	3	5.395100568
20	-2	4	-0.033227442	0.632552164	69.43125188	0.120078258	-0.044476392	0.129152159	0.352165588	379.93552	-0.309975316	0.191476837	99.40754629	-0.016183207	0.003575842	11.66193232	0.096106553	0.216875695	333.0580055	0.224	3	5.395100568
20	-1	-1	-0.505701259	0.142309241	122.5142769	-0.014877604	-0.440039667	0.013499005	0.249779489	339.7431975	-0.3021251	0.111225986	127.9335868	-0.04150537	0.003703623	11.0176718	0.291724745	0.24177337	158.3979292	0.192	3	5.395100568
22	-7	0	-1.834276382	0.167750818	93.32197522	0.077171692	-0.940014874	-1.518338363	0.265507754	674.8683255	0.153551445	0.060426699	-180.5392074	-0.018962998	-0.019549392	-15.27157103	-0.543833543	0.185390724	551.6536442	0.224	3	5.164191067
22	-6	1	-1.060459257	0.063111509	44.41913503	0.159342939	-0.296440268	-0.49627306	0.220402857	538.3690804	0.15179831	0.236515089	-117.241137	0.091049387	-0.034882485	27.27087433	-0.132834813	0.101003806	477.9918335	0.192	3	5.164191067
22	-5	2	-0.740259247	0.038649496	38.8486762	0.017793049	-0.261176224	-0.043443484	0.11510339	459.2283073	0.05600942	0.133248292	-167.0255092	-0.040002312	0.0306854	-24.8280447	0.236864719	0.150247252	415.5911541	0.144	3	5.164191067
22	-4	3	-2.287386734	-1.157709055	7.127704812	0.007745948	-0.017896907	0.271859155	0.156854866	404.5388567	0.349201817	0.378247153	-63.66573754	0.062644998	0.067531387	47.42719753	0.331366512	0.187741139	390.3079194	0.128	3	5.164191067
22	-3	4	0.485581811	-0.037629289	71.93195579	0.002522932	0.240727217	0.333651119	0.206571494	388.1515129	0.335498817	0.130007485	-138.5764057	0.063421707	0.001560102	17.38486525	0.202602437	0.351655836	297.7242782	0.256	3	5.164191067
22	-2	5	-0.344204751	-0.228748668	51.62701593	-0.024120181	-0.180205704	0.250678446	0.361629654	280.7467156	0.594852929	-0.12980713	-157.8373489	0.009116339	-0.23024643	-42.42793833	0.591860365	0.516242092	232.7590667	0.192	3	5.164191067
22	-1	-1	1.187814155	-0.503755395	121.0180683	-0.222521852	0.608757454	0.745550517	0.554112781	236.1241089	0.248896217	-0.514085526	19.68757412	0.021733733	-0.039964868	-7.413304581	0.071611083	0.625756288	127.9563514	0.208	3	5.164191067
23	-5	0	-1.575491061	-1.117501375	92.56401426	-0.199772595	-0.361177904	-0.918815356	-0.416342116	388.0769639	0.480575792	-0.228262127	39.72614347	-0.056814473	0.068207956	-3.180600714	-0.391455222	-0.076669612	347.3524123	0.192	3	5.673966955
23	-4	1	-0.251000432	-0.098639307	48.32178516	0.037825202	-0.083214836	-0.334966726	0.069670556	351.7439654	0.365276316	-0.195727689	109.3995229	-0.019922776	0.073800377	0.212368845	-0.193484397	0.04519257	320.8651354	0.176	3	5.673966955
23	-3	2	-0.205615962	-0.335473296	54.74316049	-0.030482253	-0.07708042	-0.082552073	0.060627722	327.0547606	0.374255969	-0.04334404	116.4828345	-0.017671643	0.017625794	5.312781259	0.080801485	0.122360697	302.0295366	0.192	3	5.673966955
23	-2	3	0.238693896	-0.098584229	92.6025208	0.030315986	0.174146122	0.201207981	0.151741467	312.8569966	0.380218924	-0.165489252	138.0922742	-0.021809549	0.021318578	-12.04061018	0.111726735	0.161377764	255.3533463	0.224	3	5.673966955
23	-1	-1	0.940443006	-0.146109802	187.3662976	0.118141777	0.670332466	0.128582271	0.169950149	252.6637953	0.391781411	-0.158848458	92.68754417	-0.077336655	0.026858711	-25.77551307	-0.677328075	0.120477123	123.245705	0.272	3	5.673966955
24	-8	0	0.492761934	-0.166341846	117.0521762	0.034042596	0.103701507	0.556039958	0.458612571	552.9885962	0.127442678	0.034477407	-63.45587508	0.006013739	0.014239335	-2.96882802	0.275800878	0.593660834	453.9851042	0.272	1	3.174452328
24	-7	1	-0.03920162	-0.267560905	70.20789145	-0.004560267	0.060600943	0.301802048	0.624804394	443.6161157	0.290238518	0.028605084	9.028104588	-0.027113249	0.005632116	-3.46125467	0.409845559	0.750289151	403.9876186	0.208	1	3.174452328
24	-6	2	1.406887833	0.954605388	68.93686636	0.245158731	0.478080096	0.663989599	0.886482824	394.6708489	0.338421859	0.012677514	23.4099373	0.023744446	0.032473073	8.687021915	0.119342904	0.614800405	337.2294617	0.192	1	3.174452328
24	-5	3	0.480693139	0.793741141	64.2465783	0.237910328	0.211799447	0.210527208	0.672402442	332.2248709	0.322545074	0.131532634	17.32853195	-0.06607055	-0.033105884	5.672248856	0.069572989	0.408600945	279.8582581	0.224	1	3.174452328
24	-4	4	0.106849627	0.316005717	66.55144465	0.04937613	0.067496583	0.107267821	0.402252735	268.9016067	0.416867843	-0.030107323	11.66747806	-0.006191873	-0.00675047	-20.54262284	0.115361019	0.378735303	213.1490585	0.096	1	3.174452328
24	-3	5	0.257251409	0.310507071	77.78602665	0.065634968	0.200450179	0.123437465	0.385287923	205.5445659	0.56121185	-0.089904874	11.0710628	-0.013495261	0.063616169	-1.78660406	0.07712149	0.356206216	136.4078196	0.224	1	3.174452328
24	-2	6	0.186420821	-0.246208029	22.15220739	0.061727918	0.085935513	0.084553206	0.348424295	134.7394572	0.766919298	0.116275102	56.07696869	0.057359158	-0.214456229	18.15746095	0.102240653	0.320448466	118.4122569	0.096	1	3.174452328
24	-1	-1	0.054517581	-0.028034278	93.38913603	0.022487437	0.084008447	0.003074925	0.154664476	80.43363581	0.924775519	-0.382717193	89.52094801	0.009846181	-0.317277884	12.44505461	nan	nan	nan	0.16	1	3.174452328
25	-6	0	0.647666648	0.295984479	74.04809668	0.116865092	0.348543196	0.471958894	0.400269729	195.7327586	0.265427978	0.107117342	-18.5996273	-0.051098238	0.016280865	-6.082728234	0.19582616	0.387132715	127.5442611	0.16	3	1.266942442
25	-5	1	0.218159243	0.887909844	36.08018061	0.138157556	0.021033575	0.199038172	0.397731411	122.020345	0.148933937	0.170994331	-19.34102873	-0.176955127	-0.081578221	8.208098437	0.204817452	0.126985841	91.63181676	0.176	3	1.266942442
25	-4	2	2.179566352	-1.278379236	13.19059109	0.040628619	0.003786497	0.220349229	0.10206242	92.29064219	0.179750884	-0.01658167	4.853853143	0.119513098	0.053202597	-4.74779371	0.227549035	0.192210168	92.67351219	0.128	3	1.266942442
25	-3	3	0.208036305	-0.181582447	25.92910516	-0.07635822	0.108728996	0.245795235	0.249439223	87.79532257	0.563365271	0.129717497	-3.062039582	0.154121384	-0.073230043	7.888495924	nan	nan	nan	0.192	3	1.266942442
27	1	0	-1.43210574	-0.197562617	86.96482453	-0.206272169	-0.787521441	-0.959224519	0.193060281	401.2809286	0.381412008	0.017253153	-12.77951496	0.035294213	0.012525158	20.96019954	-0.188083497	0.262288207	340.2997494	0.192	3	5.757411812
27	1	1	-0.065787322	0.072712756	47.22709501	-0.093091648	-0.105017825	-0.132253439	0.313244203	337.5015514	0.480502269	0.12309036	-15.96989115	-0.029416444	0.011490909	-17.21353915	0.053190647	0.467256514	301.6763478	0.224	3	5.757411812
27	1	2	0.210763558	-0.131401423	45.25114053	0.001727166	0.047430228	0.29404413	0.607903184	328.6322517	0.496103721	0.057984885	98.92250836	0.00426529	-0.013746814	15.90529627	0.403744198	0.701646792	315.8515316	0.192	3	5.757411812
27	1	3	-0.127782987	-0.108776591	90.29929302	0.089949578	-0.133966614	0.432764801	0.713283989	319.1776293	0.574146469	0.106988154	81.26529842	0.08431372	0.015830955	29.7626749	0.865210592	0.788679563	326.7729538	0.336	3	5.757411812
28	-6	0	0.785011973	0.830120234	114.5577413	0.230206546	0.472687876	0.824198383	0.621652558	582.8204007	-0.062116822	0.162130223	-192.6084959	-0.076478231	-0.010767949	-29.04219159	0.437100059	0.32734912	435.9214697	0.224	3	7.134977081
28	-5	1	0.07042516	0.102146728	75.21113921	0.05492092	0.040335469	0.454978778	0.339728455	423.881293	0.075397573	0.225016573	-163.0014077	-0.038545194	0.007944361	12.53680963	0.544061818	0.399087579	320.6928899	0.208	3	7.134977081
28	-4	2	0.718351036	0.721334529	61.06844251	0.115078747	0.398239334	0.581997314	0.475252123	289.2111653	0.192128358	0.523469801	-153.5803247	-0.042154822	0.008339081	21.0148776	0.401981667	0.324390282	209.6296327	0.176	3	7.134977081
28	-3	3	0.803966978	0.801762181	59.41786107	0.10717834	-0.205971885	0.425142293	0.338547877	192.6931746	0.894026833	0.567385141	-135.8130875	-0.090067963	0.133387456	5.654974327	0.241232797	0.134677307	129.7667951	0.128	3	7.134977081
28	-2	4	0.532410694	0.406148653	65.09402122	-0.030338809	0.167378525	0.283502354	0.150029616	111.0730673	1.39690664	0.898951069	-97.72316906	0.109521725	-0.016524956	10.50088943	0.527543913	0.352080402	50.92806004	0.192	3	7.134977081
28	-1	-1	-1.017048875	-0.163962471	203.3355575	-0.300224972	-0.697126577	1.284976167	-0.023183492	108.8518005	1.368377782	-0.185575014	192.4202169	0.011190274	-0.210841368	8.602268413	1.494124216	0.178961042	219.3405205	0.4	3	7.134977081
29	-4	0	-0.994088309	0.413637854	67.17163848	0.132243292	-0.463660625	-0.85338606	0.190413532	258.8810908	-0.030705404	0.192217483	-74.01711403	-0.003607168	-0.05626197	-5.303473993	-0.403605492	-0.050432404	188.3739801	0.144	2	2.420399173
29	-3	1	-0.403242675	0.383405833	38.93979954	-0.065791979	-0.145274856	-0.388188728	-0.066118594	177.0413574	0.058125448	0.16118689	-83.09985496	-0.01855617	-0.008143129	6.523301351	-0.249057309	-0.139389531	140.2037457	0.128	2	2.420399173
29	-2	2	-0.078610905	0.673067317	14.10540364	0.193208382	0.042737479	-0.251688895	-0.137014228	136.1339572	-0.203608969	-0.130521821	-21.02501423	0.128255593	-0.091080479	15.8673291	-0.358433431	-0.370836256	119.5085098	0.128	2	2.420399173
29	-1	-1	0.028149767	-0.748588636	40.41024132	-0.036180941	-0.039667549	-0.383443563	-0.395004531	117.7871556	-0.432221096	-0.164646347	-48.4844875	-0.186961096	0.104626952	10.58662737	-0.389209994	-0.191336005	52.95931418	0.16	2	2.420399173
30	-4	0	-0.041352325	0.449829007	16.95156763	0.071783105	-0.008431286	0.211019383	0.332906132	195.1385802	0.282658952	0.091411363	-14.42725114	-0.086390554	0.029274467	-8.209129691	0.297859126	0.273370047	176.5993843	0.16	2	1.880679838
30	-3	1	0.670264618	0.22902615	46.01375325	0.028917607	0.231118344	0.313849574	0.295258858	172.5742687	0.369657478	0.141429416	-14.67333784	0.061616893	0.01534015	-0.979177144	0.059611925	0.301105038	128.8160988	0.192	2	1.880679838
30	-2	2	0.007187107	0.50960028	36.80317193	0.116486028	-0.009177666	0.047995297	0.303372142	124.3955662	-0.048071716	0.297897165	-33.97588683	0.131841851	-0.111652926	13.33230392	0.104446742	0.167630509	89.30286268	0.176	2	1.880679838
30	-1	-1	-0.845687327	-0.623115284	96.80000091	-0.241744837	-0.36004192	0.496067096	0.517141487	89.00720712	0.887434916	0.221177728	5.859866968	-0.078875136	0.115846699	-6.430545369	1.313620741	0.526884236	84.40545987	0.208	2	1.880679838
31	-10	0	-0.612508601	0.1499744	64.04625046	0.104845661	-0.232562156	-0.531517298	-0.361529518	776.1047777	0.014085026	0.162961361	-98.60243762	0.035487772	-0.00658619	8.479414672	-0.27223227	-0.47505809	716.5183813	0.224	3	5.770342773
31	-9	1	-0.230261401	-0.140755496	59.39117059	0.010265848	-0.130142397	-0.242356598	-0.42247486	701.8159261	0.11268026	0.400245934	-39.71712579	0.022118423	0.132012314	-13.9014202	-0.091167093	-0.410661901	636.8038799	0.192	3	5.770342773
31	-8	2	-0.137442918	-0.053461051	63.77280016	-0.073202769	-0.045665505	-0.035291446	-0.20383695	597.8365013	-0.005128256	0.383489907	-43.38726893	-0.021071027	0.017876014	10.21714923	0.038784281	-0.030455348	541.9592515	0.272	3	5.770342773
31	-7	3	0.043358006	-0.106206934	75.74054826	0.041732859	0.012110913	0.04355235	-0.029858726	540.0511856	0.128089596	0.181188746	-13.97225588	0.040890355	-0.035596115	-18.43543242	0.03098832	-0.0493369	463.2505687	0.192	3	5.770342773
31	-6	4	0.056187502	-0.195344608	131.2915129	0.008132379	0.014075644	0.045363333	-0.000830499	429.8625113	0.10332189	0.046304572	-15.28514274	0.030727797	0.00176212	19.68601688	0.093106135	0.117983685	273.6715173	0.304	3	5.770342773
31	-5	5	0.134555646	0.204040894	45.06325166	0.068190119	0.022461995	0.14484894	0.216228842	242.8419282	0.439022131	0.356694398	-168.4473322	-0.010417249	-0.053564576	1.53231602	0.277495113	0.209758414	168.8069269	0.208	3	5.770342773
31	-4	6	0.707135221	-0.12291993	57.83257145	0.0291976	0.269546927	0.295579918	0.195222126	159.1914327	0.910012811	0.519391754	-150.0815981	0.119100282	-0.073243689	1.91821621	0.196222315	0.281374612	85.28902032	0.192	3	5.770342773
31	-3	7	0.855132114	-0.222781496	54.4233045	-0.066593341	0.348669409	0.380954242	0.269648183	71.50876558	2.719997365	-0.994222899	-156.7437388	0.158545915	-0.483796953	-13.83210945	0.983788852	0.422755126	45.11977948	0.24	3	5.770342773
31	-2	8	0.32327465	-0.382822088	39.56044389	-0.018291047	0.090407087	1.222873742	0.274745863	55.32630436	2.512403816	-4.486131342	204.8352392	-0.403474944	0.414762561	21.8990814	1.908130378	0.191204234	89.39262601	0.208	3	5.770342773
31	-1	-1	-1.246171176	-0.20163782	134.7320089	-0.280686606	-0.721858968	1.923601268	0.18624212	92.75036092	0.61167859	-1.145148088	188.7989167	-0.143088995	-0.107788183	-12.19861803	1.599668829	0.009975166	149.3758649	0.224	3	5.770342773
33	-2	0	-0.79009803	0.059967541	60.06668521	0.15965744	-0.377077272	-0.630285259	0.597270211	235.7558017	0.345519243	0.552272674	57.74865698	-0.025306546	0.107961497	17.24545253	-0.073591722	0.724156873	210.2952512	0.192	3	4.264451319
33	-1	-1	-0.739697532	-0.222215606	143.1976956	0.008612731	-0.488278937	0.124798889	0.903579729	247.7261552	0.268757092	0.31698112	137.9541187	-0.003184314	-0.048777818	-9.348538254	0.954793364	0.652616318	158.8047332	0.192	3	4.264451319
36	-5	0	-0.112224012	0.355452211	44.70889529	0.095356401	-0.060935433	-0.087742323	0.487909878	203.518057	1.131887618	0.064417436	59.11435384	-0.020807841	-0.093854893	16.64824612	0.176247419	0.380321172	175.9615613	0.16	2	7.599798885
36	-4	1	0.901151393	0.228334798	30.3324238	-0.037333386	0.255409077	0.270842359	0.382379682	170.93829	1.410958031	-0.351648534	91.05956684	0.14361936	0.044987779	-4.126694151	0.174133167	0.376371822	158.981157	0.112	2	7.599798885
36	-3	2	0.400295864	0.650957618	60.69085757	0.13067534	0.192071345	0.257116844	0.327714695	159.1533052	1.106757364	0.059709245	224.7185038	-0.498426031	0.472381161	3.133167032	0.269679727	-0.087018277	131.9837835	0.176	2	7.599798885
36	-2	3	0.893474065	-0.618941339	60.47727133	-0.003561578	0.368146702	0.266465679	-0.095736938	131.0402699	1.390692669	-0.515629932	168.5650857	0.025179142	0.23391725	-7.599680878	nan	nan	nan	0.16	2	7.599798885
38	-4	0	-1.041121154	0.837898756	68.1157511	0.296655094	-0.378159839	-1.405183537	0.804890112	365.078804	0.240375689	0.018584843	-26.64017518	-0.116921761	-0.02893113	-18.46008746	-0.82556465	0.586139447	287.7299175	0.208	3	3.918502034
38	-3	1	-0.470554615	0.089524387	41.56080268	0.12195442	-0.242825054	-0.820363983	0.578035311	284.3008621	0.112630537	-0.257340332	-100.3862759	-0.002113874	-0.075928612	0.632675127	-0.638621882	0.474875534	235.6350085	0.144	3	3.918502034
38	-2	2	-0.133753173	0.8691441	53.30941528	0.151396227	-0.162065674	-0.617419053	0.45828662	211.149072	0.216967764	-0.096744827	-138.3800511	0.007138453	0.023757454	-10.26632401	-0.495092337	0.123632076	147.7244495	0.192	3	3.918502034
38	-1	-1	-0.479811802	0.3416814	62.28024809	0.051533567	-0.335552126	-0.348998661	0.058610214	120.2224425	0.601631529	-0.465789922	-98.85098178	0.085543663	0.123607788	-2.052821583	0.161496191	-0.190085114	45.09459884	0.144	3	3.918502034
41	-4	0	-1.310315506	0.756743749	76.17440145	0.270360434	-0.43317281	-0.674293061	0.656297433	401.3357391	-0.26439498	0.355356136	159.790277	0.047009294	0.042335998	-8.303179877	-0.277565353	0.372267848	369.8142419	0.208	3	7.655059516
41	-3	1	-0.609531079	0.575729257	65.67667017	0.149186824	-0.214562035	-0.458352512	0.534237701	352.7859324	-0.25306817	0.255315116	182.4137936	-0.064083013	-0.051461574	-13.93645349	-0.349310345	0.410427645	322.2576486	0.16	3	7.655059516
41	-2	2	-0.432923807	0.145650393	77.51940018	-0.031556203	-0.315009415	-0.348507128	0.40768839	323.7732608	-0.325795092	0.278980439	205.2605327	0.000695773	-0.004973482	-7.183909258	-0.255187432	0.487776233	292.0011181	0.192	3	7.655059516
41	-1	-1	0.194013968	0.034478989	170.5465296	-0.041060424	0.182049516	-0.288208166	0.558528199	303.3440875	-0.39873941	0.038533615	225.4322167	-0.045332249	0.115133637	-18.69730624	-0.573620633	0.556700835	152.0358693	0.224	3	7.655059516
42	-4	0	-1.498225863	0.416697119	74.90727751	0.076422397	-0.631129561	-0.798737993	0.509504207	225.7082386	0.699517644	0.213569691	-72.23222737	0.109558266	-0.022318784	15.21555341	0.136014811	0.388335149	178.0126362	0.192	2	5.115935493
42	-3	1	0.466934583	0.084788913	52.40447426	0.038977283	0.125468359	0.246125085	0.416040262	175.2193988	1.517268569	0.068265282	38.45299831	0.67657754	-0.076825358	19.60189476	0.290136803	0.511584107	133.3460472	0.176	2	5.115935493
42	-2	2	0.799738932	0.471308055	46.07489883	0.10052384	0.322893038	0.306107153	0.522818388	133.3375014	1.025025766	-0.08075049	60.3888496	0.260303651	-0.002430709	5.087502351	0.131711938	0.386835606	105.3165753	0.16	2	5.115935493
42	-1	-1	0.373131035	0.027908895	86.33090653	0.062537067	0.196436978	0.221121814	0.337845334	87.88529178	1.992393094	-0.219356973	66.81057735	-0.36913085	-0.304995481	17.85302604	nan	nan	nan	0.16	2	5.115935493
44	-3	1	1.007935231	0.945593856	53.81295358	0.317382702	0.205671306	0.38882731	0.882623329	290.172624	1.198301268	-0.167523111	-35.40895019	0.083202471	-0.049781022	35.68241314	0.217816121	0.485490319	239.2809471	0.192	3	6.537547822
44	-2	2	-0.099804046	-0.295879532	35.23367092	0.003379278	-0.012188344	0.224744805	0.462178218	236.0182731	0.877096029	-0.384376177	-38.8136829	-0.037341349	-0.002471989	-5.057284645	0.455394346	0.50975131	218.8334368	0.176	3	6.537547822
44	-1	-1	-0.261011842	-0.387718844	53.89344025	-0.01715735	-0.150800641	0.49510695	0.528608756	218.3149766	0.844150695	-0.203543568	81.99277573	-0.031286726	-0.125561437	-0.038509623	0.543131026	0.381917267	128.2081305	0.16	3	6.537547822
46	-4	0	-1.492023579	0.326986608	92.9246067	0.249536972	-0.768209113	-1.667807281	0.615746664	466.5620794	0.206167605	-0.09935334	84.39423046	-0.004573491	-0.051324533	8.029423668	-0.737130852	0.618117739	402.5972165	0.24	3	3.585987156
46	-3	1	-1.047275566	0.092199071	56.02185474	0.11519046	-0.44578493	-0.718596996	0.611713476	402.8660823	0.021781976	-0.126753768	99.92361137	-0.026823675	-0.005091664	-7.000567712	-0.226250455	0.530879088	374.2155963	0.176	3	3.585987156
46	-2	2	-0.980587603	0.172173006	44.70362319	0.079990852	-0.348984331	-0.200060372	0.521714259	373.309995	0.060264506	-0.277276639	44.16742478	0.031251984	0.027076331	3.606226082	0.185260685	0.458530802	355.1835296	0.144	3	3.585987156
46	-1	-1	0.71382156	-0.182445756	36.47393079	0.005551465	0.167084328	0.236886239	0.454848964	357.6031993	0.171926919	-0.249603256	59.33063693	0.010902	-0.031051829	-18.06309751	0.047125202	0.282384057	206.8316158	0.16	3	3.585987156
2	1	1	-0.372717247	-1.196802357	27.56631656	-0.04853313	-0.076521663	0.735672505	0.272275528	85.20474115	-0.632119138	-0.960298128	-14.35591728	0.042304893	0.032209932	0.67721886	0.739296332	0.444747951	104.4658413	0.208	4	3.863186558
2	1	2	-0.30304091	-0.269487924	37.17731447	0.029762074	-0.138980364	0.739958177	0.438736858	104.7742939	-0.544623036	-0.966957079	33.00927228	-0.253533974	0.149915911	3.193137688	1.103407689	0.455188781	102.9545019	0.176	4	3.863186558
2	1	3	-0.360980053	-0.453855187	28.38267456	-0.177406206	-0.147448502	1.111379296	0.41928914	104.5814079	-0.414565836	-1.183366123	22.42589364	0.142249328	0.100599839	18.28975478	1.453777324	0.463416514	109.7736508	0.16	4	3.863186558
2	1	-3	-2.593053239	0.45879223	7.686836526	-0.007375528	-0.049060929	1.399749677	0.383168748	111.2620378	-0.91741273	-0.967558391	6.571321474	0.014710907	0.057317663	10.4849732	1.307819407	0.247191079	122.9620056	0.176	4	3.863186558
2	1	4	-2.593053239	0.45879223	7.686836526	-0.007375528	-0.049060929	-0.113227954	-0.143361205	61.74050231	-1.580343613	2.689341744	-2.62541974	-0.191362102	-1.125095064	0.536939798	nan	nan	nan	0.176	5	2.910870911
3	-7	0	0.522355397	0.373891872	46.52080513	0.078043353	0.200843432	0.170594332	0.4842874	295.5220517	0.084394682	-0.079642021	11.61143089	0.012502661	-0.011839811	2.137446928	-0.046748395	0.394515245	237.0188717	0.32	2	2.378423303
3	-6	1	0.148788582	0.509314891	48.21949556	0.10753309	0.004361567	-0.040455355	0.411985809	233.6249885	0.299723346	-0.036537848	-70.38645715	0.011629475	-0.005859136	6.447331626	-0.022552481	0.287968825	181.5573482	0.192	2	2.378423303
3	-5	2	0.163776094	0.09119201	20.1162129	0.038344468	0.046396165	0.014091615	0.295431196	171.3127892	0.439075119	0.024456381	-8.237827989	0.029148741	-0.047802287	16.15663053	-0.001268368	0.283572347	155.5457688	0.08	2	2.378423303
3	-4	3	0.009388201	-0.002498759	27.5227732	0.010225784	-0.005876653	-0.001935151	0.282523131	152.1439061	0.481915701	-0.107631823	9.666260858	0.00980572	-0.092065686	9.364223664	0.062797704	0.280460385	126.4496844	0.144	2	2.378423303
3	-3	4	0.180826958	-0.160308244	32.03354896	-0.091141074	0.060100152	0.072164688	0.287387901	122.2565921	0.605777637	-0.645753524	37.72226826	-0.167431364	0.023774949	-0.175417194	0.080802948	0.387018794	94.97610099	0.128	2	2.378423303
3	-2	5	0.175528146	-0.166372649	35.9390597	0.054022121	0.04356381	0.094585491	0.391271104	92.34951684	0.635502596	-0.87398604	16.0861322	0.213811439	0.127404348	3.127636364	nan	nan	nan	0.144	2	2.378423303
4	1	0	-0.672117203	-0.16279449	47.5662542	0.134943165	-0.291112655	-0.507969672	0.452647454	365.7665689	0.310053629	0.407001797	115.0445605	0.051235326	-0.027133783	-12.98103355	-0.095885198	0.482249561	353.6373542	0.16	4	6.619807365
4	1	1	-0.042854594	0.258745352	49.42873806	0.095353849	-0.000483618	-0.012725077	0.508604406	353.8337097	0.392136585	0.247391578	139.5966127	-0.005715625	0.011510695	-24.73712714	0.032195251	0.481266096	330.2900656	0.128	4	6.619807365
4	1	2	0.171985301	0.258359947	94.53551014	0.172073568	0.072983067	0.033516926	0.480637423	327.9390496	0.267695896	0.178165892	174.2551905	0.008039385	-0.033710861	-2.257671249	0.001527543	0.434792894	273.5774177	0.24	4	6.619807365
4	1	3	-0.820480146	1.207457659	41.2313856	0.296057998	-0.210934489	0.016900571	0.474763461	270.616491	0.357189136	0.210986551	145.7666946	-0.018050076	0.031818899	-6.872794332	0.277730743	0.138076231	270.6733033	0.16	4	6.619807365
4	1	-4	-2.041048407	0.958755489	49.17611772	0.179592264	-0.308593691	0.276727312	0.126069608	271.0340109	0.2292192	0.267465976	167.8546249	0.082791876	-0.040037576	-19.87136239	0.613839565	-0.072945328	307.4277921	0.128	4	6.619807365
5	1	0	-0.436399837	0.193456681	58.42778118	0.023898926	-0.240552715	-0.15244238	-0.188215617	375.3609706	-0.489459555	-0.197672269	0.932531757	-0.057964751	0.020732842	14.52197783	-0.00050105	-0.326447981	320.1161991	0.256	3	6.80103667
5	1	1	0.0687354	-1.012337126	43.62299793	-0.148765479	0.012844011	-0.002759354	-0.32882943	318.9927209	-0.546809531	-0.36830979	-28.88234767	0.027896294	-0.066066804	1.401993579	-0.098332102	-0.172513231	292.5508965	0.16	3	6.80103667
5	1	2	-0.200282238	-0.816508407	109.9896856	-0.209428346	-0.133230757	-0.136768387	-0.139336464	286.8320607	-0.528854947	-0.306480783	71.43199975	-0.0033375	0.035423526	11.73489385	-0.201117538	0.294290164	223.8054838	0.224	3	6.80103667
5	1	3	-0.180913295	-0.190913246	70.41362984	-0.040135572	-0.12725248	-0.48490387	0.202146979	223.0939405	-0.410703843	-0.530614438	10.96742441	0.038796389	0.018123042	-24.27485715	-0.631798258	0.291227222	169.0376039	0.208	3	6.80103667
6	-4	0	-0.575323266	-0.015810763	80.90868295	0.034982523	-0.286321708	-0.432559339	0.268867508	227.1583446	-0.327192782	0.244832215	-133.5095396	-0.019166515	-0.108270801	6.865482701	-0.235399687	0.430844385	137.2647396	0.256	2	4.837749879
6	-3	1	-0.901530867	0.972806219	66.60058485	0.199475876	-0.353053393	-0.299673202	0.500336743	131.3657959	-1.103402857	0.712493131	-4.078486359	-0.025217981	-0.021903802	1.319830498	0.082725879	0.145617162	78.80537171	0.176	2	4.837749879
6	-2	2	-0.803666421	0.254453873	35.33011813	0.003759206	-0.319776826	-0.172722109	0.16860429	64.859819	-1.997232227	1.120545236	-10.758941	-0.062658239	0.136017837	5.448085576	0.086286761	0.306923327	52.28125119	0.16	2	4.837749879
6	-1	-2	-0.515500131	1.026146471	34.30345705	0.169503306	-0.075621662	0.078511576	0.3358837	51.79896481	-2.539350705	1.765063718	150.9612199	0.466616853	-0.150872671	2.044087331	nan	nan	nan	0.128	2	4.837749879
7	-8	0	-1.689418096	0.146865735	113.9569636	0.178560451	-0.980879776	-1.742057272	0.384591966	435.6603207	0.058544046	0.090289662	-66.17236598	0.038712848	-0.028830654	-5.73623958	-0.702510625	0.44861631	311.9911825	0.224	2	3.03558171
7	-7	1	-2.048265124	-1.199834038	6.007852597	-0.00902528	-0.006297429	-0.587568938	0.507288341	291.9161889	0.271634375	0.009270052	-36.90651158	0.051472859	0.05779743	-19.3616495	-0.468415462	0.514363572	283.0120872	0.144	2	3.03558171
7	-6	2	-0.855896874	0.116398015	78.60433886	0.30269691	-0.441243541	-0.4042236	0.490620476	280.2671867	0.23800153	0.111386686	-81.38074829	-0.115841213	0.009486324	5.839095293	0.120572397	0.39725356	210.1839651	0.176	2	3.03558171
7	-5	3	0.331770194	0.90250811	71.46203825	-0.066078841	0.120857033	0.226856196	0.547313647	192.6447754	0.275123589	0.232796804	-51.15058675	-0.070234631	-0.008157688	4.799666894	0.231034882	0.416009017	124.7122408	0.224	2	3.03558171
7	-4	4	0.859218928	0.05659823	36.85003471	0.031201101	0.25070501	0.461723172	0.463725261	114.8046619	1.089004159	-0.157354701	-12.07010579	0.058289032	-0.162643643	-6.815116444	0.240521058	0.524426762	86.1866267	0.192	2	3.03558171
7	-3	5	1.292445952	0.265042143	32.36319353	0.245057018	0.290662628	0.289882712	0.571338138	83.02462225	2.061025064	-0.00491335	-5.951300823	-0.372834878	-0.087021353	4.384616115	0.068254554	0.31789014	77.6281734	0.224	2	3.03558171
7	-2	6	0.734019322	-0.244110561	17.35504289	-0.032422728	0.094445586	0.206573941	0.315574548	85.12075138	0.725780432	-0.080959598	33.47925953	-0.019561135	0.116805062	-1.782214801	0.144875001	0.359256378	77.49466308	0.112	2	3.03558171
7	-1	-1	0.052488813	-0.400907964	43.68628014	-0.036550154	0.072665145	0.203777255	0.360912296	75.23469294	1.113840688	-1.047667154	-4.415726453	0.020002149	0.214925013	-19.98356676	0.390965935	0.311794046	40.95863824	0.128	2	3.03558171
9	-4	0	1.516125456	0.597562318	76.73235321	0.146097914	0.713512954	1.06080314	0.427260873	94.95858703	-0.087294022	-0.197021032	67.39995093	-0.00279396	0.197074229	7.348660919	-0.197210391	0.009502156	61.34905526	0.192	1	2.23642098
9	-3	1	0.193556021	-0.248191038	24.81398629	0.016047999	0.079555227	-0.084033213	0.292150959	72.81960184	0.494658361	0.227278307	23.43266483	0.068969153	-0.165354937	9.917396592	-0.230761133	0.418727532	60.54502699	0.16	1	2.23642098
9	-2	2	-0.213788884	0.43036152	7.873564065	-0.01192821	0.020083493	-0.232978202	0.419420895	59.21275267	0.049104647	-0.242221269	65.40104626	0.060016465	0.026843793	-23.26346914	nan	nan	nan	0.112	1	2.23642098
11	-3	0	-1.669604568	-0.135740929	99.08259351	0.054437046	-0.929743447	-1.249138725	0.21360648	388.0202763	0.172529049	0.500206755	37.30311729	-0.006260208	-0.014933239	6.722541998	-0.217155426	0.272878676	330.1237299	0.176	3	6.21256097
11	-2	1	0.088046174	0.261989032	32.11519042	0.020001303	-0.029643989	-0.139815367	0.446091546	343.4663416	0.256295125	0.342564974	121.5731034	0.017714062	-0.00288453	-4.417549155	-0.098280574	0.521054932	334.7897916	0.176	3	6.21256097
11	-1	-1	0.672188422	0.070156478	127.5711598	0.005913662	0.367107948	0.004416923	0.465080254	375.7865964	0.222961316	0.250955853	144.3305043	0.040807886	0.044299396	-9.275290226	-0.315890891	0.403557504	195.148199	0.208	3	6.21256097
12	1	0	-0.281854562	0.314246784	30.49413891	0.031891689	-0.054914518	-0.568249993	0.792179803	350.3304953	0.442258945	0.182783522	186.0778125	-0.051188031	-0.005031332	-7.517638417	-0.46005862	0.849313643	363.0285877	0.208	3	7.48260328
12	1	1	-0.060143763	0.036662938	113.0473866	0.021380442	-0.072497805	-0.374111131	0.86083603	400.5265809	0.276698379	0.119968073	220.0537959	-0.014023885	-0.020382941	-3.71018485	-0.414965897	1.063928097	385.4140071	0.224	3	7.48260328
15	-6	0	1.450915042	0.04979015	115.1984229	0.074426782	0.847301156	1.318283076	0.504813996	741.7562083	0.301718894	-0.087791171	33.81448584	0.011867169	0.020490356	1.531792182	0.535363426	0.525096059	654.3341274	0.224	3	5.958995604
15	-5	1	0.117995741	0.086848424	46.3579967	0.035276066	0.047739797	0.676720194	0.534496365	654.6311538	0.296974794	-0.120018882	70.59562782	0.004487931	0.001979581	0.93158769	0.707232984	0.520565426	630.7622881	0.16	3	5.958995604
15	-4	2	1.0690672	0.218472682	96.94940839	0.091575564	0.548453861	0.746117547	0.527277098	638.2203137	0.219335286	-0.164978017	60.93548925	0.048053221	0.050225164	-11.21284383	0.202679979	0.439807478	571.0007678	0.208	3	5.958995604
15	-3	3	0.227364062	-0.428685229	15.68555356	-0.016016996	0.092461683	0.197917039	0.432478403	567.3919171	0.266562674	-0.140237789	95.53803401	-0.009729294	-0.001125781	2.771261152	0.176060292	0.439221019	573.2726257	0.192	3	5.958995604
15	-2	4	-0.075976872	0.170924152	54.32964818	0.028716524	-0.05381682	0.176090796	0.442831345	575.1024628	0.338184536	-0.125561991	86.51252834	-0.00757184	0.032413983	5.510515513	0.28299627	0.419722199	545.2405599	0.16	3	5.958995604
15	-1	-1	-0.6993877	-0.080980431	134.3630683	-0.041064362	-0.463523817	0.37169597	0.398130018	555.4555031	0.263508849	-0.06748609	102.3943593	-0.012070107	-0.005104129	4.13449137	0.636372201	0.301409612	318.8935414	0.208	3	5.958995604
16	-6	0	-0.788978998	0.441482182	81.56224693	0.196695917	-0.490218243	-0.577266937	0.670876314	225.5318582	-0.03692531	-0.050980066	10.40719056	-0.070026893	0.045931432	-7.663464779	-0.013400726	0.570709628	151.7626381	0.208	1	0.525169729
16	-5	1	-0.018016964	1.041490796	41.64788448	0.11179937	-0.067859926	-0.020391077	0.57782731	146.2000864	-0.024539629	-0.066169679	17.37207914	0.061250541	-0.056883648	14.44932855	0.023971728	0.29787542	114.0810474	0.176	1	0.525169729
16	-4	2	0.274845033	0.23822122	11.89076256	0.023915792	0.007410287	-0.002263588	0.338379933	107.9227078	-0.186108451	0.027895388	8.449152585	-0.063133689	-0.034290082	5.119373247	-0.041367843	0.312430239	98.32442595	0.128	1	0.525169729
16	-3	3	-0.013383035	0.086399312	13.71023596	0.008314438	-0.002614095	-0.04470275	0.313329262	97.41852158	0.046213218	-0.048738894	6.807503729	-0.068246914	0.009596152	-1.702527982	-0.042883643	0.328348205	86.37323019	0.16	1	0.525169729
16	-2	4	-0.440597627	-0.839344096	3.38140498	0.015279421	-0.059543899	-0.041081827	0.331046858	85.24078044	0.061932245	-0.166569387	17.59258617	-0.164478787	0.113708461	-14.47651891	-0.001339288	0.328070583	82.85669533	0.08	1	0.525169729
16	-1	-1	0.145864153	0.050233702	208.6172383	0.170799745	0.04100617	0.013169567	0.281424614	77.18891406	-0.054810964	-0.296353818	21.4005933	0.04596418	-0.035182739	2.591560164	nan	nan	nan	0.256	1	0.525169729
17	-3	0	1.830242549	0.984045237	77.75250037	0.242133184	0.569709775	1.18618374	0.680494397	111.7299758	0.024623824	-0.20801608	-25.0545373	-0.042040611	0.043483094	-2.768081158	0.209339638	-0.099270335	69.7737415	0.176	1	1.242678843
17	-2	1	0.617872762	-0.756294723	29.27037625	-0.099041531	0.063838703	0.196027371	-0.16870269	68.55350711	0.298969685	0.310252845	33.59737197	0.062699729	0.047435681	-5.494008025	-0.005810337	0.251720234	56.09680531	0.144	1	1.242678843
17	-1	-1	0.181974813	0.325557544	46.27643571	0.08846394	0.025892536	-0.018312493	0.282923672	54.83170395	0.32131924	0.001105042	73.59853727	-0.06082372	-0.009346682	1.509189065	nan	nan	nan	0.16	1	1.242678843
18	-9	0	-0.937511166	0.280133354	88.93594917	0.023454995	-0.547672916	-0.845390052	0.525620544	430.5087227	-0.294966397	0.066718289	-1.513491144	0.023684662	0.022121328	-18.76353747	-0.394538779	0.520386349	343.9067138	0.208	3	2.798770382
18	-8	1	-0.491478909	0.622280223	107.1318103	0.262313662	-0.344520716	-0.40121292	0.527629437	324.3841819	-0.08372662	-0.104474969	29.56000779	-0.019282272	-0.016984115	15.94914651	-0.092994642	0.233225844	232.2276281	0.192	3	2.798770382
18	-7	2	-0.201252376	-0.119454714	67.54514624	-0.01956163	-0.130521755	-0.09291459	0.268333318	224.5235138	-0.160858321	-0.083989251	89.25762463	-0.001369927	0.028597464	19.08822145	0.015341673	0.466929831	176.0789717	0.176	3	2.798770382
18	-6	3	-0.035127808	0.559868588	57.55304186	0.166801651	-0.110914158	0.009358069	0.511525697	172.4868835	-0.190499783	0.16243662	69.25318338	-0.063242278	0.017345195	-5.041297237	0.036022545	0.425058179	128.2175744	0.144	3	2.798770382
18	-5	4	0.044954331	0.639923415	61.81276799	0.118048859	-0.026091927	0.017824043	0.478716347	126.7839546	-0.632923377	0.582623912	71.84865507	-0.069290463	0.11647864	1.789198082	-0.244063563	0.469145588	89.99005945	0.272	3	2.798770382
18	-4	5	-2.082427087	1.274589452	108.5855559	0.259759299	-0.594086048	-0.722047763	0.741634107	111.8382993	-0.026680444	0.015431227	54.71115715	0.058895457	-0.084735735	-29.24916263	0.179766701	-0.509637704	83.16766795	0.304	3	2.798770382
18	-3	6	-0.332780673	-0.143232425	24.94062244	-0.049108374	-0.148170343	0.16598793	-0.51526275	83.89746975	-0.548814197	0.111650215	9.050991942	0.07805866	0.162817914	3.616428268	0.454513343	-0.537488911	72.47000447	0.16	3	2.798770382
18	-2	7	0.011031916	-0.391394631	55.16446292	-0.124258202	-0.022441497	0.469904964	-0.459904992	75.29214976	-0.560185882	0.3443947	56.05811635	0.38313858	0.158494628	21.72838843	0.986709226	-0.172554373	57.22352221	0.192	3	2.798770382
18	-1	-1	-0.154729842	-0.199079874	133.6947359	-0.120238833	-0.109356044	1.052294603	0.603320006	75.06493105	-0.395863127	0.602015108	44.53409374	-0.223479046	0.234972561	-28.74952971	1.577770775	0.307989527	83.25554657	0.272	3	2.798770382
20	-7	0	-0.010158728	-0.496945994	37.40968305	-0.015754747	0.004626646	0.062240471	0.190002277	223.1892354	1.046239347	-0.374233661	6.732443694	-0.052009084	0.141455042	-7.614808474	0.286863576	0.24533505	211.7987443	0.208	1	7.996729447
20	-6	1	0.08188159	0.49165599	31.89177525	0.115997376	-0.006622352	0.29887435	0.240136724	212.1279795	1.040731946	-0.412846894	83.32742149	-0.014164449	-0.050438864	-0.315355508	0.459893226	0.049263341	202.3019602	0.144	1	7.996729447
20	-5	2	1.145778613	-0.938603243	44.19720602	-0.071713066	0.221963425	0.466388449	0.03896888	200.1094164	1.092360378	-0.541411974	138.842787	0.019457647	0.027758818	-0.497081548	0.342807775	0.179947059	201.6203546	0.144	1	7.996729447
20	-4	3	0.712269113	-0.202069006	67.3859118	-0.083165497	0.316654448	0.485716798	0.224550848	231.280076	0.629590783	-0.576705442	141.080278	0.071635323	-0.044365506	-8.054202843	0.263074498	0.348751303	202.5539048	0.176	1	7.996729447
20	-3	4	0.440108501	-0.042458981	62.21845731	0.055018603	0.197697915	0.292109091	0.371835766	204.1223916	0.73007053	-0.561791927	174.2920082	-0.041320749	-0.032960364	-1.504004839	0.152408231	0.334603758	177.7314295	0.144	1	7.996729447
20	-2	5	0.290407609	-0.190100477	76.93791694	0.033638912	0.121593462	0.096464631	0.31256835	166.3333137	0.806377324	-0.890957749	168.3782157	-0.006091497	0.038853031	-1.222298763	0.033930658	0.340905774	133.3647274	0.176	1	7.996729447
20	-1	-1	0.213972481	-0.034216655	114.1789298	0.028631786	0.108633438	0.072908504	0.24819262	99.98216449	1.152605392	-2.007142614	180.2532233	-0.098524279	-0.270467584	-2.049612128	nan	nan	nan	0.192	1	7.996729447
22	-3	0	-0.867625555	-0.183918128	61.49997934	-0.074127059	-0.358298543	-0.141677178	-0.608717091	469.2693948	0.133367585	0.310476129	-174.7669418	-0.02242989	0.046965242	30.87326148	0.383295701	-0.486998385	409.9775482	0.176	3	6.862118448
22	-2	1	-0.128457301	-0.154862137	49.33419181	-0.073977123	-0.067004749	0.416054887	-0.428866428	376.5084356	-0.06618674	0.442121946	-146.2662969	0.009690441	0.004375516	6.679819436	0.588065259	-0.295656024	320.5812488	0.192	3	6.862118448
23	-2	0	-0.391190845	0.637193786	18.2849342	0.069836653	-0.070143024	0.06272619	0.335520666	107.1842128	0.282198235	0.711623475	-194.6055255	0.36604216	-0.000514115	8.706166979	nan	nan	nan	0.16	2	5.572057379
25	1	0	-0.896997532	0.521875119	91.87334888	0.21500563	-0.511299688	-1.036920413	0.38838321	608.6284281	0.015424398	0.387220129	-82.63873611	-0.010941587	0.085335474	13.89179107	-0.504670096	0.336245833	515.1206656	0.224	4	7.106791187
25	1	1	-0.025987755	0.158243679	47.45568824	0.046358743	0.002221321	-0.475407984	0.351532398	499.1836832	0.20016693	0.103884043	-127.1470615	0.027790432	-0.030685405	1.692665315	-0.473641592	0.339594508	444.98181	0.192	4	7.106791187
25	1	2	0.11807011	0.00850045	60.30532378	-0.026407503	0.009714275	-0.487021057	0.360901115	425.5591968	0.021643448	0.167982577	-109.7232549	0.070669616	0.047050339	-13.7103348	-0.557608587	0.468377644	355.4495949	0.16	4	7.106791187
25	1	3	-1.069001696	-0.610609727	93.3689249	-0.132037161	-0.463411702	-0.566219568	0.583103118	310.9336724	0.216048504	0.301977705	-205.4400112	0.091021841	0.058588808	-69.12682687	0.141709178	1.059049819	247.6782909	0.24	4	7.106791187
25	1	-4	-0.665102385	-0.216205469	72.12392881	-0.015940979	-0.295725249	0.448894477	1.22528382	226.5159292	1.711704726	0.611101487	-116.1618567	0.386720044	0.041303145	30.49960566	2.082127123	1.153306881	221.4497152	0.192	4	7.106791187
25	1	4	-0.665102385	-0.216205469	72.12392881	-0.015940979	-0.295725249	-0.570724479	-0.188234503	497.7920953	0.061409355	0.022680483	-58.97084098	-0.036091888	-0.009319924	-3.570148629	-0.256348912	-0.171664816	416.9165	0.192	7	1.884618443
25	1	5	-0.093936773	-0.145272139	71.22959824	-0.012658708	-0.083167831	-0.21777967	-0.105054527	384.0797257	0.052369939	0.085671056	-56.65198686	-0.020364094	-0.00078932	3.829682942	-0.139439455	-0.068517019	301.4761027	0.256	7	1.884618443
25	1	6	-0.431293418	0.201467563	85.49588458	0.111756409	-0.249588595	-0.133690463	-0.056316043	286.2707455	0.120745652	0.036978685	-75.86734952	0.037755988	0.05086569	15.75565836	0.265091042	-0.240941712	196.5572689	0.24	7	1.884618443
25	1	-1	1.212323684	-0.015631102	208.7409458	0.134964416	0.886248951	0.33229084	-0.218571841	179.2094972	0.096685163	0.036920968	-44.7852458	0.027728324	0.0135851	12.65205824	nan	nan	nan	0.272	7	1.884618443
0	1	1	-0.192196377	-0.753511627	133.0367472	-0.45395933	-0.122961451	-0.14059082	-0.839747079	147.5496157	-0.698030334	0.157875878	0.605763938	-0.589264089	0.184568873	-4.293876047	nan	nan	nan	0.256	3	1.837088381
1	-3	0	1.074337555	-0.169728012	42.5725915	0.146593263	0.287193531	0.605912275	0.165494022	127.4025815	0.243830038	0.987226997	-16.29074142	-0.020014465	-0.003315863	-7.815202527	0.219798085	0.528223098	103.0933311	0.288	3	3.929285323
1	-2	1	-1.93914169	0.448259498	42.26011882	0.155009153	-0.261608891	0.243348969	0.915560398	127.295654	0.715971189	0.592938498	93.39660704	-0.159033384	0.024600554	-5.868730543	0.947867423	0.753045759	144.7468123	0.256	3	3.929285323
1	-1	-1	-1.691075397	-0.761918107	85.87270037	0.106979492	-0.465545781	2.130862749	1.103802768	308.2903517	0.21363543	-0.015512762	111.146263	0.006941552	0.022172088	12.07306439	1.338448194	0.597055272	244.0159832	0.24	3	3.929285323
2	-3	0	-0.771898429	0.034897127	56.76684248	0.073400678	-0.307582545	-0.685622502	0.403001669	116.9687666	1.096143349	-0.588870967	21.07390856	-0.157936864	-0.018324837	2.465609127	-0.060740093	0.480025732	87.55101251	0.176	2	4.412543446
2	-2	1	0.114405033	0.038157315	54.1769624	0.055381157	0.013571523	0.062016845	0.446830296	96.19147249	-0.066784301	-1.135636882	64.58720098	-0.169217039	-0.071792557	5.64179941	0.033653081	0.392740714	68.1250794	0.192	2	4.412543446
2	-1	-1	0.290088377	0.498953221	30.95601533	0.142039431	0.051642137	0.043394294	0.375706085	66.59184228	0.009682223	-1.968866485	142.2104049	0.176742001	-0.211518631	-3.073190044	-0.047845971	-0.055081225	31.41440069	0.144	2	4.412543446
4	1	0	1.380720635	0.2093789	131.5123649	0.262397043	0.842746839	1.432866284	0.465400081	489.6215018	0.109347304	-0.281458661	61.45246546	0.043708074	-0.014743933	-23.78344823	0.494853006	0.480503547	377.9174122	0.304	3	3.723064596
5	-1	-1	0.363144965	-0.006798313	168.2306194	-0.007865381	0.279370475	-0.727423686	0.416895979	223.6187823	-0.026012203	-0.364731197	85.01729861	0.002671696	0.011245286	5.055139037	-1.035821098	0.258066036	133.6619679	0.272	3	3.355691406
6	-5	0	0.955989867	0.707200911	39.96433188	0.280701783	0.246042884	0.139854676	0.228685527	426.5741772	0.263846714	0.230347261	-58.04109574	-0.006479988	0.009862332	-8.2576098	-0.092703031	-0.037034047	388.9580573	0.192	1	4.576648261
6	-4	1	-0.0738099	-0.082565596	64.94395664	0.013604917	0.022315724	-0.055960747	-0.018930565	359.9102782	0.216352955	0.129834333	-107.1168057	-0.037253476	0.014317833	-9.410388677	0.010877925	0.03125282	281.1209029	0.224	1	4.576648261
6	-3	2	0.608029874	-0.17270864	84.3236662	-0.069016339	0.394610575	0.151615415	0.102227011	251.6173025	0.489773386	0.164776415	-51.06860076	-0.050133598	0.009976874	-4.479837655	-0.188185195	0.400023373	170.3045844	0.24	1	4.576648261
6	-2	3	-0.076517204	0.467046924	39.58806706	-0.004709153	-0.094746689	-0.15641143	0.4383474	159.3915572	0.714043134	0.327899429	-61.45290416	0.04804032	-0.078852459	12.65179825	0.118772833	0.488258968	121.7558384	0.176	1	4.576648261
6	-1	-1	0.374331979	-0.009579083	70.50155802	0.239829158	0.266171808	0.204652578	0.501730388	115.8496795	1.330374484	0.060456858	22.83316061	0.124399857	0.04307649	-4.898222199	nan	nan	nan	0.208	1	4.576648261
7	-3	1	-0.686427371	0.62492931	51.80253025	0.122755539	-0.282780128	-0.082495232	0.891901806	321.6119911	-0.331356321	0.275138789	-44.62867269	0.042722751	0.018151489	-7.778786059	0.263342276	0.831981799	286.3733255	0.208	3	3.674734844
7	-2	2	-0.270741701	0.207343793	46.45514642	0.07731125	-0.090093465	0.260388528	0.850596993	282.9425292	-0.09113623	0.119666492	33.27277192	0.0516612	0.12893349	-25.14149246	0.423814912	0.897764519	263.609183	0.16	3	3.674734844
9	-3	0	-1.125509175	0.011343118	68.42296088	0.043094166	-0.42119163	-1.154603991	0.336639364	212.1482202	0.424423854	-0.020382434	-20.47219372	0.056726199	-0.002651146	-6.827939422	-0.657329322	0.426567558	152.1502812	0.176	2	2.859433371
9	-2	1	-0.500068427	-0.047528251	72.52215272	0.04481673	-0.210720011	-0.613783793	0.489717888	145.1385349	0.559020422	0.008523882	-7.022604019	0.068185612	0.02891617	-7.40102237	-0.186692745	0.663546252	105.2538986	0.304	2	2.859433371
9	-1	-1	0.054671664	-0.082234365	54.36991539	0.100246233	-0.02358496	-0.1637868	0.643969566	105.1972818	1.154641149	-0.523866639	41.14197289	0.084827136	-0.032689695	-9.63758523	nan	nan	nan	0.208	2	2.859433371
10	-7	0	0.668886071	0.865530294	118.7983841	-0.005550919	0.442460117	0.427549528	0.597642283	366.3252606	-0.08308005	0.12228982	-32.0828802	-0.012811361	-0.010886725	1.526531937	0.004541726	0.455290926	247.097511	0.32	1	1.748284996
10	-6	1	0.200395196	0.749451175	30.13748304	0.505757148	0.049667483	0.020794489	0.356765112	233.6026889	-0.084626587	0.130779277	-20.21167954	-0.02399186	-0.033070562	5.062116416	-0.018511395	-0.078126481	203.8577836	0.144	1	1.748284996
10	-5	2	0.030988713	0.445959155	10.99135491	-0.003223177	0.009327207	-0.017563502	-0.352067745	185.760003	0.007732886	0.270578315	-40.45340699	0.047960147	0.008449617	-1.211624007	-0.019848406	-0.338268203	178.4744813	0.048	1	1.748284996
10	-4	3	-0.167543481	0.138752465	45.94738245	-0.326407651	0.014840719	-0.030398929	-0.029468634	163.4451876	-0.120184695	0.253780053	-31.67574491	0.012813389	-0.009057096	1.380192933	-0.02381492	0.078185006	119.3918466	0.176	1	1.748284996
10	-3	4	-0.182935753	0.051686562	8.019058534	0.229213938	-0.027086486	-0.022299626	0.049373421	116.6337588	-0.352537331	-0.054276622	5.345929622	0.097758649	0.014837168	-1.315939569	-0.021438797	-0.044738627	106.121319	0.16	1	1.748284996
10	-2	5	-0.312115361	-0.145325563	5.712044592	-0.196165576	0.02737484	-0.017982442	-0.014455125	104.9147627	-0.41853922	0.049549068	-3.743579827	-0.096681693	-0.19095245	15.77850247	-0.006540889	0.181421679	98.50552168	0.096	1	1.748284996
11	1	0	-1.076111953	0.437105974	69.32996012	0.114086185	-0.341311512	-0.878019077	0.350803477	136.7685622	0.03545028	0.27227875	-44.49019543	0.09475108	0.001942382	6.458519818	-0.376249436	0.203071616	71.45123068	0.192	4	2.261373044
11	1	1	-0.022171558	0.118888858	35.12659185	0.078638961	-0.022436681	-0.388321068	0.211208904	67.06647165	-0.43782736	0.00304394	32.83860166	-0.179814643	0.033804151	6.306461711	-0.723055083	0.315654976	39.64888363	0.128	4	2.261373044
11	1	-9	1.436843	0.205488224	71.69897384	0.03918577	0.566781736	-1.019393219	0.594207069	40.49599522	-0.604196947	0.281288162	41.64075038	-0.026122164	0.078058475	-3.203183176	-2.099080851	0.318914855	93.25744275	0.192	4	2.261373044
11	1	2	1.436843	0.205488224	71.69897384	0.03918577	0.566781736	0.85351373	0.07441662	459.0814931	-0.023997775	0.034029958	11.94056725	-0.015778426	0.005318115	12.72075124	0.187798057	-0.051853277	400.5197357	0.192	4	2.070991777
11	1	3	0.536728267	-0.274179748	62.53712181	-0.087917345	0.241583282	0.110064047	-0.018529425	385.0272605	-0.081144499	0.004851002	-69.7538569	-0.011993485	-0.010366834	-4.475900168	-0.234857226	0.108090395	323.6241319	0.176	4	2.070991777
11	1	4	-0.32729926	0.110776384	77.1232225	0.013618727	-0.183445747	-0.313356457	0.15652952	300.925955	-0.219486297	0.069777042	-48.94252042	-0.056999977	0.002635858	0.903384285	-0.230014131	0.157032435	220.6044187	0.256	4	2.070991777
11	1	5	-0.160911139	-0.317313231	10.95809538	0.02068621	0.022095476	-0.234166607	0.160631196	218.33876	-0.31643252	0.000492139	8.057838753	-0.064132698	-0.02699291	17.57671331	-0.298735801	0.172010417	202.4268044	0.128	4	2.070991777
11	1	6	-0.351231962	-0.015223023	62.20461317	0.024685429	-0.12871712	-0.296949596	0.172226487	199.9151827	-0.432283745	0.09283762	-31.66425392	0.073823505	0.016009119	-10.19685976	-0.257366318	0.22277889	137.8458837	0.176	4	2.070991777
11	1	7	-0.719193631	0.770088789	25.50946357	0.049974639	-0.156366854	-0.267143622	0.227537077	136.1022969	-0.557155613	-0.124916225	8.565570139	0.055847613	-0.009090486	-8.942496552	-0.166364375	0.060379382	119.3493998	0.16	4	2.070991777
11	1	-3	-0.814442251	-0.622840501	19.18394019	0.11128228	-0.085542825	-0.196735303	0.127828399	102.237086	0.179404088	0.046975668	-14.06541085	-0.092791537	0.075036825	-17.22691755	0.013041219	0.108446568	96.60478523	0.16	4	2.070991777
11	1	8	-0.814442251	-0.622840501	19.18394019	0.11128228	-0.085542825	-0.483911784	0.078173283	144.2444325	-0.320410595	0.178784278	-118.905097	-0.089845404	-0.007255725	-6.455268022	-0.451534831	0.134069232	117.1234808	0.16	7	4.24948784
11	1	9	-1.867636725	-0.317363936	37.98095187	0.005661103	-0.358445626	-0.728095286	0.38740883	87.57358755	-0.533328549	2.589507029	39.35613432	0.386084706	0.536652598	22.11194122	nan	nan	nan	0.128	7	4.24948784
12	-4	0	1.360419833	-0.26714599	73.24025924	-0.037158749	0.48340554	1.115497843	0.095501588	263.9667302	0.067536282	0.586569053	-119.9877982	0.022408263	0.04572445	-0.830506774	0.613718533	0.141953404	175.0650189	0.176	3	5.119651372
12	-3	1	0.927061479	0.005635297	60.7980505	0.016998514	0.334818781	0.546313407	0.264369248	132.1721295	0.243565945	1.149074229	-74.66586096	-0.036247307	-0.393019742	-4.005165863	nan	nan	nan	0.192	3	5.119651372
13	-13	0	0.61345139	0.571061481	89.9587515	0.151342961	0.355364437	0.170144295	0.601284275	657.8950489	0.295110872	0.117012934	32.75112408	-0.00052843	0.008161317	-17.57467657	-0.103900084	0.469767411	582.345851	0.224	2	6.390072162
13	-12	1	0.186353964	0.198718694	66.71106043	0.089983977	0.149470265	-0.100491006	0.486378161	575.5426183	0.353642112	0.063046757	21.05192467	0.00378095	0.002443298	-32.63407842	-0.158884576	0.44555833	512.8471719	0.208	2	6.390072162
13	-11	2	-0.23151629	-0.038078202	54.44586718	0.005847267	-0.122585457	-0.148781828	0.449579903	507.4170385	0.349243021	0.018727615	39.03699126	0.001796628	0.046405201	-38.85823157	-0.004085636	0.48209822	471.0746839	0.128	2	6.390072162
13	-10	3	0.152309384	0.455397215	116.041635	0.181114215	0.133093275	0.031834467	0.495137102	451.788095	0.377394967	-0.083751164	-0.984750602	-0.033779953	0.014092309	-23.55599145	0.014606487	0.311888519	339.5240516	0.224	2	6.390072162
13	-9	4	0.188566891	0.129889304	125.6336252	0.065176442	0.128014543	0.026823981	0.300969388	323.1193103	0.536255182	-0.124311641	-8.69316979	-0.00957246	-0.029991622	7.709346946	0.00593648	0.284806866	209.83484	0.192	2	6.390072162
13	-8	5	0.161354721	0.248182501	133.6811041	0.254619428	0.232629997	0.013336964	0.280968143	204.6188034	0.723389262	-0.32205847	39.39274219	-0.082671083	0.041803295	-3.940217475	-0.051842076	-0.158586229	88.27137484	0.192	2	6.390072162
13	-7	6	0.456740879	-1.03680369	36.78709029	-0.363989744	0.111691546	0.005612696	-0.241013078	79.25465938	1.91403868	-2.410545221	111.571512	0.181945001	0.29154041	-18.50344813	0.07160779	0.243974255	65.55033875	0.112	2	6.390072162
13	-6	7	1.215135607	-0.162146489	29.97631707	-0.017238323	0.236072938	0.229134958	0.268971696	66.72131825	3.056609092	-3.042060525	102.443708	-0.134798139	0.182135867	8.518382589	-0.060762364	0.115616413	76.21901477	0.176	2	6.390072162
13	-5	8	0.651177439	-1.423478737	47.78324536	-0.222196851	0.106759594	0.00620093	0.038590525	83.58036224	1.576098316	-1.731903658	129.0273469	-0.477393903	0.272202752	-9.471457962	0.05787388	0.508870023	98.60720328	0.144	2	6.390072162
13	-4	9	0.527304054	-0.037897257	75.00826393	0.024335639	0.238689541	0.154494325	0.407059152	110.7315125	1.021918561	-1.576384119	112.1341186	0.368676215	0.145321829	2.198254228	-0.247650507	0.419346666	87.68424914	0.192	2	6.390072162
13	-3	10	0.040567781	-0.547926976	36.84638511	-0.025824233	0.029967583	-0.259111121	0.33493033	90.93625053	0.819890503	-2.104689187	110.5714988	-0.027972249	-0.064197793	28.7535288	-0.132931055	0.327860113	96.12003379	0.208	2	6.390072162
13	-2	11	0.08054788	-0.217186221	119.5720735	0.038666212	0.066887706	-0.102346498	0.297965658	101.6665358	0.654084169	-1.3352329	148.3083892	-0.200657671	-0.058120348	-5.736538389	-0.27034731	0.405548633	62.60778024	0.32	2	6.390072162
13	-1	-1	-0.239335735	-0.361932644	53.2461691	-0.006087163	-0.089389326	-0.244216582	0.365518862	63.34321122	4.48185833	-6.228751473	112.3247984	0.346605293	-1.667501019	44.02764033	nan	nan	nan	0.128	2	6.390072162
15	-5	0	1.718919048	0.847074112	90.12828326	0.472022799	0.618997237	1.173026053	0.844713794	260.7024615	0.183653244	0.084336079	-28.35301787	-0.070247381	0.053389047	-11.10470161	0.157179321	0.402857607	177.9928882	0.24	1	0.817051463
15	-4	1	0.147438063	0.435540582	47.13329708	0.144718968	0.107625613	0.107401907	0.47275242	180.5670945	-0.021153721	-0.092952099	16.32957341	0.029735822	-0.008559837	1.794025299	-0.020937898	0.330500802	137.7702928	0.24	1	0.817051463
15	-3	2	-0.158343882	0.058237669	46.66475014	0.007563239	-0.038747093	-0.036774432	0.346815593	132.1369124	-0.195703685	0.01387691	-1.22218293	0.077921721	0.146069845	-17.6966599	-0.018132223	0.440837988	97.75816111	0.176	1	0.817051463
16	-5	0	0.447844403	0.524017413	110.5103737	0.303878775	0.387020626	0.172411995	0.579617263	424.0810892	0.200016492	-0.043470184	9.305378897	0.029221689	-0.069580888	4.243601642	-0.142482019	0.307308727	323.2390371	0.192	1	2.313774169
16	-4	1	-0.088123164	-0.058071373	78.2060632	-0.097335276	-0.013645123	-0.113928322	0.420601545	286.5848226	0.144115764	-0.198092327	4.792844952	0.082457084	-0.030385525	17.1963564	-0.059410205	0.672773013	219.1353363	0.176	1	2.313774169
16	-3	2	0.021106477	0.772757839	90.92981102	0.330742044	0.055809529	-0.0569214	0.670564705	214.9635637	0.451908776	-0.226528094	-8.301165678	-0.021950739	0.00869304	8.905863464	-0.081051417	0.305753806	135.378286	0.16	1	2.313774169
16	-2	3	-0.17026556	0.536769861	21.63107364	-0.028571333	-0.025404459	-0.079848821	0.293205844	125.0340411	0.505577803	0.040996718	69.02648492	-0.131293434	-0.199293924	18.74778165	-0.034308142	0.251593907	111.728233	0.096	1	2.313774169
16	-1	-1	-0.088752596	-0.568173836	95.22679109	-0.00465895	-0.050554671	-0.058369126	0.11747486	76.49837186	0.301163011	-0.732564799	47.75699346	-0.327093226	-0.034424327	29.39506332	nan	nan	nan	0.16	1	2.313774169
19	-3	0	1.203231903	0.058983649	118.011167	0.182626683	0.715816256	1.046452695	0.492188276	329.9173007	-0.203716425	0.287833548	-82.74365335	0.011506209	0.012928759	-5.74324516	-0.040489724	0.682942087	234.2182272	0.192	3	3.746982132
19	-2	1	0.112511978	-0.066510162	108.8057502	0.048205085	0.092232275	-0.18953666	0.82072675	223.2259525	-0.611939694	0.414661621	7.129723241	0.002535485	0.007776329	-8.454369825	-1.115232921	1.171132113	197.6196921	0.192	3	3.746982132
19	-1	-1	-0.225847896	-0.160914873	289.96477	-0.031980391	-0.134795997	-2.020379828	1.142293737	233.2716322	-0.516635712	-0.207102615	114.6955971	0.0202931	0.023117686	-3.78959352	-1.749508268	0.382173377	246.3267561	0.288	3	3.746982132
21	1	0	-1.035118378	-0.293689292	88.53641352	-0.15915213	-0.488702605	-0.459036303	0.016337737	360.1052793	-0.337298323	0.081221197	-38.96096612	0.021838389	-0.000962428	-9.141672082	0.01506083	0.270516617	280.4008802	0.176	4	5.818247026
21	1	1	-0.928989421	0.528266276	62.45963979	0.086261763	-0.320340366	-0.389859103	0.459441922	240.5011529	-0.895330789	-0.649582463	-62.59633851	-0.018988375	0.133682261	7.640310062	-0.133686184	0.288081459	198.8343697	0.16	4	5.818247026
21	1	2	-0.991307865	0.847541981	56.16088451	0.14374676	-0.23326739	-0.254050747	0.306040794	196.2724705	-0.822078494	0.075706621	46.49742847	-0.068816114	0.044471359	-7.489969217	-0.108859916	-0.06642455	160.9564373	0.208	4	5.818247026
21	1	3	-0.230865769	0.290704196	69.24042334	0.057856102	-0.102839958	-0.129887541	-0.094846719	160.1861145	-0.926030174	-0.549838177	23.83689925	0.018756136	-0.152983724	-5.896776251	-0.128327414	-0.476626666	125.170462	0.208	4	5.818247026
21	1	4	-0.057933227	-0.741551826	58.74290601	-0.142878138	-0.055387823	-0.235312587	-0.480400887	132.2737367	-0.283711747	0.283297772	69.0461868	0.11314675	-0.039647973	-7.304526756	-0.514704128	-0.142267682	105.2283613	0.16	4	5.818247026
21	1	-2	-0.573700787	0.583237905	20.56095234	0.12002449	-0.044754921	-0.673556656	-0.064497509	105.1505069	-1.656340885	-0.25349953	162.0745893	0.097901223	0.038133252	10.76788003	-0.794856468	-0.272060751	119.2257321	0.16	4	5.818247026
21	1	5	-0.573700787	0.583237905	20.56095234	0.12002449	-0.044754921	-0.215218954	0.519264084	104.2454737	0.161899424	-0.061906781	4.102670579	-0.152228648	0.01986242	-0.587895521	-0.07776851	0.410827615	87.00431581	0.16	5	0.238758865
21	1	-1	-0.197909417	-0.684924384	122.1657642	-0.095710374	-0.189443275	-0.080328732	0.400495172	85.11964477	-0.094062456	0.039756544	-2.430450758	-0.058186606	-0.019756121	1.57668548	nan	nan	nan	0.256	5	0.238758865
22	1	0	0.352770667	0.510499355	85.5678086	0.035757422	0.207632799	0.503084572	0.031979266	329.9919542	-0.135001677	0.200462492	-94.25980537	-0.04149515	-0.011106811	-1.418691285	0.317610349	-0.162269057	231.191988	0.224	3	5.011543463
22	1	1	-0.381484614	-0.031933872	12.04676701	-0.015815004	-0.045912325	0.300256358	-0.137050052	204.4177884	-0.361761707	0.325159055	-94.51753906	-0.061126779	0.196097152	-4.228962841	0.301097185	0.069125089	190.0721369	0.176	3	5.011543463
0	-3	0	1.730918472	-0.118115114	112.3360966	0.083821866	0.90235679	1.409558244	0.378604464	132.6487985	-0.205931652	0.032890677	4.476574954	-0.077340797	-0.106059612	6.579894273	nan	nan	nan	0.224	3	1.508100962
1	-6	0	0.434148127	0.443217439	52.60697849	0.139019601	0.159709749	0.155840298	0.380374841	181.7625388	0.18890401	0.131641515	-65.81987335	-0.107454531	0.031883619	12.56900676	0.003141577	0.309272134	125.0311111	0.176	3	4.82912554
1	-5	1	0.166240953	0.247258461	27.92542065	0.053320221	0.054489801	0.018127507	0.328108889	116.849061	0.676362383	0.64696481	-40.04907317	0.183130613	0.105199374	6.472264595	0.078858026	0.397223209	91.80345295	0.112	3	4.82912554
1	-4	2	0.617213259	0.067561873	58.48749708	-0.02458783	0.251391185	0.356311639	0.119107753	67.9838725	2.109472904	0.852686201	43.01253742	-0.15820019	-0.003702929	11.1420921	0.62356382	0.798819402	39.46732241	0.208	3	4.82912554
1	-3	3	0.451622762	-1.236985552	5.038293213	-0.02851147	0.008721314	1.442029905	0.652942651	124.579004	0.600125366	-0.154069144	143.1613274	-0.001474031	0.020683846	-7.386615774	1.53116313	0.65002848	153.7268983	0.176	3	4.82912554
1	-2	4	2.931721096	-1.474339252	6.546306906	-0.001906319	0.016008572	1.522540801	0.650473582	156.723068	0.471120239	-0.056842634	147.9919991	-0.118277843	0.000783414	17.56992849	1.525803851	0.665960481	178.1226674	0.112	3	4.82912554
1	-1	-1	1.101296651	0.004642407	104.3124105	0.048565821	0.575553307	1.536944231	0.670193925	183.7547685	0.290858026	-0.109543555	159.7948753	-0.111245204	0.008428851	-4.648070392	0.856255789	0.459199901	95.94024854	0.208	3	4.82912554
2	1	0	-0.951922009	-0.210336263	99.26218013	-0.05710174	-0.520765747	-0.711669384	-0.061898742	134.8831843	-0.471114408	-0.22005446	54.58571686	-0.046804781	0.061343384	-29.85402596	-0.279782064	0.205863842	65.00880851	0.192	3	3.233148058
2	1	1	-0.212725576	0.051476166	15.1788239	-0.036384037	-0.06055129	-0.307631443	0.223517611	62.96938786	-1.772029787	-0.359943624	78.47187519	0.022013286	-0.342577284	3.82504065	-0.515216208	0.127811033	58.83126109	0.208	3	3.233148058
3	-3	0	1.882117862	-0.128325143	127.5291875	-0.113367129	1.038829346	1.807087757	-0.198369957	353.0428976	-0.024731367	-0.065656419	-142.770374	0.012090836	-0.015476944	-5.993750832	0.974646545	-0.38552612	219.8183661	0.16	3	4.562109985
3	-2	1	0.362245257	-0.110029373	43.39504468	0.146018604	0.11445027	0.951669768	-0.370503307	212.5184585	0.169731158	-0.083133212	-145.4793081	-0.055327761	-0.066090273	9.92054151	nan	nan	nan	0.192	3	4.562109985
4	-4	0	1.260750412	0.196890091	116.9615108	0.017419366	0.815415339	0.815605994	0.394295773	552.129607	0.090098017	0.132694285	91.24430594	0.014814839	-0.01371832	-19.99198184	0.073004108	0.342418517	470.6087749	0.208	3	4.068302157
4	-3	1	-0.006478277	-0.22462047	53.32513474	0.019779832	-0.02311859	0.066653915	0.373873192	466.3177878	0.196619256	0.167744339	68.02314707	-0.027050918	-0.01054404	2.903900184	0.121865648	0.438222563	444.1043947	0.192	3	4.068302157
4	-2	2	-0.005847088	-0.660954876	5.372308485	-0.028360781	0.030939692	0.156756787	0.520833421	446.8295054	0.130354984	0.140748959	116.0754854	-0.006366264	-0.043231432	5.751519391	0.169075147	0.55190752	456.1340921	0.112	3	4.068302157
4	-1	-1	-0.999762018	0.140555084	184.957119	-0.124082833	-0.803173543	0.552498914	0.47651945	466.9864854	0.175753219	0.114990972	82.04189363	0.03415501	-0.039528469	1.442344248	0.934724651	0.398979715	289.1361831	0.144	3	4.068302157
5	-3	0	-0.777825389	0.614326362	250.3703412	0.284982021	-0.909794224	-0.819175071	0.371901422	689.5496716	-0.188859651	0.041221334	49.96193954	-0.023010212	0.006873026	-0.614425103	-0.185432769	-0.257473842	479.2102458	0.272	3	4.407216227
5	-2	1	0.140738048	-0.222942322	92.52667265	-0.099971483	0.077348664	-0.311997152	-0.318963727	449.0000703	-0.273024568	-0.026555366	92.82268383	0.03003352	-0.021229142	-1.89186048	-0.552716841	-0.225262595	399.9455289	0.304	3	4.407216227
5	-1	-1	1.294111149	-0.012481334	120.4067001	-0.266055475	0.805343991	-0.720356002	-0.151562252	444.5007267	-0.105470824	0.023062305	125.9003693	0.008837002	0.029070659	-9.209412993	-0.938149303	0.210503875	316.4575766	0.208	3	4.407216227
6	1	-8	-1.596265469	0.361420286	20.80490334	0.057745653	-0.292600646	-0.007063018	-0.418428871	325.1674254	0.062984592	0.004812627	-27.24276469	-0.058756616	0.017839523	9.835417416	0.331667741	-0.435718872	327.2709463	0.16	4	1.812790804
6	1	1	-1.596265469	0.361420286	20.80490334	0.057745653	-0.292600646	-2.130718395	0.530801545	209.5826715	-0.117077944	-0.013022364	44.66829046	-0.108406911	0.034272487	5.933480176	-1.930440453	0.463579628	197.1737327	0.16	6	2.787532569
6	1	2	-2.221546369	0.241564776	15.37231114	0.081554342	-0.200101992	-1.845788384	0.428482417	189.6758481	-0.276659382	0.10415864	31.50626401	-0.021122296	-0.011553318	14.8798787	-1.614927513	0.336217517	185.4525297	0.24	6	2.787532569
6	1	3	-1.594862703	0.022478464	117.9742783	-0.314756195	-0.979035058	-1.623961202	0.339896663	222.4771269	-0.143015442	0.023158556	80.69548483	-0.084151058	0.09320651	-8.582639176	-1.073804562	0.139586668	140.099741	0.256	6	2.787532569
6	1	4	-1.588847972	-0.097470633	85.22077832	-0.201016272	-0.659221137	-0.93131436	0.149413885	154.0230075	0.044322858	-0.301445299	57.45344706	-0.087420169	-0.096888189	12.39613019	0.12997123	0.405238528	119.5414689	0.192	6	2.787532569
6	1	5	-0.057586619	-0.123995065	33.30391874	-0.030644612	0.01777031	0.176834929	0.439750336	120.3408611	-0.154526382	-0.457426261	70.62153716	0.135559263	-0.075772226	-13.21001789	0.222513331	0.58580644	105.3619746	0.112	6	2.787532569
6	1	6	0.359103137	-0.031274192	52.64455132	0.044889174	0.144338693	0.14593988	0.496763698	112.2607748	-0.528665655	-0.843741074	24.09834774	-0.282267909	0.172760492	-12.57441304	-0.242100119	0.586279525	87.55678064	0.176	6	2.787532569
6	1	7	-0.496337774	0.384503501	37.10134396	0.096013826	-0.173078661	-0.280239164	0.611828029	84.19665577	-0.447174768	-1.055401025	92.67595955	0.084247221	0.185153954	22.73375007	-0.072597877	0.430452071	67.963096	0.16	6	2.787532569
6	1	-1	-0.294729858	-0.190561644	41.44081358	0.018029768	-0.073058401	-0.075786369	0.418948129	68.05277474	-1.155737331	-2.044820079	190.303193	0.02093861	-0.089991371	7.561982001	nan	nan	nan	0.16	6	2.787532569
8	-11	0	1.263182226	0.855164829	130.9354229	0.514665212	0.906427112	0.905036877	0.751382186	191.7514951	-1.12072429	-0.008018808	112.1116436	-0.031908218	-0.025788371	-19.78928799	-0.610850022	0.083608138	138.3830131	0.336	2	6.367808443
8	-10	1	-0.154691759	-0.501576744	66.36695516	-0.112941352	0.021849278	-0.660458575	0.080574492	145.8276352	-0.369759153	-0.02815536	182.1481884	0.149487761	-0.031578856	-6.414649229	-0.984752129	0.420212995	146.6020936	0.208	2	6.367808443
8	-9	2	-2.278986972	0.624052411	85.54295863	0.086027915	-0.588058707	-1.021976014	0.439321456	148.9223886	-0.242205721	-0.16178593	189.802894	-0.010027755	-0.085995355	10.19084236	-0.10943761	-0.054974439	177.302123	0.288	2	6.367808443
8	-8	3	-0.249256198	-0.130279758	25.87056892	-0.012077419	-0.113633957	-0.12093706	-0.068054429	179.1319806	-0.427231706	0.203311528	150.2691738	0.151512124	-0.069860178	2.638074544	-0.082235208	-0.074710728	173.0622504	0.096	2	6.367808443
8	-7	4	-0.014940868	-0.715667071	56.87368748	-0.053938793	0.004850165	-0.079228257	-0.063388656	177.0857757	-0.29817565	-0.233835765	189.5313213	0.094073937	0.014470142	-3.356706965	-0.156720908	0.190614217	165.8778456	0.144	2	6.367808443
8	-6	5	-0.122497287	-0.202771815	97.49151059	-0.04654623	-0.040142384	-0.169033688	0.19781965	164.7546941	-0.545877683	-0.076850098	193.7626037	-0.118609026	-0.06329626	2.121808097	-0.314725089	0.445679559	121.3678941	0.224	2	6.367808443
8	-5	6	-1.114596034	0.795803853	47.70921126	0.027982844	-0.305208589	-0.337808631	0.417035867	119.2253922	-0.185402026	-0.881453123	195.2554612	-0.081254978	0.137864726	0.290803298	0.053385017	0.171194717	121.8806892	0.144	2	6.367808443
8	-4	7	-0.049312118	-0.465969389	37.80067525	-0.032858131	-0.049305436	0.226298282	0.134886321	131.7579326	-0.256273554	-0.769981474	166.8213921	0.10636303	-0.066613124	5.560447906	0.258825573	0.295619471	135.3488698	0.16	2	6.367808443
8	-3	8	-0.025076879	-0.151242729	64.14692856	0.006261509	0.040171058	0.271409329	0.28942978	133.7887018	-0.702814438	-0.542818943	173.8245119	0.269237884	-0.088395957	-3.31191306	0.399098566	0.363352536	103.0255615	0.096	2	6.367808443
8	-2	9	-0.193768039	-0.514601842	45.94829211	-0.081659739	-0.093572332	0.518297967	0.321326807	92.45489994	-1.133224093	-1.57064614	174.2468825	-0.379359267	0.203227545	-19.25030407	0.546720756	0.485674145	108.6402218	0.272	2	6.367808443
1	-4	0	-1.17440478	-0.940143802	49.95614609	-0.075779328	-0.216945855	-0.696243745	0.331713822	339.4824133	0.09272285	0.034163106	-38.65625106	0.003171896	-0.029849513	-7.965030373	-0.422490383	0.541179995	317.2104382	0.224	3	2.3806962
1	-3	1	-1.07714178	-0.00291015	28.52139866	0.03421326	-0.236705118	-0.408191038	0.529271057	307.5981599	0.005935073	-0.224532142	-73.94847618	0.024065604	0.009462935	1.519352316	-0.09155496	0.536138341	282.7350449	0.144	3	2.3806962
1	-2	2	-0.552592791	-0.229351175	24.79590997	0.015458673	-0.090428135	-0.090743761	0.530540661	279.5426853	-0.050312412	0.042288786	-31.89180686	-0.006461877	0.017976272	7.222102186	0.015039915	0.543014384	249.0151516	0.224	3	2.3806962
2	-4	0	0.524170249	0.849359594	58.78632917	0.277531869	0.175324965	0.191226906	0.785078646	358.2446575	0.40879381	0.462342022	-14.88638159	0.059798247	-0.009837464	-0.197844313	-0.008765389	0.610212116	313.0948472	0.208	3	6.182668171
2	-3	1	0.139332714	0.718653268	80.14121481	0.337477856	0.140315149	0.054408756	0.68766553	313.5799125	0.567288187	0.50744201	58.38149844	0.016688519	-0.004505136	23.04548726	0.032716083	0.513467157	253.5819117	0.24	3	6.182668171
2	-2	2	-0.088946007	-0.448785174	23.77638024	-0.055973555	-0.030074667	0.085564499	0.546809872	260.6296141	0.539180137	0.343233549	115.3178787	0.003411901	0.019432982	-4.333343277	0.234395587	0.73891784	268.7734266	0.176	3	6.182668171
2	-1	-1	-0.093219018	-0.539041258	55.41637532	-0.09964161	-0.048927571	0.524634886	0.903975271	339.3083027	0.52289091	0.243971392	150.229033	-0.000727148	0.039939986	-6.096276966	0.553161502	0.669110191	224.8920631	0.208	3	6.182668171
3	-5	0	-0.338287181	0.697322655	91.81780348	0.37083171	-0.17665037	-0.210849787	0.730450451	286.4689303	0.004327567	0.102511035	-36.81138032	-0.014637454	2.34E-05	5.636396027	0.094536047	0.408188332	196.2180104	0.256	3	1.456733941
3	-4	1	0.451444579	0.227196918	40.21836814	0.05168038	0.158218222	0.168607153	0.413631345	181.6079088	0.324102401	0.159571828	-10.44351086	0.002021775	0.056758712	12.56862994	-0.013311748	0.393640835	148.3712967	0.176	3	1.456733941
3	-3	2	-0.074178804	-0.655788819	43.44274801	-0.051508696	-0.003271123	0.07687879	0.283839248	112.3961472	0.000567088	-0.296039622	-54.84929639	0.05838678	0.068610213	-8.894463942	nan	nan	nan	0.208	3	1.456733941
4	-3	0	-0.990580446	-0.214086381	122.3810481	-0.032256059	-0.5848627	-0.367539686	-0.111860777	384.6935849	-0.040013832	0.224230558	37.50584201	-0.0267681	-0.030923769	14.1989969	0.411345742	0.017551487	302.9508668	0.256	3	3.189226341
4	-2	1	0.03634641	-0.036474656	65.66462214	-0.008251209	0.049173099	0.504808453	0.091249909	306.046373	-0.09290813	0.220540754	43.85885568	-0.00840177	-0.060613671	-5.711386606	0.526379258	0.182796804	261.5055818	0.224	3	3.189226341
4	-1	-1	0.832271942	0.073724999	98.42095772	0.08227347	0.444037783	0.503942566	0.295551251	273.0701506	-0.257642087	0.227213491	51.72177713	-0.013253893	0.050989703	-26.88781928	-0.111638955	0.203404853	131.1332207	0.288	3	3.189226341
6	1	0	-2.147080025	0.873679333	68.93896185	0.199373698	-0.535645176	-0.638398102	0.670837636	158.4517304	-0.66991424	-0.275646181	55.45484144	-0.0018347	0.106207669	-1.34534481	-0.001098835	0.185162588	140.1099682	0.192	3	3.631570846
6	1	1	-0.511248159	-0.072715133	13.95996714	-0.017851111	-0.108416281	-0.015192803	0.204699015	142.2250895	-0.431691587	-0.260940738	13.94887229	-0.063189375	0.724574246	45.61359023	nan	nan	nan	0.16	3	3.631570846
7	-6	0	1.851835915	-0.071165574	111.4863826	-0.037928622	0.913403202	1.501588236	-0.051583291	383.5765561	-0.203601998	-0.193584956	-33.690164	0.008154783	-0.036052413	21.85258234	0.370194139	-0.134190167	281.499224	0.256	3	3.802977089
7	-5	1	0.226571386	-0.249683709	31.13546478	-0.020674018	0.074627598	0.285994505	-0.140278576	283.5997925	-0.352024004	-0.102856912	-5.845773469	-0.014927811	0.048215686	30.0989078	0.131797039	-0.148894929	252.0769406	0.256	3	3.802977089
7	-4	2	-0.093341394	-0.369639434	64.6946203	-0.072901779	-0.003459394	0.021829286	-0.172407635	250.9722524	-0.34031961	-0.135088929	24.9292895	-0.029583956	0.076378018	-5.321352813	-0.037876163	-0.093713936	198.926796	0.256	3	3.802977089
7	-3	3	-0.313416353	-0.119976454	54.81768868	0.012509974	-0.108185018	-0.052412536	-0.101693064	193.5101744	-0.27653493	-0.161805318	17.46228023	0.023335728	0.054940913	0.535169401	0.026017254	-0.143429214	143.1408831	0.208	3	3.802977089
7	-2	4	0.021033083	0.035879278	73.7819055	0.051267565	0.014000224	-0.322537833	-0.21058154	138.5135961	-0.908512482	0.046599049	23.9041441	0.026564169	0.025501793	-4.178095189	-1.008203452	-0.390311973	106.4434662	0.208	3	3.802977089
7	-1	-1	-1.32089438	-0.032312022	118.2814795	-0.016880894	-0.767336528	-1.475520481	-0.35054939	165.2271655	-0.057829915	0.32707517	154.4152071	0.099071654	0.000890915	-9.22674557	-0.578014107	-0.316818375	68.51435714	0.224	3	3.802977089
8	-4	0	-0.17776058	-0.332503767	18.42948465	0.002557141	-0.096040484	-0.235133289	0.451320504	117.7365252	0.053507805	-0.751357328	27.5923367	0.079285803	-0.039972358	-2.046469209	-0.141230684	0.458831257	117.9725913	0.192	2	2.33080029
8	-3	1	-0.242074993	-0.82588014	14.74429256	0.011699461	-0.037030475	-0.152432196	0.460792785	117.6908822	-0.091148218	-0.537229225	58.20265943	-0.047304536	-0.071216308	-7.323469557	-0.135745212	0.532777923	118.2891648	0.144	2	2.33080029
8	-2	2	-0.603344154	-0.054896434	16.41660447	0.032492738	-0.071462004	-0.221237885	0.485242306	117.293703	0.253006185	-0.168270176	0.754815786	-0.123302735	-0.164646482	7.791155313	-0.035888107	0.455004239	106.4785222	0.144	2	2.33080029
8	-1	-2	-0.021812409	0.335642568	75.70136706	0.23358254	-0.006940544	-0.020781709	0.432640738	102.1634113	0.391525383	-0.647424559	26.35565003	0.074746735	-0.082803736	-16.47715523	nan	nan	nan	0.272	2	2.33080029
9	-3	0	-0.867664481	-0.999025683	86.62237554	-0.169339854	-0.383778322	-0.632310234	-0.06534077	139.0408146	-0.120187357	-0.626599053	-11.83028164	-0.120923994	-0.035745955	29.1413498	-0.140682924	0.565350258	105.2123827	0.256	3	2.230312077
9	-2	1	-0.31879885	-0.724854228	62.49676351	-0.002158294	-0.181257995	-0.141496446	0.555244525	104.1812283	-0.07913717	-0.883569119	-12.26166956	-0.009482414	-0.047939132	-4.911720581	0.174226251	0.962852378	100.6319122	0.224	3	2.230312077
9	-1	-1	-1.538790894	-0.170663874	210.5707502	0.01834323	-1.169808347	0.262817259	0.965340413	97.23865461	-0.403968441	-0.191244873	-25.61007103	0.245051732	0.07054406	-1.196472225	1.511619144	0.122930504	143.9673515	0.256	3	2.230312077
11	-6	0	0.294016247	0.896993406	53.61218625	0.198650893	0.058753573	-0.114346642	0.62046275	300.6581488	-0.173088728	0.074093964	-8.630296478	-0.008765517	-0.008680732	2.722202426	-0.21897497	0.382333084	257.9512418	0.224	3	1.230010238
11	-5	1	0.23202802	-0.019220549	5.649310489	0.013112021	-0.025173313	-0.217371172	0.377140758	256.2472188	0.031945177	0.035772594	6.967418432	0.009850001	-0.117133664	7.604486649	-0.208275596	0.370498448	250.3095355	0.08	3	1.230010238
11	-4	2	0.185686444	0.21017586	6.320682755	-0.01910395	-0.000843014	-0.209990948	0.373720427	249.3526616	0.03178503	-0.007748128	2.82281785	-0.039732197	0.032620983	-2.650089947	-0.216817728	0.38291709	244.0103045	0.096	3	1.230010238
12	-7	0	-1.703923824	-0.177275848	80.31454285	-0.186610275	-0.800853409	-1.041315959	0.179194804	249.9741648	-0.36400585	0.09562553	53.35680149	0.012106004	-0.026520422	8.228548508	-0.296286621	0.22707673	218.2711699	0.224	1	3.033337663
12	-6	1	-0.291406335	-0.082817894	40.82052317	0.008268235	-0.0761786	-0.236723641	0.272029911	236.6985079	-0.358717819	-0.177478511	62.74930528	-0.06555764	0.040762503	-9.834888486	-0.231011958	0.2986228	213.0422125	0.16	1	3.033337663
12	-5	2	-0.532256999	-0.295419492	56.29355265	0.079720718	-0.237262737	-0.252179992	0.269361178	210.7869113	-0.343376833	-0.325003227	86.43944125	-0.0665371	-0.020803103	7.931208961	-0.01744018	0.298402859	177.6700446	0.224	1	3.033337663
12	-4	3	0.045872449	-0.498179649	41.17053737	-0.164522864	-0.013375946	-0.028890194	0.292353834	171.6591201	-0.413848173	-0.043781795	6.928302516	0.102504501	-0.014420915	2.35534589	-0.190056417	0.539536533	153.726734	0.192	1	3.033337663
12	-3	4	-0.349890637	0.378155441	71.75055364	0.064847212	-0.161245812	-0.203134866	0.548171227	153.3382701	-0.810456529	-0.296534355	32.14681635	0.212398434	-0.040823873	2.958221311	-0.246904758	0.404291853	114.3637017	0.352	1	3.033337663
12	-2	5	-0.927131037	-0.502920548	54.39273474	-0.054342835	-0.33349694	-0.457352834	0.301478361	121.3750442	-0.326364963	-0.573937475	62.53138492	-0.02943142	0.187568766	-16.49222524	0.008472797	0.525438973	114.4049815	0.176	1	3.033337663
12	-1	-1	-0.032661495	0.009490645	45.88113176	0.036718887	0.005237907	-0.036425768	0.503045871	115.2194846	-0.825092317	-0.377647619	19.21705625	-0.005092415	0.078004081	-3.504242886	nan	nan	nan	0.192	1	3.033337663
14	1	0	0.802438352	1.006092155	46.9635221	0.199815155	0.169659297	0.134058773	0.58302183	233.5191104	0.312244448	0.031519885	-37.71386839	-0.094602849	0.082550475	-3.384506657	-0.019879853	0.327437989	194.3880474	0.192	3	3.154575079
15	-5	0	-0.04249989	-0.580422566	47.06693752	-0.022403804	-0.011712898	-0.123240175	0.37013545	206.2325496	0.682769631	0.016207634	-199.1860138	-0.001577045	-0.027481864	3.402417588	0.131161652	0.641448606	155.1340747	0.192	3	7.466660929
15	-4	1	1.177891721	0.312376114	34.00062858	0.135874876	0.305195278	0.431395297	0.676905211	131.9790872	1.856482649	-0.256857845	-116.8886795	0.195136399	-0.19828198	24.23919369	0.167441003	0.620432363	97.65509631	0.112	3	7.466660929
15	-3	2	0.674137531	-0.144661474	36.14545216	0.014496646	0.196380614	0.272138729	0.667672717	80.61419197	3.332128538	0.35475607	-47.74802372	-0.152424258	0.374500384	-13.92874232	0.645975772	0.918317171	69.46368102	0.176	3	7.466660929
15	-2	3	-0.047012565	-0.643999957	43.78117498	-0.070061866	-0.005504568	1.481379265	0.279847829	133.5176913	0.208798926	-0.547631718	211.9977257	0.080019557	0.022830365	-16.84085888	1.75522852	0.299952317	177.6946779	0.16	3	7.466660929
15	-1	-1	1.518611814	-0.245839017	150.0428507	-0.101515019	0.964258071	1.84775874	0.183108949	256.3129349	-0.007903621	-0.18300147	233.3386583	-0.009801051	0.051776611	-12.39728568	0.671824352	0.267696081	115.1792308	0.24	3	7.466660929
17	-3	0	-1.751432385	-0.43863766	138.8221758	-0.004392014	-1.12571935	-1.233447175	0.138979843	463.2305999	-0.034130072	-0.27636235	25.1666622	0.027593053	0.006793653	13.75082163	0.104954182	0.384358793	388.2458999	0.256	3	3.806692649
17	-2	1	-0.318585967	-0.131407913	60.9641099	-0.000481175	-0.132652449	0.086422265	0.254057447	396.7600759	-0.154685005	-0.194727532	57.95789765	-0.026599191	-0.004975637	-8.705577106	0.26048904	0.254732829	351.9412919	0.176	3	3.806692649
17	-1	-1	-1.706287964	-0.017764301	244.8303711	-0.042556362	-1.323776398	0.237013123	0.073882714	349.541924	-0.261295718	-0.286723747	43.25735649	-0.005973011	0.035416965	6.90522525	nan	nan	nan	0.256	3	3.806692649
18	-2	0	-0.321434799	0.206034507	73.80381668	0.011563863	-0.105660537	-0.205647948	0.555838568	359.4282608	0.41779838	0.307825011	46.11243673	-0.024067196	0.039130369	-0.546009195	0.105284706	0.68525066	307.8591939	0.256	3	5.565822825
18	-1	-1	-0.521804178	-0.073147534	127.2021744	-0.003095801	-0.300886938	0.399793182	0.811370424	330.5043089	0.637764515	0.174499488	69.64339068	0.048725454	0.078572188	1.456132614	0.806211347	0.545618684	207.7445401	0.224	3	5.565822825
19	-9	0	0.695747172	-0.087208829	66.97858421	-0.024522793	0.394483894	0.544842188	0.354302445	181.7966974	0.419756819	-0.151038763	-36.84405968	-0.040858692	0.080633919	-18.0044295	0.215464562	0.483664613	126.8407186	0.192	2	3.223269562
19	-8	1	0.88742365	0.24599186	22.54486934	-0.00858752	0.182893121	0.30420881	0.46188226	103.9512944	0.232836299	-0.850379664	-8.510176743	0.0203452	-0.038867635	-8.517369917	-0.010307619	0.327333388	87.13235532	0.144	2	3.223269562
19	-7	2	0.314589904	-0.110123301	11.73479968	0.031487866	0.052387143	-0.020506634	0.290887211	85.5264681	0.136386789	-0.954008328	2.082261588	0.063870903	0.000113439	-4.717559133	-0.060623869	0.101084804	73.92899435	0.176	2	3.223269562
19	-6	3	0.265231615	-1.482809637	54.32281432	0.025769848	0.036461984	-0.032184761	0.077274128	73.02319136	0.719767453	-1.110578376	-29.94377063	0.071169238	-0.251935396	7.973523273	0.041050433	0.546747682	77.51447935	0.176	2	3.223269562
19	-5	4	0.053719277	-0.564537099	12.51956219	0.031376645	0.039996164	0.054432827	0.551495241	76.96123355	0.832922501	-0.366041662	-100.7587314	-0.013230011	-0.127689501	2.15730918	0.179739034	0.520673428	65.75127764	0.144	2	3.223269562
19	-4	5	0.477401396	0.613711819	25.92707487	-0.007157226	0.1613092	0.255449244	0.497096691	64.41768176	0.890283437	-1.302584064	-14.42670392	-0.273490095	-0.024651213	-0.69609831	0.293593023	0.050188872	49.53432684	0.208	2	3.223269562
19	-3	6	1.490100527	-1.260752907	50.36013268	-0.238558881	0.156504912	0.318512927	0.061595309	51.3464787	1.356225044	-1.122255133	90.35930976	-0.344255368	0.30835332	-14.58420941	0.050870102	0.841678255	62.82362817	0.128	2	3.223269562
19	-2	7	-0.756998525	-0.550365641	6.500544162	-0.000726843	-0.051739451	0.125915811	0.93755384	69.80102505	1.099040508	-2.066228577	-53.99349717	-0.020594063	-0.354865159	19.58422588	0.307668732	0.694572956	71.34975488	0.192	2	3.223269562
19	-1	-1	0.501327525	-0.075079953	59.10007597	0.113334609	0.222288496	0.307948059	0.669788478	71.42452543	-0.155192157	-1.778830703	5.899316604	-0.212356591	-0.086047413	12.07444487	nan	nan	nan	0.288	2	3.223269562
20	-5	0	-1.675883334	-0.039697595	73.2078161	0.12643763	-0.611635361	-1.120147507	0.46623414	133.8060431	-0.056137041	-0.455168152	130.355047	0.081018903	0.013706904	11.55211645	-0.262119079	0.455777695	118.3295656	0.272	2	4.483074186
20	-4	1	-0.79050073	-0.282882569	19.77454474	-0.054746986	-0.138702038	-0.279970576	0.442433582	121.4548055	-0.986020851	-0.332872309	77.08961593	-0.189303223	0.054394958	-11.34041798	-0.187143947	0.499812947	118.7605168	0.112	2	4.483074186
20	-3	2	-0.402707837	-0.125521956	40.56482871	0.083060239	-0.166623985	-0.186077076	0.51047112	117.4034128	-0.715714385	-0.643989627	65.17954529	0.177568097	-0.094618334	1.462452409	-0.155644103	0.468156289	112.5850545	0.288	2	4.483074186
20	-2	3	-0.623377083	-0.472007209	65.69395351	-0.012306808	-0.248662172	-0.263264074	0.447320898	113.7898486	-0.705145164	-0.628192304	74.7088221	0.153369244	-0.118237253	2.760526414	-0.004669924	0.705598865	109.7855672	0.272	2	4.483074186
20	-1	-1	-0.129380291	0.032129652	272.4212656	0.093280247	-0.17177025	-0.036177713	0.310015094	97.66403126	-0.910730545	-1.199719174	79.21769317	0.099239969	-0.158593745	-2.14518535	nan	nan	nan	0.24	2	4.483074186
21	1	0	-0.473586822	-0.661183014	66.71156924	-0.103001883	-0.208173068	-0.32969366	0.241354724	198.296199	0.568162122	-0.145655448	210.5052035	-0.005238829	0.001939747	3.537173132	0.092084576	0.56720844	201.6926857	0.176	3	6.707678189
21	1	1	0.475527359	0.316545281	61.03707967	0.177383159	0.214855092	0.262674026	0.610029815	248.2720895	0.173345587	-0.136895807	230.553258	0.079171714	0.043888054	23.37040863	0.019835152	0.438054281	232.485707	0.176	3	6.707678189
21	1	2	0.158274789	-0.027532364	87.63235186	0.074870338	0.090407581	0.059150577	0.430130765	248.5842058	0.39817644	-0.22336356	219.6735994	0.033086962	0.071878664	9.598362837	-0.016397554	0.495914022	231.7901667	0.24	3	6.707678189
21	1	3	0.04088962	-0.175482462	62.66197647	-0.019025203	0.012661434	0.019142003	0.464796079	246.2987346	0.210219953	-0.408121482	210.6519189	0.125789578	-0.007128519	-3.340117633	0.048154289	0.578882474	237.7423501	0.176	3	6.707678189
21	1	4	0.174796209	0.296316671	133.3733956	0.176780359	0.104528443	0.0653839	0.572918319	247.3702486	0.176352652	-0.429530456	223.6212023	0.12668569	0.054330158	4.310103082	-0.120330702	0.51822843	173.6474489	0.288	3	6.707678189
21	1	5	-0.210854949	0.269414596	47.81785746	0.039048782	-0.082334322	-0.126393565	0.48852721	149.2298433	0.154223644	0.45446029	66.90736071	0.036533424	0.025765272	7.612931365	-0.018868718	0.613225916	119.2701998	0.16	3	6.707678189
21	1	6	0.751331096	1.315852314	31.50974488	0.205709647	0.098661991	-0.017640345	0.733523771	113.2609379	-0.097036154	0.462667278	79.76597166	-0.26134827	0.035360231	-2.692944053	-0.179500001	0.535243588	97.86958891	0.128	3	6.707678189
21	1	7	-0.619879796	0.542659943	3.611662878	-0.011290907	0.010181661	-0.189309763	0.525647468	95.80147574	-0.226052886	1.189363395	41.79907965	-0.054765914	0.038800519	8.866855979	-0.212615867	0.604974106	96.81531879	0.096	3	6.707678189
21	1	8	-0.614028761	1.422744641	44.58175651	0.096221551	-0.091788382	-0.214227013	0.65502283	101.8057682	-0.134547111	1.218734719	119.6685515	0.092596016	0.347909037	35.91417896	-0.148653289	0.493826805	96.52431979	0.16	3	6.707678189
21	1	9	0.441807147	1.219057385	4.987050972	0.039214622	-0.011647444	-0.155866963	0.486268001	96.42964485	-0.174455203	1.887142008	128.0605271	0.065657201	-0.058810177	2.784716261	-0.183186604	0.540846686	106.9163993	0.096	3	6.707678189
21	1	-2	2.778121454	1.364873473	37.29915167	0.105598869	0.031391412	-0.19927183	0.597364594	126.1164505	-0.058423274	1.135196293	188.4716792	0.062587337	-0.006144548	9.182317658	-0.201115057	0.399689029	139.9708588	0.144	3	6.707678189
22	-8	0	2.207376101	0.296034694	70.28797922	0.066666434	0.778648155	1.627077577	0.601387922	194.685906	0.908881279	-0.938830601	28.41556902	-0.003963653	-0.009388146	-9.731012371	0.758328848	0.341092582	141.795835	0.128	3	6.6758571
22	-7	1	0.905943649	-0.290745766	38.6674366	0.023338592	0.166652923	0.674387333	0.320681348	135.632693	1.100886674	-1.190096366	-78.08645813	-0.086831365	-0.124966412	21.31307918	0.612971831	0.147356227	107.9647472	0.224	3	6.6758571
22	-6	2	1.275499343	-0.766942155	65.99082731	-0.133084211	0.487280975	0.70610832	-0.047796453	117.9386771	0.739063591	-1.732055326	48.92811282	0.050236896	0.049029785	-0.726513546	0.259242559	0.0636017	89.0815052	0.192	3	6.6758571
22	-5	3	-0.544752236	-0.769312967	1.414911615	-0.014399582	0.003439876	0.354613186	-0.035969535	91.07611389	1.034531243	-2.616987995	98.85333952	0.006164938	0.101884396	-0.321315751	0.420250808	-0.268846602	105.876111	0.128	3	6.6758571
22	-4	4	0.469398559	-1.285074492	52.82087038	-0.093430991	0.104022621	0.428035168	-0.346219568	111.8601395	0.261174342	-1.678674822	123.2659872	-0.111826242	0.036790114	5.882415215	0.443865611	-0.064967283	106.1807187	0.176	3	6.6758571
22	-3	5	0.647013961	-0.829804955	88.44869841	-0.256093985	0.328253178	0.477677308	-0.156636691	129.4518726	0.063868008	-1.252284741	154.231984	-0.15825353	-0.138719192	8.188245936	0.249864877	0.285574741	91.42617793	0.16	3	6.6758571
22	-2	6	0.094948237	-0.190697779	39.83946623	-0.15282199	0.100273109	0.35513387	-0.025584111	111.1606298	0.040380827	-1.481051805	164.982014	0.104954684	-0.067973279	2.967517228	0.36511854	-0.11183726	102.7358269	0.176	3	6.6758571
22	-1	-1	1.736696916	0.030595495	271.2171175	0.328451666	1.349337692	0.474341223	-0.038283242	104.1558493	0.268494822	-0.806414877	118.7910817	-0.1762279	0.137520114	-1.246097034	-1.328241193	-0.214059911	142.4522903	0.192	3	6.6758571
24	1	0	1.103721161	-0.211956045	158.5120254	-0.086940031	0.791066072	0.727310822	0.480261925	390.0498002	0.01055041	0.091395686	35.48380159	0.016057134	-0.030795423	-8.598816809	-0.369099897	0.862767478	310.5692992	0.256	3	2.227738793
27	-11	0	1.249000744	-0.267292142	111.86769	-0.140085889	0.766048592	0.872781675	0.365803228	542.8651165	0.258728252	-0.307771077	-57.7850403	-0.005032847	0.018561221	10.94835945	0.035838605	0.619608378	450.9435091	0.224	3	6.843865537
27	-10	1	-0.023151131	-0.220817827	47.5438083	0.036695718	-0.008926508	0.065495785	0.50822042	429.1581363	0.410673663	-0.427522723	-70.18082993	0.010415739	-0.002514713	-5.904129848	0.170800713	0.48294726	385.5750259	0.208	3	6.843865537
27	-9	2	0.088406021	-0.070036269	75.82317145	0.010731992	0.080544366	0.207107068	0.474114342	379.9079228	0.453522999	-0.29162254	-30.03760989	-0.014395358	0.029561458	11.33300415	0.245395285	0.481504618	309.9281417	0.208	3	6.843865537
27	-8	3	-0.106058111	-0.279777317	113.1927424	-0.197390702	-0.046920105	0.374500835	0.329623018	288.6806298	0.62783787	-0.429122354	2.426592879	-0.038709278	-0.043017748	4.127857982	0.889297546	0.479255327	227.3191131	0.256	3	6.843865537
27	-7	4	1.293754785	-0.319239814	122.7749739	0.148209527	0.866406509	1.050692021	0.350479749	222.2575428	0.595920575	-0.791696943	79.13059256	-0.030688984	0.10408004	14.16872134	-0.03776349	0.577531657	159.382989	0.192	3	6.843865537
27	-6	5	0.159237448	-0.626255384	52.67788191	-0.009736148	0.112714482	0.068660418	0.464653835	148.921879	1.128680628	-0.890750054	47.68544774	-0.041615658	0.082244034	4.105887418	0.143939541	0.597179038	145.7450203	0.192	3	6.843865537
27	-5	6	0.302257634	0.233381008	27.19995983	0.070317082	0.010201017	0.148279014	0.60115852	144.6218244	0.660787614	-1.180639237	95.27439412	-0.242915874	0.015509992	-6.318705667	0.176676251	0.448691943	128.8191492	0.128	3	6.843865537
27	-4	7	0.273632035	-0.408672126	38.89001256	0.034978346	0.071447513	0.183609819	0.380143717	117.5408503	1.377228923	-1.175288119	75.62447293	0.050018172	0.145227347	0.26833715	0.1875333	0.402385672	113.861753	0.16	3	6.843865537
27	-3	8	0.292428745	-0.125718199	53.01880953	0.03694154	0.154327375	0.244241767	0.380207644	118.5404451	0.422127943	-1.581041817	94.41641883	-0.025932413	-0.041789907	-10.54301307	0.275291269	0.295076328	92.66945819	0.176	3	6.843865537
27	-2	9	-0.103303402	-0.552246656	58.07983274	-0.083680173	-0.032458057	0.420187021	0.051882721	117.8744302	-0.092246152	-1.260034195	149.6346606	0.186574477	-0.211706564	10.46163706	0.77648946	0.169513157	114.4085487	0.192	3	6.843865537
28	-9	0	-0.365287162	0.087344927	30.66481564	0.056699175	-0.068084955	-0.071678016	0.049533733	229.9441614	-0.623769595	0.130182796	30.98135649	-0.039246624	-0.001566127	4.365321398	-0.119906016	0.021154324	200.030594	0.24	3	4.174950026
28	-8	1	-0.802950074	-0.473238255	35.48776098	-0.090858012	-0.244870144	-0.199045991	0.027705037	202.4854596	-0.644621946	-0.042197586	21.83661997	-0.147016263	-0.05144846	-9.323609282	-0.007646513	0.197217453	189.1190808	0.208	3	4.174950026
28	-7	2	-0.504132809	0.018075151	34.72271808	0.039039837	-0.147838147	-0.176248207	0.303718387	195.2918128	-0.483315898	-0.021087981	11.69905649	-0.159215228	0.015004768	7.527952134	-0.083573227	0.235592288	171.3268355	0.208	3	4.174950026
28	-6	3	-0.358551914	-0.000846769	31.56793048	0.021311815	-0.095364032	-0.136693033	0.251769253	177.7790065	-0.621103654	-0.277851027	70.07650151	0.062289855	0.106035849	25.89890884	-0.263733553	0.218557504	176.3593403	0.368	3	4.174950026
28	-5	4	-0.892031408	0.337256346	55.71200243	0.019543442	-0.351140343	-0.2862064	0.204300179	179.7324071	-0.892831636	-0.259792527	61.38513552	0.105440377	0.143364081	13.9162308	0.11862724	0.051099345	159.5688589	0.256	3	4.174950026
28	-4	5	-0.174295561	0.13185038	39.77851889	-0.055331941	-0.075198692	0.002622454	0.053008772	180.4993831	-0.486902627	0.114297013	94.91574358	0.125880919	-0.035821345	-18.6622851	-0.013408747	0.036001914	161.1349938	0.192	3	4.174950026
28	-3	6	3.034843303	1.00042837	0.269407807	0.013614307	-0.018584402	-0.059621254	0.020497276	169.9308112	-0.37689111	-0.353824369	125.0639439	0.060769161	0.007600087	3.385647128	-0.086539301	0.010254889	180.8075173	0.096	3	4.174950026
28	-2	7	-0.216037829	0.089142741	34.69296052	0.038243515	-0.115594635	-0.071625343	0.00917529	185.8783444	-0.45981463	0.065008338	82.78757785	-0.064017795	0.140882982	11.96237442	-0.079441351	-0.064526377	176.2472545	0.288	3	4.174950026
28	-1	-1	-2.049683605	0.01198137	557.3618025	0.127726584	-1.998902059	-0.123498025	-0.075735467	189.25105	-0.524560897	-0.124868149	95.56680241	0.007303589	-0.052365704	-6.738594138	nan	nan	nan	0.336	3	4.174950026
29	-7	0	0.431133928	0.685636374	95.87062868	0.176795324	0.227577647	0.22958199	0.461862429	355.8541705	-0.715950881	-0.204968912	-23.66951412	-0.033255175	0.027723862	-13.03352601	-0.14672094	0.14739477	262.976879	0.192	1	6.572786407
29	-6	1	0.068601891	-0.271475188	43.81729699	-0.064848607	0.063163152	-0.510036146	-0.014281907	246.4551777	-0.97729412	-0.231265804	55.99290068	-0.049998025	0.00798424	-7.639400863	-0.83254017	0.021830489	247.0436914	0.224	1	6.572786407
29	-5	2	-1.713707902	-0.696380615	92.17011831	-0.299301317	-0.539741472	-0.974783395	-0.020079213	270.1272478	-0.690448291	-0.189637691	161.2773786	0.068411902	-0.14505935	-7.864062215	-0.467593916	0.161994758	265.5568123	0.24	1	6.572786407
29	-4	3	-0.796284803	-0.805997672	63.02853931	-0.070908845	-0.307402928	-0.392881828	0.130826983	267.4716322	-0.163991697	-0.215141589	4.212299117	0.028650799	0.00620699	5.968488169	-0.11458702	0.277210908	226.293483	0.192	1	6.572786407
29	-3	4	-0.324494792	-0.404476693	67.79496063	-0.044650689	-0.143362971	-0.199873023	0.216626667	196.1288263	-0.491248844	-0.549032226	-168.6310941	0.092689404	0.190920884	-66.66039542	-0.197497612	0.360184901	117.0411045	0.192	1	6.572786407
29	-2	5	-0.657466666	-0.256740176	29.66977006	-0.121964311	-0.175826577	-0.24906778	0.311741785	105.9317277	-1.630750085	-1.228736503	-131.9647038	0.050027473	0.050234946	-27.28205588	-0.282599546	0.282848921	71.50997826	0.16	1	6.572786407
29	-1	-1	-0.641790906	-0.250785949	67.62472305	-0.023440658	-0.270511986	-0.311376525	0.275217866	69.93673527	-2.945318349	-2.261953955	-77.25557203	-0.06040274	-0.16441841	-16.02902298	nan	nan	nan	0.176	1	6.572786407
32	-3	0	-1.867030962	0.003125348	98.94237966	0.060761745	-0.816251581	-1.439403944	0.249395312	208.3461552	-0.258646823	0.003218448	-0.727474061	0.026400931	0.001643306	-1.432134174	-0.418476803	0.335954001	136.0128889	0.256	3	2.392189026
32	-2	1	-0.354597894	-0.137957725	45.55457965	0.035447657	-0.120878577	-0.426923368	0.325354693	137.7404115	-0.932914049	-0.072473731	24.74215688	-0.054573568	0.15677286	-40.68934529	-0.519483572	0.411528913	114.2829771	0.192	3	2.392189026
32	-1	-1	0.154643208	-0.162694418	131.6639604	-0.114528088	0.041314861	-0.956994263	0.433137813	124.455028	0.08452043	-0.128594158	19.15486474	0.148755892	0.027882996	-6.895558695	-1.337351786	0.246682201	92.66204666	0.224	3	2.392189026
33	-4	0	-1.153623864	0.750586458	111.2618055	0.38364573	-0.531907418	-0.87454149	0.794740093	235.3996971	0.35834194	0.041726043	1.841950719	0.022318638	-0.095858219	24.83370142	0.076157502	0.433455368	146.9126045	0.208	1	1.260595095
33	-3	1	0.391233443	-0.314582328	29.67767625	0.085705141	0.050095787	0.230867142	0.454186354	129.00995	-0.110706522	0.082949622	-10.21158397	0.045561677	-0.071904982	8.217513476	0.124884621	0.516922261	115.3836263	0.176	1	1.260595095
33	-2	2	0.60175901	0.975862184	33.84544183	-0.024357665	0.067905394	0.129171068	0.539177662	115.0470582	0.285773674	-0.301693046	17.7213861	0.284485514	0.094254413	-4.119271447	nan	nan	nan	0.144	1	1.260595095
34	1	3	0.079205157	0.028807496	63.84701108	0	0.056893578	0.024072171	0.505140077	158.8731318	-0.553696904	-0.805808404	122.9797597	0.026432062	-0.27239602	-22.84007135	-0.098912396	0.561932335	134.0095329	0.144	4	5.988229123
34	1	-4	0.384896244	1.122152772	53.1253378	0.773502193	0.143833132	-0.099056521	0.563421868	132.9997661	0.195603819	-1.493162803	112.7391971	-0.263728279	0.038907669	16.46778145	nan	nan	nan	0.288	4	5.988229123
35	-4	0	0.963276372	1.023365316	107.8889668	0.426578988	0.491095468	0.667385404	0.924321025	309.1650195	0.370102561	0.085003965	-93.73414739	-0.039834358	-0.056852163	-2.077813557	0.195578273	0.51340153	191.4705171	0.256	1	4.990722178
35	-3	1	0.654836613	0.429474807	67.85910382	0.07851097	0.382354298	0.25690674	0.508539571	181.1348183	1.168317392	0.205837951	-36.29043392	0.050157673	0.024703377	9.131290944	0.064864028	0.439824055	114.3610934	0.176	1	4.990722178
35	-2	2	0.770177834	0.209255384	22.42314478	-0.003505898	0.182773529	0.082889957	0.448833314	112.2197566	1.727119499	-0.24350984	-39.15749718	-0.192648811	-0.127647073	29.1282653	0.042771641	0.493958065	96.56445326	0.096	1	4.990722178
35	-1	-1	0.301814937	-0.281902519	58.4358177	0.184980136	0.196900904	0.004544835	0.397448228	76.02217847	2.6543661	-1.248336632	33.94569744	0.401540981	-0.24700555	-0.327097553	nan	nan	nan	0.176	1	4.990722178
36	-5	0	-0.149708587	-0.28783362	78.67998788	-0.066534855	-0.044578517	0.097861243	-0.014138816	146.2327498	-0.44020211	0.226236337	19.98666043	0.008135489	-0.032990627	8.214768543	0.093351562	0.399921456	92.45453396	0.32	1	3.809980671
36	-4	1	-0.543719109	1.080668883	26.94009827	0.093155325	-0.032897325	-0.035564772	0.530006122	101.9096024	-0.768502543	0.658302213	79.11967752	-0.211690378	-0.078276759	9.6770377	-0.131745803	0.360875431	95.29786461	0.192	1	3.809980671
36	-3	2	-0.431882489	0.297628911	22.89747603	0.075974035	-0.123656252	-0.15283983	0.356849988	95.95289183	-1.267357921	0.291570262	72.08825006	-0.041930395	-0.054907361	7.31072287	-0.14064275	0.351314636	94.47756802	0.176	1	3.809980671
36	-2	3	-0.422923442	0.366664751	32.91558299	0.069368971	-0.096817457	-0.140746482	0.377771018	95.14190243	-0.529792577	0.192371757	142.3551131	-0.10926454	0.024428242	-1.769099337	-0.173617813	0.414306643	81.07827623	0.16	1	3.809980671
36	-1	-1	-0.252894228	0.233340996	143.1461237	0.149464522	-0.255920235	-0.192493006	0.393673821	79.61914358	-1.500726015	0.699429214	86.89566921	-0.155378556	-0.375843855	31.12402027	nan	nan	nan	0.288	1	3.809980671
38	-7	0	0.879016813	0.752584557	78.85335836	0.173991543	0.498197458	0.411458285	0.562817754	346.4305476	0.490718275	0.066333161	-38.42913798	-0.153794695	-0.03791992	3.468717701	0.108517332	0.297345696	271.2752872	0.192	2	4.903089716
38	-6	1	0.323448095	-0.173429907	35.86007195	0.041517233	0.011031552	0.18479665	0.297809244	250.2176071	1.018698618	0.12860963	22.28142056	0.062783878	-0.07155248	22.14906371	0.279355862	0.318232252	218.3425399	0.176	2	4.903089716
38	-5	2	0.39678391	0.175257059	64.01793908	-0.050690977	0.291444267	0.256582318	0.311269742	202.5503015	0.780565713	-0.013328785	30.65910463	0.045997846	-0.003916401	8.44585624	0.178473836	0.353451766	153.3181041	0.096	2	4.903089716
38	-4	3	0.468449865	0.1695755	41.91314312	-0.012665168	0.161359725	0.26173335	0.39535565	134.9840637	1.168831881	-0.464440863	48.75010674	0.119704783	0.019007713	-1.231114312	0.339430912	0.39074537	104.1306916	0.16	2	4.903089716
38	-3	4	0.841231787	-0.143254562	47.30269781	0.188278984	0.403358106	0.362591609	0.394365188	102.8657255	1.568995859	-0.644359796	59.64489956	-0.005570012	-0.010594758	21.95400467	0.104227924	0.372263089	84.12046753	0.176	2	4.903089716
38	-2	5	0.562802871	-0.466359577	27.09292604	-0.227415207	0.198822813	0.095688109	0.351691974	82.34869699	0.674316309	-1.05975828	55.56304574	-0.36393467	0.412219316	-14.86687946	0.108068173	0.371817384	73.06538192	0.176	2	4.903089716
40	-4	0	0.091811213	1.052166632	73.30291869	0.252948343	0.038561429	0.052482049	0.850607822	192.8382958	-0.705973418	0.038643988	-6.545817469	-0.142635593	-0.044361169	-10.14848007	-0.159955441	0.522045177	128.2378984	0.224	1	2.967215366
40	-3	1	-0.728726439	0.453236441	43.60493089	0.10009797	-0.20501967	-0.215672271	0.517652803	116.9711086	0.247767531	0.052918492	15.64703685	-0.077767736	-0.004240047	-3.740168812	-0.048338986	0.459072361	81.31446609	0.176	1	2.967215366
40	-2	2	-0.627752149	0.179151402	37.52997143	0.043191195	-0.209078763	-0.178780596	0.447005058	77.90024197	-0.729406512	-0.24898742	20.40510725	-0.228519124	-0.036083961	9.295647157	0.029283597	0.485201786	61.37114488	0.176	1	2.967215366
40	-1	-1	-0.103691484	0.380980226	59.95437241	0.164299042	-0.12580414	-0.00233718	0.487883628	60.66446035	-3.684141418	-0.439258843	89.3971393	0.987845016	0.334097795	-22.70367564	nan	nan	nan	0.176	1	2.967215366
41	1	2	-0.570596452	-0.442724031	19.0583976	0.170880852	-0.077185051	-0.136779722	0.164234296	88.93585472	-0.708224078	-0.918335568	0.987266283	0.030147187	0.012280128	-34.75133693	-0.151182444	-0.098564375	83.01820969	0.224	3	3.436108505
41	1	3	-0.782421748	-0.468385537	20.10315112	-0.004794091	-0.197093504	-0.210962353	-0.087601092	80.57419722	-0.746549284	-0.003128799	41.96799632	-0.014887724	0.310490127	12.21334976	-0.055511397	-0.05258345	68.11844517	0.192	3	3.436108505
41	1	4	-0.825281177	-0.558320505	14.9502792	-0.032341663	-0.083544027	-0.069315308	-0.063114976	67.73852189	-1.064996114	-0.509948892	-3.906106362	-0.294103021	0.334185907	16.44317824	0.042757972	-0.004371013	55.6874056	0.192	3	3.436108505
41	1	5	-2.537450771	0.168640024	2.206969625	0.054694793	-0.078449909	0.017222159	-0.054624272	53.86052031	-0.621403427	-0.909089626	-41.09645334	0.17031488	-0.020485475	1.293738911	-0.063417295	-0.368131035	51.42895811	0.224	3	3.436108505
41	1	6	0.75630996	-0.284098641	2.173769046	-0.043383829	-0.004856251	-0.072466759	-0.368869698	51.78884257	-0.961034444	-1.312075005	-2.716503524	0.233436302	0.020140248	-2.605823586	-0.236297677	-0.450860837	52.41822404	0.192	3	3.436108505
41	1	7	-1.432011873	-0.056475603	5.642554283	-0.065058894	-0.152587702	-0.29316567	-0.492313354	51.84847912	-1.102136345	-1.366098067	8.075828645	0.042338047	0.087455299	-5.622434091	-0.056145961	-0.539635088	63.56522511	0.24	3	3.436108505
41	1	8	-0.096074348	-0.285976992	13.63922182	0.00319557	-0.090632963	-0.107004638	-0.527190906	67.12495095	-0.503012857	-0.402287397	64.35833573	0.014000525	-0.098950038	-9.935397049	-0.074624916	-0.655531831	62.79917899	0.128	3	3.436108505
41	1	9	-0.157850295	0.148421231	10.11930578	0.013369946	0.007771833	-0.279334602	-0.66504313	60.71770621	-1.516650182	-0.597049783	75.51628821	0.054171425	0.07648921	6.706151754	-0.409741681	-0.784159334	62.13050634	0.096	3	3.436108505
41	1	10	0.004434313	-0.503868063	29.3258975	0.067636068	0.020888701	-0.629996254	-0.968268109	74.19167536	-0.563748809	-0.550065077	176.4778677	0.119763094	0.210337252	43.53576358	-1.291912585	-1.079559523	108.8118192	0.256	3	3.436108505
43	-3	0	-0.120841308	1.484868733	100.0185918	0.513598609	0.067639468	-0.017723722	1.065573545	294.0413646	0.409963333	-0.188081959	25.88621737	0.095943702	-0.021764376	12.6268504	0.00076346	0.38847459	217.3676098	0.192	3	2.319347151
43	-2	1	-0.044219424	0.636782678	45.59972855	0.085990632	0.030582573	0.118898493	0.329270585	208.6905562	0.159549029	-0.160209447	42.76295037	-0.016487453	-0.037326532	-18.78009171	nan	nan	nan	0.176	3	2.319347151
44	-2	0	-0.925439215	1.178561475	39.05423977	0.268699169	-0.103378111	-0.271021381	0.787040598	112.6824972	0.934091099	-0.685867427	48.59090481	-0.04037603	-0.224964458	0.63792666	0.123310001	0.31554141	95.16279954	0.176	3	2.763289046
44	-1	-1	-1.684167419	-0.268889342	136.9173624	-0.275874339	-0.95054616	0.221816825	0.172664163	104.3938469	0.157179142	-0.590388396	45.63029816	0.093385108	0.149167432	-3.519256637	1.174835268	0.229563098	118.3945686	0.224	3	2.763289046
0	1	0	-1.786207974	0.89043141	62.51230383	0.274526552	-0.513438018	-1.301722208	0.613454377	339.5533079	0.254397641	-0.039456794	-3.226054562	-0.001363432	-0.019947001	-8.319972994	-0.554210179	0.400298747	287.9027358	0.256	3	1.889433584
0	1	1	-0.35180247	0.528399595	50.9924416	0.363232212	-0.152716776	-0.554596411	0.352262555	293.8332721	-0.018606382	-0.254541028	-1.703866391	0.071958683	-0.005976806	-16.11819821	-0.410496596	-0.022337537	243.9464625	0.24	3	1.889433584
0	1	2	0.113126744	0.091290114	71.52940779	0.031320949	-0.008912189	-0.40909989	-0.013359663	242.6599625	0.097207258	-0.000218141	-6.530329561	-0.017660841	0.047299449	-10.93262138	-0.55350587	-0.110178259	191.0824488	0.32	3	1.889433584
2	-3	0	0.408974369	0.462256289	80.73595819	0.01643227	0.202210902	0.044132885	0.381533732	288.9069606	0.293774392	-0.04371644	-8.008910794	0.0007693	0.03893834	4.827423403	-0.143799552	0.340462369	210.6230899	0.24	3	2.554562199
2	-2	1	-0.249034362	0.586237329	83.78572279	0.274365046	-0.129154666	-0.108640467	0.395003303	197.1873455	0.316489944	0.028722745	-9.699788483	-0.049779612	0.076821985	-16.49414913	0.213523439	0.047001496	127.6319529	0.224	3	2.554562199
2	-1	-1	-2.234595646	0.40651054	56.05361557	0.191750012	-0.598107436	0.720563638	0.186378063	123.7267707	0.691161196	0.059181703	37.68100867	0.071790171	-0.019616995	-0.067471233	0.711381346	0.100922876	100.2350601	0.144	3	2.554562199
3	1	1	0.013836578	0.054121543	51.70089953	-0.034526594	-0.0384012	0.106395477	0.185579534	290.5444276	0.153578642	-0.020749035	28.43942915	-0.009852901	0.052056096	9.09790393	0.177031566	0.205906928	245.7377567	0.176	3	1.508986413
3	1	2	0.222378919	0.077700528	72.95162677	0.11043034	0.096073448	0.175372196	0.187434395	243.2747049	0.233071559	-0.079200077	42.64343631	-0.106767364	-0.045324632	39.62319034	0.123455581	0.110294342	176.7504742	0.24	3	1.508986413
3	1	3	0.510143268	-0.151326892	68.58329849	-0.011187529	0.240532515	0.170677471	0.121403807	165.9928881	0.440590101	0.099740659	-3.141952856	-0.026443757	-0.132514123	24.97587633	-0.153576961	0.270449452	116.0793958	0.192	3	1.508986413
5	1	0	1.836347494	1.162055083	69.75777674	0.278256096	0.363170717	0.568876222	0.781622679	168.6189159	0.776326548	1.327973525	-33.85357121	-0.05696481	0.139937618	38.02575547	nan	nan	nan	0.288	3	7.048292635
6	-5	0	-0.708833369	0.810108628	91.17888492	0.358917455	-0.410483928	-0.424342569	0.293444767	376.6606269	0.101936405	0.057193473	-15.70289412	-0.046048179	0.003834732	25.96597982	0.049782667	-0.172871151	311.1514509	0.272	3	2.096188465
6	-4	1	0.467998391	-0.245853689	53.77555778	0.016329226	0.182440454	0.048156847	-0.172223634	309.7160635	0.035060888	0.082862652	33.86291399	-0.046867238	0.013368103	13.54506791	-0.145978151	-0.149725604	262.3827899	0.224	3	2.096188465
6	-3	2	0.015382577	0.057575241	44.1618814	-0.0236119	0.032959101	-0.095782538	-0.146611017	256.7320203	0.011390294	0.089334929	24.99920711	0.029198312	0.02009194	-6.65686841	-0.132073613	-0.090221442	223.1780291	0.176	3	2.096188465
6	-2	3	0.140356641	0.004768133	57.0478239	0.015030199	0.024420597	-0.061734498	-0.033746257	232.0595916	0.200676857	-0.090077133	72.54221137	-0.029363432	0.102664207	1.960221767	nan	nan	nan	0.192	3	2.096188465
7	1	0	1.018794005	0.655461771	89.32851285	0.194626743	-0.478953316	0.89533169	0.554617096	206.3762873	-0.247138736	-0.059501629	-10.18887459	-0.006670518	-0.004140791	11.93110717	0.215863854	0.25070225	128.525192	0.224	3	1.703039946
8	-2	0	-0.788754213	1.353971803	39.46652228	-0.032870438	-0.122977241	-0.214540641	0.703305299	156.3696201	0.075139081	0.035048542	-5.257546443	0.090366319	-0.004549383	0.540155727	-0.08900485	0.531777029	124.2284385	0.368	3	0.661899693
8	-1	-1	1.199516928	-0.128932832	140.1754925	-0.166514019	0.728774024	-0.120311524	0.466301528	123.8724249	0.142412499	0.103965059	-14.59888342	-0.128235644	-0.081593886	11.45011285	-1.215887018	0.306227596	102.4444534	0.224	3	0.661899693
9	-4	0	0.111250741	0.095599677	49.43134808	-0.001692086	0.035855137	-0.140435316	-0.261427838	67.82875991	-0.11712494	0.31352416	49.52002418	0.115939957	0.015135163	-16.61579722	nan	nan	nan	0.336	3	2.754850367
10	1	0	-1.926045991	0.835275046	84.97631212	0.370575502	-0.718770024	-1.364594267	0.557333048	282.5029375	0.292449901	-0.016975695	25.59148968	0.093090201	0.116109382	-38.43791178	-0.423983371	0.070616979	228.0381185	0.24	3	2.55739598
10	1	1	-0.070606622	-0.086381836	61.45786146	-0.009560777	-0.069137818	-0.598653687	0.046231025	231.9818272	0.245391498	-0.231238168	9.242181376	-0.102931586	0.023114146	26.15641011	-0.675444655	0.036692367	188.9413067	0.144	3	2.55739598
10	1	2	0.010462124	0.540518891	71.81783655	0.069520943	-0.060955826	-0.629743481	0.133650273	188.4409928	0.310502972	-0.070104817	39.6946976	0.131176058	0.009862509	-3.523082533	-0.764431478	-0.164664097	153.9424	0.176	3	2.55739598
10	1	3	0.036553254	-0.160190796	92.30446188	-0.051214817	-0.028965791	-0.754488937	-0.19259754	152.3517782	0.516903856	-0.301631355	44.04807602	0.062223252	-0.051126337	5.959688703	-1.240767114	-0.204467054	115.4207506	0.224	3	2.55739598
11	1	0	0.34489199	0.211918427	66.64988876	0.149490216	0.187546343	0.373534101	-0.34695523	386.9130388	-0.209287897	-0.112616596	74.99225663	-0.012652996	-0.011987804	3.775896636	0.190078319	-0.585466199	344.5484092	0.176	4	3.269744303
11	1	1	0.182143265	0.149289535	75.55611595	0.208970306	0.079157308	0.138205724	-0.561240693	335.5033294	-0.179313737	0.103171387	57.55967431	8.87E-05	0.062983253	15.29826995	-0.021509302	-0.897456111	291.0356466	0.24	4	3.269744303
11	1	2	-0.016528749	-0.30081592	90.42803326	0.032108457	-0.016866948	-0.098608045	-0.927483452	290.0739702	-0.26633087	-0.069126104	95.5813001	0.003401387	-0.006199483	-11.16399262	-0.219611846	-1.1364104	246.1425241	0.24	4	3.269744303
11	1	3	-0.075464043	-0.233676494	82.84649785	-0.035788907	-0.029039375	-0.297949484	-1.137361106	241.6457109	-0.088798783	0.154196	55.73173349	-0.400409866	-0.036436358	-5.64521922	-0.973191746	-1.251938304	216.7201568	0.208	4	3.269744303
11	1	-7	-1.41065291	0.372622443	109.2551282	-0.024710432	-0.845713528	-1.846469449	-1.173137411	226.4536865	0.70187503	0.269254856	84.2523958	-0.249937068	0.024257501	-1.106639065	2.172080291	-1.195719486	270.2878477	0.272	4	3.269744303
11	1	4	-1.41065291	0.372622443	109.2551282	-0.024710432	-0.845713528	-1.74117687	0.274097496	249.9031863	-0.086364935	0.032763392	36.79988766	0.315060536	-0.181718093	23.70863674	-1.110605581	-0.075175526	169.9829344	0.272	6	2.373547126
11	1	5	-0.796292141	-0.493057637	3.273074922	0.005488929	0.002353308	-1.12124287	-0.064462778	169.9515453	0.157807768	0.120267644	81.20262181	-0.227490748	0.125575027	-20.6745905	-1.120852655	-0.044331571	172.8181322	0.08	6	2.373547126
11	1	6	-0.817277796	0.21397244	35.05718644	0.086218718	-0.273554105	-1.110999976	-0.011260828	177.6227912	-0.030064949	0.133711888	65.66189436	0.021221113	0.01601441	15.85665052	-0.913819927	-0.170980012	166.0699685	0.272	6	2.373547126
11	1	7	-0.49550384	-0.305000222	35.95583009	0.131609571	-0.176726877	-0.903507329	-0.164509828	168.2483806	0.234485511	-0.090342449	48.53752437	-0.069316373	-0.065044957	-1.223901401	-0.79027502	-0.198804803	150.4513399	0.192	6	2.373547126
11	1	8	-0.791323511	-0.286746075	18.97414585	0.043644232	-0.129988378	-0.747632195	-0.105612366	148.0304868	0.21236311	0.318513235	56.23212601	-0.04492483	-0.09126757	-6.974683804	-0.612144847	-0.09968521	138.6094225	0.128	6	2.373547126
11	1	-2	-0.456586376	-0.678620326	49.02420959	-0.193314229	-0.223834172	-0.416532536	-0.110461584	129.1850623	-0.034057857	0.074244944	81.39547397	0.120134089	-0.090055948	22.21280464	-0.184453036	0.291242398	110.1593155	0.224	6	2.373547126
12	-5	1	0.481272399	-0.541623464	15.08301726	-0.161116579	0.136786955	0.173057535	0.468351924	420.5866067	-0.004467695	0.043187158	-16.86858815	-0.039020596	-0.01291007	3.802171701	0.073409154	0.645838942	412.8827999	0.144	1	0.429422057
12	-4	2	0.090477801	0.902099512	128.0433681	0.120591862	-0.036932901	0.063566211	0.647418617	413.1471344	0.013922342	0.027562773	-9.734053721	-0.008125752	-0.016070852	5.66548093	0.062106631	0.390880716	296.3966836	0.288	1	0.429422057
12	-3	3	-0.024746712	0.295996926	95.50194604	0.029290218	-0.007516882	0.039891977	0.366556016	278.9699019	0.037983262	0.013935648	-3.820332102	-0.065746988	-0.014869854	3.918261286	0.080812413	0.354955101	186.67717	0.272	1	0.429422057
12	-2	4	0.054264262	0.288546793	80.15838976	-0.101553837	-0.014106264	0.094171476	0.272650546	173.9121571	-0.038208611	0.007010965	-1.546094937	-0.056797236	-0.02626266	3.773318574	0.134337076	0.330850861	107.7677066	0.16	1	0.429422057
13	1	1	0.002191105	-0.207297446	52.68580976	0.033885842	0.01767894	0.035846412	0.184076989	257.1946606	-0.049997753	-0.170340164	52.54022124	0.059054877	0.023101604	0.18223486	0.02164672	0.206923036	224.2793798	0.192	4	1.990150982
13	1	2	-0.113933099	-0.202317064	66.28254146	-0.021022419	-0.033877125	-0.03392902	0.216053133	213.056224	-0.146459913	-0.236444893	26.15514451	0.028146816	0.031380286	-6.240135391	-0.011156489	0.33404986	159.0678163	0.176	4	1.990150982
13	1	-3	-1.429069566	0.873176304	44.2942512	0.182442521	-0.362158702	-0.017031534	0.316841313	141.1554114	-0.066575958	-0.105950656	6.54786407	0.131142756	0.749888097	75.3391073	0.57498215	-0.104616392	139.8083534	0.256	4	1.990150982
13	1	3	-1.429069566	0.873176304	44.2942512	0.182442521	-0.362158702	-0.661231875	0.605079374	157.6963603	0.10855267	-0.25114266	30.04741604	0.084578061	0.041683788	-7.053838591	-0.193805066	0.197553832	136.942682	0.256	5	2.750007945
13	1	4	-0.34454272	-0.114098762	85.2046151	0.08126343	-0.210964284	-0.214447954	0.123120154	146.1308879	-0.275513101	-0.434503335	85.17942762	0.224390999	-0.058698266	8.399307103	0.101395702	0.196887515	101.6963286	0.288	5	2.750007945
13	1	-1	0.086967799	-0.591418552	75.67876198	-0.06637322	0.104886831	0.111111039	0.22423695	101.4696007	-0.711411253	-0.441868086	35.31828539	0.201259569	0.196255793	-16.04040098	nan	nan	nan	0.288	5	2.750007945
14	-4	0	1.402992087	0.043937221	83.44126787	0.166574112	0.645204632	1.177513141	0.331336314	203.2385498	-0.108672438	0.386366312	-51.68639067	-0.005090222	0.009627996	-10.03932313	0.343828461	0.463465629	127.398647	0.224	2	2.70978289
14	-3	1	0.539304976	1.102199616	30.71924237	0.107003511	0.028267551	0.150465144	0.490368552	119.310526	-0.307850934	0.562196093	-71.0195638	-0.211989983	-0.058628827	2.800195988	-0.06175749	0.278697557	97.86130303	0.128	2	2.70978289
14	-2	2	-0.580161932	-0.165914991	26.37515326	0.119120324	-0.144558245	-0.092763697	0.272558912	96.33126747	-0.94072436	0.124135353	-10.1023021	0.012672783	0.049567206	-17.76856002	nan	nan	nan	0.24	2	2.70978289
15	-4	0	1.944344402	0.400683184	104.3730382	0.287130506	0.475762121	1.944441941	0.289882256	252.3871723	-0.322433162	0.19378837	-59.58732387	0.086682634	0.042487907	17.89648236	0.890132135	0.145644143	137.9279226	0.256	3	4.120420423
15	-3	1	1.044654903	-0.082166246	52.95362647	0.050789196	0.333686128	0.790668822	0.149363695	133.6865063	-0.926336095	0.163820348	-22.22724332	-0.093929355	0.112363622	-8.124977767	-0.139133892	0.228493274	98.56034917	0.256	3	4.120420423
15	-2	2	-1.02641667	-0.00083078	77.30456	0.063348805	-0.452331567	-0.645014981	0.350235938	108.1701134	-1.366403437	-0.064482203	51.75612245	-0.211115417	-0.044825599	-3.7902906	-0.156334026	0.620228597	82.62242416	0.256	3	4.120420423
15	-1	-1	-0.532061045	-0.223545565	115.0892043	-0.055686225	-0.348903716	-0.552528248	0.559503046	90.61696937	-1.653336679	-1.158033235	58.18977201	-0.215806998	-0.051806754	-15.92304436	nan	nan	nan	0.256	3	4.120420423
16	-5	0	1.103369879	-0.556464474	105.4233809	-0.079229141	0.613116729	0.862664654	-0.123108095	169.3919367	-0.1961936	-0.346517984	-102.478963	-0.17280629	0.045747412	16.31283529	-0.387010273	0.437697109	88.55789717	0.24	3	4.300414136
16	-4	1	0.331753468	-0.635378743	4.244562529	0.022419926	0.038698146	-0.734775212	0.535527459	84.8891613	-1.692302643	-0.009118202	-8.55381396	-0.128247022	-0.057277162	-18.82857116	-0.969265227	0.568932891	83.36224231	0.096	3	4.300414136
16	-3	2	-2.038737064	0.958639867	26.50593297	0.154355803	-0.204321166	-0.937985439	0.479563451	76.84328556	-1.292035308	-0.278452551	9.098649171	1.103506537	-0.156504883	-26.6734503	-0.756198569	0.187634158	65.32990151	0.096	3	4.300414136
16	-2	3	-2.070340678	0.784254707	42.68147835	0.201663071	-0.384093293	-1.289304499	0.172383928	72.31702363	-3.64756388	-0.522279387	90.37962187	0.174345551	0.254535984	7.045221891	-1.015703953	-0.319417965	74.91426661	0.176	3	4.300414136
16	-1	-1	0.182358864	-0.797806843	70.21289668	-0.13103749	0.097019098	-1.618850194	-0.061811498	126.4426585	0.01081049	0.080746684	116.832046	-0.011235529	-0.000270792	-1.014233895	-1.222120615	0.128978792	100.0703838	0.208	3	4.300414136
17	-2	1	0.391193452	-0.237056798	31.28965222	0.036936216	0.116321516	0.568507372	0.046287736	147.5974608	0.38595627	0.176210706	-41.80328588	-0.070670302	0.144844517	20.16194713	0.65127319	0.168746163	115.7589982	0.192	3	3.281905475
17	-1	-1	1.464054957	0.181175323	80.68783992	0.117436888	0.549012413	1.138663956	0.541337832	122.5433617	1.217648463	0.394738492	25.15276928	-0.112455758	-0.15345567	-22.83676158	nan	nan	nan	0.208	3	3.281905475
19	-5	0	-1.495726319	1.272267321	69.34673362	0.293978339	-0.424018167	-0.65268601	0.817286446	181.2958087	0.143507263	-0.163164123	21.03502844	0.087560715	0.07991175	-10.96918156	-0.139082379	0.25386198	143.3717966	0.24	2	2.973098445
19	-4	1	-0.338816009	-0.556519191	90.22809006	-0.036174398	-0.242819825	-0.184699567	0.223398308	145.4249862	-0.005128364	-0.345874815	68.37330545	0.152920117	0.058395563	-12.94268471	0.141547962	0.697938006	116.6623606	0.256	2	2.973098445
19	-3	2	0.246597864	0.85922831	54.92527113	0.120501164	0.077642142	0.230776375	0.813998719	124.0180799	0.041764159	-0.735658101	36.26587956	-0.031982317	0.059345206	-2.099454971	0.159772997	0.528859415	86.31859525	0.176	2	2.973098445
19	-2	3	0.464174572	-1.313758422	3.983837613	0.059924365	-0.038284092	0.181805352	0.498697043	82.19133745	0.055254712	-1.191801325	49.32907258	0.033526023	-0.067229493	4.707367377	0.195505962	0.41438947	87.74621238	0.128	2	2.973098445
19	-1	-1	0.075682941	-0.210138285	38.83032963	0.116081689	-0.03406042	-0.170236568	0.118022197	106.8916821	-0.987792078	-1.023214503	77.17598202	0.00050481	0.013936891	-3.845275065	-0.20028182	-0.01869032	60.19642822	0.176	2	2.973098445
20	1	0	-1.544111394	1.316692073	30.52619807	0.078841787	-0.114430665	-0.156462407	0.736986114	106.9890407	1.18526077	0.000687648	20.26815333	-0.201997211	-0.010664957	-0.209338963	0.233787864	0.408064332	96.06007183	0.16	3	4.126507504
21	-4	0	-2.595748554	1.089743144	46.6088641	0.042054047	-0.300166313	-0.805273636	0.975720953	164.4359954	-0.588471725	0.234331929	-6.067524393	1.193247783	-0.257693051	-7.250236496	-0.422765874	0.740334371	131.0035987	0.224	1	1.821062656
21	-3	1	-1.249417549	0.813758573	66.74701344	0.423171871	-0.557970193	-0.482003212	0.712480529	130.657245	-0.597767412	0.187445692	-21.17063278	0.130904441	-0.014879604	1.863602443	0.265720881	0.073924983	80.69088243	0.208	1	1.821062656
21	-2	2	0.063662917	-0.37026061	27.02030952	0.059706957	-0.035667999	0.273592619	0.201496516	77.49470692	-1.050374286	-0.292269315	10.14745679	-0.889865887	-0.02873564	-11.12432764	0.193720906	0.344301921	64.62131894	0.176	1	1.821062656
21	-1	-1	-0.186451154	-0.577500445	39.98274334	0.447238829	-0.082230342	0.136016366	0.415563168	62.65875196	-0.754871904	-0.180070716	30.53964068	0.382859103	0.166224517	14.79870606	nan	nan	nan	0.24	1	1.821062656
23	-4	0	-0.369079326	0.136882717	107.1203599	-0.02942822	-0.284202227	-0.191572809	0.132978614	334.0339992	0.133802664	0.061138299	-12.06095626	-0.049982217	0.005342472	-0.751061559	0.181735342	0.201647803	233.4069797	0.224	1	2.009987936
23	-3	1	0.276762024	0.012640855	81.12348535	-0.054958575	0.15024146	0.259614179	0.298163855	213.3765951	0.250666475	0.127995659	-9.628952169	-0.019175413	0.008849156	-12.77248252	0.242571551	0.532972681	138.9493966	0.224	1	2.009987936
23	-2	2	0.413862573	0.432980872	80.50202943	0.287237417	0.175036178	0.251988098	0.546128234	135.869794	0.365193272	0.212597136	-12.45749259	-0.048606535	-0.018915346	-5.834207433	nan	nan	nan	0.224	1	2.009987936
24	-3	0	1.099087166	0.309144314	111.3053867	0.102715434	0.676093198	1.161535112	0.345625525	528.6178951	0.034575716	0.023179824	12.0120397	0.006744774	0.054413647	-35.37306267	0.482533642	0.267955925	419.100321	0.256	3	1.325233612
24	-2	1	0.836492835	0.302442276	37.90508567	0.122136449	0.326824922	0.467462528	0.266502014	416.0742586	0.035623562	0.014384712	-1.119553139	0.041258906	-0.016879191	-18.66571974	0.133428614	0.154029316	382.4343759	0.128	3	1.325233612
24	-1	-1	-1.240929567	-0.086783572	142.8000153	0.033283926	-0.743461778	0.114255198	0.148467909	367.6591031	-0.079144012	-0.041620916	-27.75916154	-0.064724036	-0.038918136	5.506384034	0.71809425	0.136584324	216.2345742	0.288	3	1.325233612
25	-8	0	0.152790341	0.029762059	39.65731708	0.074938715	0.057673708	-0.073987448	0.263935731	113.3593461	-0.150699935	0.560588329	-36.92169214	0.069361112	0.193758428	-36.51025493	-0.409336941	0.353725306	85.58256525	0.192	1	3.193977958
25	-7	1	-2.452312251	0.830051483	33.77840629	0.10492531	-0.247601461	-0.747738158	0.525545882	85.45581085	-1.278170982	0.396922152	15.3394302	-0.467654984	0.294016948	-30.14003228	-0.296588196	0.357982035	82.67951693	0.208	1	3.193977958
25	-6	2	-1.711224126	1.157320376	37.6430413	0.091500727	-0.227097029	-0.394129101	0.437897434	83.25924682	-1.15421122	1.519968903	-39.60044751	0.563238563	0.034933698	-6.251160219	-0.279191969	0.097034844	73.21786868	0.24	1	3.193977958
25	-5	3	-1.026036364	0.527629364	45.39877127	0.244306818	-0.359092329	-0.353361148	0.146304899	75.20152235	-1.765793736	2.089371741	30.70478364	0.314315113	0.029015563	14.00878805	0.38984188	-0.002103233	63.39786792	0.192	1	3.193977958
25	-4	4	-2.310100086	1.063089175	24.72017503	0.489021782	-0.290294445	-0.198407437	0.243899228	70.52043572	-2.881073801	0.53730402	69.76954944	0.225980204	-0.262103873	-0.787500783	-0.000410046	-0.213338568	75.53234721	0.112	1	3.193977958
25	-3	5	-0.692962585	0.142986482	18.24456863	-0.39263645	-0.140206612	-0.027362019	-0.288525127	80.56899085	-2.05034299	2.501987557	78.99139179	-0.030820141	0.059946682	-18.68561333	0.034433595	-0.017441695	81.53182418	0.176	1	3.193977958
25	-2	6	-0.787570253	-0.402545066	22.57646787	0.126576567	-0.176437775	0.001031133	0.041800064	82.86774576	-1.747822478	2.057825198	167.1238442	0.000202506	0.046268388	11.70873501	nan	nan	nan	0.128	1	3.193977958
28	-3	0	0.421056869	0.706894572	48.76628987	0.228125468	0.140677251	0.368547871	0.558046861	161.8861672	-0.129916486	0.341511563	-49.28549942	-0.118779991	-0.033519044	3.186607251	0.139418885	0.308125525	114.4820292	0.224	1	1.62294943
28	-2	1	2.98570329	-1.311993122	18.83445078	0.048016104	0.013913529	0.125049592	0.329054352	111.5911389	0.06832861	0.281792363	8.211005473	0.064059	-0.197909577	1.35503377	nan	nan	nan	0.208	1	1.62294943
29	-2	0	-0.161263539	-0.429672207	57.45196281	-0.028212603	-0.085119454	-0.061780684	0.031838395	233.2079604	-0.498071351	-0.125326965	176.3666833	-0.008444125	-0.072088944	19.62532722	-0.051368485	0.179303515	220.8115756	0.224	3	5.388063359
29	-1	-1	-1.177486802	0.219122915	150.8538008	0.195852714	-0.782543749	-0.202594791	0.225376592	268.7475175	-0.162299903	-0.180788908	126.4957549	0.073914355	0.057804311	-8.440943174	0.605036683	0.033446884	145.9766698	0.224	3	5.388063359
30	-4	0	0.935176353	0.183549828	106.7361627	0.144561803	0.546958137	0.858602419	0.343842227	329.7942553	0.097249637	0.035783603	-19.12839363	0.037592036	0.002851848	0.476552437	0.339211472	0.261386796	226.9461414	0.224	1	1.815931773
30	-3	1	0.493216638	0.402612949	99.94660154	0.088281591	0.328627929	0.325011804	0.307918846	205.3742822	0.47555964	0.109540921	-20.00790865	0.054329416	-0.005745102	3.556772715	-0.194721955	0.125643397	120.6327454	0.24	1	1.815931773
30	-2	2	-0.869840576	-0.411714728	41.92705484	0.073523981	-0.260902404	-0.288698804	0.161534571	109.5881721	-0.522696725	-0.033954951	14.18067651	-0.167266099	0.105615452	-13.50253844	nan	nan	nan	0.192	1	1.815931773
31	-1	-1	-1.963182237	-0.127510056	84.59243411	-0.182701146	-0.773840175	-1.419935125	0.124962061	110.1550167	-0.20194703	-0.057798124	198.5409941	0.023727137	-0.116053817	-5.079366458	-0.266752476	0.224169745	57.12048677	0.24	3	6.996987385
32	-2	0	-1.204564059	-0.293003441	78.11802113	-0.03235642	-0.520699431	-0.631903932	0.37320084	142.0840689	-0.678288788	-0.463716438	154.9733752	0.067704234	0.049539322	7.795082245	-0.025496135	0.651938178	133.8674698	0.224	3	6.268815473
32	-1	-1	1.314267952	0.006663474	139.6000187	0.048632393	0.804322	-0.083412567	0.617381852	162.6029788	-0.733961445	-0.500305203	176.6300474	-0.00602169	-0.057691886	-19.10221872	-0.991766795	0.311190655	138.0248794	0.208	3	6.268815473
33	-2	0	0.348886557	0.097443588	43.78554116	0.125591645	0.089376953	0.213982595	0.561833582	207.5538112	0.04006782	-0.199833673	7.49079548	-0.002453025	-0.04043923	12.43612116	0.082531146	0.526061483	174.1056192	0.176	3	1.154273878
35	-3	0	-0.512443289	0.460080903	10.98299864	0.06728363	-0.055620516	-0.284904091	0.207426249	194.8353064	-0.120033443	0.112449554	-47.05017803	0.004809603	-0.023023763	-4.567725958	-0.226023447	0.158581119	172.4660287	0.176	3	1.666616181
35	-2	1	-0.495760865	-0.127076541	30.46062531	0.025124962	-0.182856028	-0.249038555	0.188922058	167.968312	-0.110298293	-0.102040892	17.75753996	-0.126617745	0.019901034	24.35970585	-0.061783988	0.223353257	142.8187582	0.224	3	1.666616181
35	-1	-1	-0.288847811	-0.329741674	76.85383048	-0.101130659	-0.143712044	-0.001670462	0.183197663	143.4407978	0.155199176	0.004015977	-16.12919412	0.177432411	0.138839919	7.010784551	nan	nan	nan	0.208	3	1.666616181
3	1	0	2.292446811	0.711058185	61.46684626	0.234380437	0.508997306	1.231972386	0.764534208	126.0462358	1.123967804	1.467590788	132.0449472	-0.026153292	0.038508028	7.785125391	0.453860505	0.597474969	121.0416094	0.192	3	7.575263939
5	-3	0	-1.266133229	-0.280918516	67.0778829	-0.082021585	-0.565863227	-0.699255326	-0.405382198	461.7637271	0.038323259	-0.007424559	-5.525803447	0.021267173	-0.008725907	-10.43794086	-0.015457424	-0.366343041	407.7563834	0.208	3	0.65328304
5	-2	1	-1.412544495	-0.21377726	36.29243344	0.060383574	-0.385592888	0.005197435	-0.35793651	399.079968	-0.03116376	0.025639909	-22.17371624	-0.024853304	-0.025168228	-18.45000164	0.505359514	-0.370083959	391.8914622	0.256	3	0.65328304
6	-9	2	0.178262946	0.053078487	54.22013095	0.043256113	0.078527681	0.166653225	0.507178141	576.89922	0.163040315	0.109153829	-71.24892934	0.015199768	-0.020315857	21.04651495	0.149439908	0.514112021	530.6342054	0.192	2	4.328260869
6	-8	3	-0.057432105	0.096929686	75.45540811	0.056997932	-0.030368427	0.226725702	0.545634292	521.0151738	0.33575932	0.052127443	12.53891993	-0.003362064	0.034310241	-17.92588806	0.408216847	0.571928408	447.720861	0.288	2	4.328260869
6	-7	4	0.85826871	0.595878109	95.8691355	0.267368109	0.381323953	0.455401537	0.634337353	456.1956952	0.289941669	0.034288334	30.81926107	-0.005274165	0.002709274	-10.36009351	0.106303153	0.329359185	382.9492709	0.24	2	4.328260869
6	-6	5	0.277154512	-0.023701536	43.4603984	0.043241211	0.130028057	0.136958218	0.328298612	374.5160686	0.384688965	0.048453266	39.48760967	-0.000239897	-0.018453469	-26.00146341	0.102763791	0.307644166	335.9691923	0.192	2	4.328260869
6	-5	6	0.369729515	0.060530676	69.7332427	-0.12178398	0.237998947	0.138733416	0.314835145	334.2113687	0.275423134	0.006690187	58.25650122	-0.0089419	0.011543608	11.51846048	-0.012074244	0.479338134	287.77481	0.176	2	4.328260869
6	-4	7	0.058695952	0.02195462	42.07501444	0.037612793	0.013830468	0.015194893	0.515618965	275.8327394	0.350913427	-0.166239634	96.52327781	-0.101909367	0.034470179	15.19430917	0.040638835	0.501741026	251.4267448	0.128	2	4.328260869
6	-3	8	-0.191523201	0.273733789	53.44751842	-0.00847163	-0.10764088	0.061330849	0.517859511	246.9059329	0.508961784	-0.367013537	38.81337998	-0.023603992	0.046603254	3.099561779	0.372607317	0.535481378	212.4374399	0.24	2	4.328260869
6	-2	9	0.196616136	0.031345987	13.35659918	0.05039921	0.030648646	0.388543432	0.543224035	212.9116449	0.611874831	-0.203102616	81.54303097	0.035157363	0.101483894	5.569714639	0.426490017	0.483877721	213.4573743	0.128	2	4.328260869
6	-1	-1	0.102230524	-0.098836676	70.39565088	-0.03778896	-0.003500307	0.431693025	0.474142072	213.1963865	0.564600589	-0.266517847	77.3378966	-0.12071595	-0.074279952	18.02258121	nan	nan	nan	0.24	2	4.328260869
8	-8	0	-0.936327954	-1.515730425	51.0817601	-0.105892391	0.029473942	-0.588346776	0.127765843	268.2526609	0.229248912	-0.231835712	37.88067341	-0.036189183	-0.022324717	19.52471282	-0.595330316	0.35357541	279.9891831	0.112	3	2.490920733
8	-7	1	-0.837096074	0.089335267	31.9726759	0.141847806	-0.211188258	-0.565420856	0.402389557	307.766264	0.041279515	-0.089330254	48.62675075	0.013070493	0.021922917	-9.645986073	-0.356278963	0.279905969	291.8482304	0.192	3	2.490920733
8	-6	2	0.023073828	0.173843747	40.55570791	0.043721983	0.017057119	-0.284305304	0.195709222	302.0758175	-0.026916263	-0.221193467	70.34824511	-0.04495396	0.024682617	-8.866821911	-0.334416489	0.116179808	276.7371075	0.192	3	2.490920733
8	-5	3	2.963569066	-1.434547786	50.01947108	-0.14578715	0.076908164	-0.241685392	0.090350126	281.5937671	0.248792246	-0.132288256	43.68237369	-3.62E-05	-0.031678354	6.960838011	-0.279811184	0.373682959	301.7276089	0.16	3	2.490920733
8	-4	4	-0.807944495	0.123424559	42.56115475	-0.064377349	-0.31577615	-0.217297872	0.432866554	334.1239427	0.104209364	-0.037280665	65.71082824	-0.058517056	0.033993971	14.0558355	nan	nan	nan	0.256	3	2.490920733
9	-15	0	-1.419860315	-1.087162444	104.1369844	-0.202789383	-0.465225454	-0.657839789	-0.18674293	185.4035294	-0.822702264	-0.897264047	-57.44254216	0.03582071	0.077965124	-22.47346895	-0.205385688	0.295902753	138.9189375	0.24	2	7.627360585
9	-14	1	-0.319181925	-0.643379644	55.57927425	0.029604155	-0.117173747	-0.308880767	0.258081496	136.6887256	-1.341608806	-1.283842527	-26.01251394	-0.047661127	-0.013305312	-3.984787019	-0.542962113	0.426510293	106.3910452	0.192	2	7.627360585
9	-13	2	-1.318852615	-0.834861642	81.1592656	-0.132832726	-0.632639795	-0.771909739	0.339173736	111.4176501	-1.238990344	-1.642458111	72.40202602	-0.01929895	0.011733803	-8.468747514	0.076419276	0.805386825	112.6460022	0.208	2	7.627360585
9	-12	3	-0.611042677	0.007092504	20.0648532	0.062575845	-0.146814058	0.030300413	0.836275821	112.7541261	-2.64276016	-0.929345318	-38.94941885	0.07581241	-0.051298737	6.21718118	0.010203936	0.724879015	107.9764226	0.144	2	7.627360585
9	-11	4	-0.505030713	0.142114315	71.57859822	0.333287029	-0.206940056	-0.211524474	0.698121963	93.05626583	-2.512877981	-2.114690644	121.8982322	0.116995965	0.026018935	8.286393862	-0.262225642	0.195948187	66.03580366	0.24	2	7.627360585
9	-10	5	-0.784253153	-0.826076864	69.15889158	-0.04505559	-0.256989386	-0.348601222	0.17363311	79.18571672	-1.288491205	-2.368291188	202.2972767	-0.066639169	0.147535814	11.17564934	-0.100519763	0.641023041	91.29395732	0.176	2	7.627360585
9	-9	6	-0.65730434	-0.524869476	64.84286812	-0.025517175	-0.298123448	-0.33705058	0.410220033	151.4284735	-0.453174656	-0.76864677	204.3591212	-0.103812501	-0.058802525	-9.756923438	0.002198443	0.529290737	160.8960368	0.256	2	7.627360585
9	-8	7	-0.080100537	-0.101934529	71.718803	0.062540018	-0.034633671	0.00382862	0.492771853	173.7521894	-0.257566373	-0.889305356	183.9641471	-0.058478104	0.075157955	5.241406885	-0.032745105	0.494528303	157.4648532	0.24	2	7.627360585
9	-7	8	-0.274650969	-0.198515071	53.8464762	0.059391055	-0.15986646	-0.036495764	0.485523245	157.0804414	-0.633653137	-1.130299463	131.9597926	0.181578417	-0.002112385	14.37599812	0.157201209	0.452809852	149.8205639	0.192	2	7.627360585
9	-6	9	-0.017429637	-0.191260041	77.14742056	0.076605315	-0.009327092	0.138463982	0.429542498	160.0237988	-0.399557562	-0.9116585	185.9869453	0.026111917	0.115417776	8.031540191	0.101337199	0.438449708	135.9293458	0.208	2	7.627360585
9	-5	10	0.06631935	-0.08662083	36.28311334	0.046123379	0.016178859	0.092933449	0.439703982	133.2602611	-0.615928444	-1.654020247	138.7281256	0.174330953	-0.198840736	10.42140207	0.060907351	0.421442242	118.2606846	0.096	2	7.627360585
9	-4	11	-0.258733267	-0.510237248	88.3299139	-0.016466138	-0.174090369	0.001057034	0.286870128	101.6267929	-0.702138147	-1.890485538	186.4530385	0.028581087	-0.086356013	10.88343011	0.244621015	0.465147082	84.30022051	0.24	2	7.627360585
9	-3	12	0.068075169	-0.420639344	135.6521148	-0.020370068	0.024337089	0.251132119	0.362977451	100.1664188	-1.053898508	-2.528593737	148.1565554	0.042308352	0.18155828	13.91801986	0.263234212	0.924171443	74.43148956	0.32	2	7.627360585
9	-2	13	-0.025687515	0.062038413	29.91472076	0.061267307	-0.043409332	0.086069491	0.54572025	98.18237782	-0.874316228	-2.279972268	98.00272586	-0.02908965	0.06369635	4.589554598	0.080347904	0.412660772	91.01240673	0.144	2	7.627360585
9	-1	-1	0.174384053	-0.278358263	30.40488014	0.051480988	0.056169856	0.077123688	0.424483327	86.75698035	-0.438223331	-1.352467641	138.3213215	0.619189229	1.01262396	-101.1296185	nan	nan	nan	0.096	2	7.627360585
13	-3	0	-1.563920569	-0.412177677	77.8991939	-0.147066903	-0.695401192	-1.072923177	0.040299373	461.6005242	0.15146559	0.236073525	38.91812578	-0.006630885	-0.013792009	0.401682739	-0.357439629	0.134141001	409.7875577	0.224	3	4.234453537
13	-2	1	-0.92267189	-1.392693491	6.113572538	-0.017322556	-0.012220467	-0.336257268	0.163042611	406.7771735	0.135146319	0.290740349	13.03288594	0.035782322	-0.01444461	5.703066465	-0.31879437	0.223023142	407.0391395	0.096	3	4.234453537
13	-1	-1	0.718132159	0.310318649	96.84496876	0.064009542	0.411497463	-0.56559742	0.273102125	419.9622327	-0.029608117	0.248164637	45.17901836	0.000359021	0.001478097	7.078793343	-0.626213679	0.18760796	241.9708093	0.16	3	4.234453537
15	-2	0	-1.702837691	-0.513552986	112.2709148	-0.178683382	-0.870085865	-1.643468936	0.734957694	505.61863	0.018642143	0.03743272	0.410246016	-0.001683483	0.02580586	-5.801518681	-1.052506304	0.927284464	480.8355426	0.336	3	0.933371655
15	-1	-1	-1.095984029	0.008221999	109.9353031	0.035484143	-0.610743662	-1.023933779	0.971295714	489.0562226	-0.14929989	0.045215739	-24.64503533	-0.051852638	0.000332411	-14.1213052	-0.222948037	0.685932624	262.5894392	0.256	3	0.933371655
16	1	2	0.358267455	0.066267231	50.71274646	0.028200823	0.187565298	-0.61708185	-0.727235926	435.6896253	0.240190611	-0.516257105	73.5814821	0.027260912	-0.03104903	-1.882831336	-0.90013868	-0.859692289	436.1728125	0.176	3	8.075737412
16	1	-1	0.560951308	0.163101369	110.3352166	0.245148975	0.362262128	-0.87953013	-0.966910085	455.2341368	0.347842645	-0.447667289	116.1713397	-0.063431172	0.000314265	-4.985718192	-1.190627077	-0.596215354	302.8937262	0.256	3	8.075737412
17	1	4	-1.485467867	-0.620258637	79.60430265	-0.274126277	-0.555714482	-0.514685924	-0.015055666	201.7210896	-0.997915404	-0.236075446	62.84277791	0.059436396	0.019587322	12.52454819	0.013248679	0.483370317	183.7211254	0.192	7	7.485993283
17	1	5	-0.614900965	-0.222148112	39.61778709	0.054902197	-0.169645193	-0.005304843	0.51336651	181.5461906	-1.462194667	-0.20369522	-17.41944231	-0.001542382	-0.022832862	-21.57281732	0.013494193	0.49518315	168.9054057	0.192	7	7.485993283
17	1	6	-0.373852237	-0.161659636	46.41433271	0.022579991	-0.138288609	-0.020476704	0.523264505	172.7777749	-1.473026699	-0.546890074	112.3784212	0.067360182	0.063133659	19.32234219	-0.164005106	0.592603113	159.6661051	0.208	7	7.485993283
17	1	-1	-1.289000473	0.268708175	126.0590013	0.125365612	-0.772096812	-0.457334505	0.447550827	206.9531187	-0.822071348	-0.320586862	179.661178	0.034332674	-0.024396968	4.856416995	0.37933371	0.12813752	100.4527309	0.208	7	7.485993283
18	-2	0	-0.854663234	-0.058971646	31.18361076	-0.000489446	-0.211069742	-2.290343705	-0.881964201	305.3772133	0.862149464	-0.175950977	27.4177811	0.002853786	-0.075286516	12.92807859	-2.203648267	-0.970452681	308.2083881	0.144	3	5.013514463
18	-1	-1	-0.151839627	-1.005145605	55.98357945	-0.124280033	-0.041074819	-1.675810743	-1.092785413	307.6405341	0.818903398	-0.25621461	104.4626609	-0.109278971	-0.095090562	7.222614048	-0.85062926	-0.642351888	164.7261793	0.24	3	5.013514463
19	1	0	-1.941539964	0.238799837	97.45216339	0.077535382	-1.092811369	-1.522426692	0.272607707	331.4763788	-0.29841023	0.204749068	-73.72915872	-0.01982287	0.04854008	1.045442994	-0.497804308	-0.106994735	223.5930167	0.24	3	4.210464376
19	1	1	-0.743853586	-0.366471503	13.47847212	0.002995489	-0.121787259	-0.494770283	-0.067505316	219.1551927	-0.14635834	0.249354599	-122.5348277	0.045410267	-0.05167001	-6.259830877	-0.416489553	-0.034549448	184.7738753	0.208	3	4.210464376
19	1	2	-1.197590014	-0.461967773	59.70243973	-0.237963276	-0.537498422	-0.472372945	0.025521481	169.3456231	-0.619057965	0.010583858	-94.9015976	-0.068394917	-0.052446218	11.10971097	0.055096633	0.431716242	124.97615	0.176	3	4.210464376
19	1	3	-2.070674695	0.894328764	46.48503861	0.315198456	-0.317986748	-0.292540041	0.771472182	111.3513707	-1.545167173	0.485450872	-33.82227007	0.005830651	-0.049121083	13.01441732	0.027842252	0.203813099	82.50160147	0.208	3	4.210464376
19	1	4	0.627005916	0.039386343	12.38040079	0.014068922	0.034481104	-0.274801221	0.14999713	80.71124403	-1.926625926	-0.085472126	-26.84473169	-0.033421062	0.097743702	-0.085921271	-0.654834328	0.108265176	81.35364919	0.144	3	4.210464376
20	-6	0	-0.378562341	-0.028602021	71.18658866	0.004931695	-0.184053383	-0.189357369	0.310657463	227.2957658	-0.405211395	-0.299471668	77.36626294	0.115912652	-0.032048007	5.518407594	-0.048014502	0.353516259	178.0352338	0.176	1	3.351569742
20	-5	1	0.032175447	-0.330752861	38.23585961	-0.001310444	0.013666197	-0.043054447	0.353134998	176.9517062	-0.259768158	-0.509165601	77.95767296	-0.062721406	-0.066632072	11.68114212	-0.131428585	0.43763424	158.8993574	0.144	1	3.351569742
20	-4	2	-0.278525711	-0.001018372	38.47204517	0.10671806	-0.049625871	-0.177071524	0.434508897	153.6276325	-0.48202056	-0.515559134	45.82421645	0.010114539	0.03306284	-15.79125958	-0.142489369	0.368911968	122.9611399	0.224	1	3.351569742
20	-3	3	-0.095661319	-0.262336531	15.67968992	-0.001170286	-0.00946387	-0.141924432	0.380188912	121.8279549	0.135969183	-0.148585236	31.83194512	-0.090906065	-0.07784987	3.427558121	-0.125477374	0.40355272	117.1473731	0.128	1	3.351569742
20	-2	4	-0.126571487	0.219789835	24.00329156	0.072746083	-0.019738554	-0.122277253	0.396119872	116.5317277	0.236932077	-0.574950017	75.12871103	0.171817761	0.154478658	-11.28334072	-0.105080096	0.265216468	103.9643786	0.144	1	3.351569742
20	-1	-1	-0.21107646	-0.100996102	48.3705703	-0.010074171	-0.06593855	-0.107094066	0.262880312	103.9892486	0.022926046	-0.633674036	46.49737911	-0.267490323	-0.021492429	3.978952932	nan	nan	nan	0.208	1	3.351569742
21	1	0	0.686902249	1.122564158	28.58340287	0.137579956	0.123848087	0.515269341	0.889707306	127.7531966	-0.483109692	-0.208807958	29.43728942	0.066606871	0.079279996	-10.47536592	0.211587653	0.691784853	113.5266228	0.224	4	2.246904122
21	1	1	0.152495169	0.458678969	36.88052469	0.119696211	0.070955852	0.198910838	0.73711003	114.5611565	-0.668212057	-0.154014512	23.47925929	0.089089705	-0.091515494	-8.291233281	-0.107217968	0.605117821	87.87747025	0.208	4	2.246904122
21	1	3	0.400485568	0.220134701	13.65106889	0.070249745	0.021053957	0.260933782	0.543720798	109.3764171	-0.602515322	0.401450073	-11.64165519	0.06916946	0.044226759	-4.099769831	0.120161781	0.513941679	100.7143698	0.128	5	1.79040176
21	1	4	-0.152731026	0.279732334	22.55392584	0.03555151	-0.028085103	0.098917819	0.517550646	99.18011037	-0.582778729	-0.323614805	29.60632764	-0.119749998	-0.219043028	-4.25924589	nan	nan	nan	0.224	5	1.79040176
22	-2	0	-2.641466336	1.161386959	30.93667787	0.133275282	-0.161104712	-0.328251947	0.888729355	168.5077834	1.729264764	0.29677297	10.41693223	-0.138618245	-0.079360856	-9.415735515	0.074234961	0.55600236	165.1113111	0.208	3	3.727404981
22	-1	-1	-1.692681444	0.272103202	52.93927068	0.070104965	-0.486961921	0.179110889	0.524445271	176.4001318	0.748783348	-0.295695813	18.62194137	0.001965827	0.086701621	-26.78101416	nan	nan	nan	0.272	3	3.727404981
23	-4	0	1.037113157	0.403398305	50.82128421	0.236764468	0.392123986	0.758837044	0.76653218	191.7551184	-1.711613323	-0.701369959	64.67375866	-0.044626729	-0.019833963	-3.139128856	0.04728501	0.406185757	162.5003191	0.208	2	5.941904658
23	-3	1	-0.239084132	-0.188130448	43.72273561	0.037430364	-0.107488109	-0.012916099	0.432901765	159.3535695	-0.673194494	-0.137076597	42.60531169	-0.039864669	0.00786949	-12.37401798	-0.055720148	0.557079497	130.4365136	0.144	2	5.941904658
23	-2	2	-0.502106574	0.228876993	126.5127844	0.127274937	-0.514919867	-0.079630675	0.535151417	122.6690814	-1.417249876	-0.260035682	21.50523485	0.033413476	-0.091668022	-12.1013882	-0.420467551	0.458673728	39.79869684	0.352	2	5.941904658
23	-1	-2	-1.089731553	-1.221861589	6.638599395	-0.001242947	-0.004167834	-1.05001126	0.704918326	58.55513758	0.911051793	-2.402320218	106.6262856	-0.116154178	0.221387181	1.049648138	-1.015023653	0.669269199	76.37086744	0.128	2	5.941904658
24	-6	0	-0.70210438	0.088748537	61.27515088	2.05E-05	-0.297901597	-0.351029621	0.224041466	338.8815744	-0.106323428	-0.002860396	-60.80230716	-0.014564082	-0.055742708	6.577766212	0.008880497	0.208536025	286.7507714	0.24	1	2.716160377
24	-5	1	-0.036458212	0.150347825	79.68054638	0.111441859	-0.011135035	0.083152121	0.218738412	284.5640238	-0.076685284	-0.000628937	45.33662382	-0.01352692	-0.04473137	-20.71183167	0.122044676	0.150023702	215.5394282	0.224	1	2.716160377
24	-4	2	-0.09613497	-0.378026444	38.23834114	-0.026591184	-0.033340885	0.147470221	0.226808691	207.5593546	-0.411527679	1.664415402	145.837191	0.087496989	-1.153747502	-140.3267709	0.118649259	0.458477951	184.9550362	0.16	1	2.716160377
24	-3	3	0.037502064	0.614131792	45.27811519	0.113055057	0.006109269	0.103398998	0.511831888	181.6462037	-0.862788195	-0.010846076	-6.392310063	-0.024601297	-0.030095721	4.999093078	0.153407492	0.38426387	140.7845534	0.208	1	2.716160377
24	-2	4	0.434672614	0.965710697	50.72572188	-0.102087587	0.135891224	0.212264673	0.426852284	133.3208332	0.309156578	0.153840653	-11.43928363	0.047571875	0.060349072	-1.171022552	0.09325978	0.463792355	93.04533911	0.176	1	2.716160377
25	1	0	-1.432374882	-0.20922775	70.31794682	-0.102326684	-0.684651905	-1.697887783	0.286715888	437.7939058	0.025708311	0.053360787	60.98659044	-0.031291719	-0.004563738	2.05166889	-1.196551106	0.072529038	393.6839333	0.192	4	2.30936342
25	1	1	-1.55557014	0.025618689	53.78080084	-0.000641875	-0.519460312	-1.12464637	0.085601671	383.7279554	-0.05683552	0.066697733	63.87609451	0.015423371	0.032607189	-14.50247959	-0.629432908	-0.026989843	348.514068	0.144	4	2.30936342
25	1	2	-0.884351419	-0.30910283	31.13918061	-0.058565888	-0.187589925	-0.595427383	-0.021743847	348.3107972	-0.071118551	0.001334774	71.25954221	-0.015335673	0.019817871	-1.23564649	-0.404596681	0.017683484	332.5406437	0.16	4	2.30936342
25	1	3	0.841893358	0.010984437	62.32419816	0.01952744	0.175972589	-0.333461405	0.047246742	355.6464873	-0.007119154	-0.005930541	54.59013267	-0.010066581	-0.009403583	-4.562242319	-0.79209322	0.100136248	348.7570294	0.192	4	2.30936342
25	1	-3	-2.089446119	0.749707719	37.77237289	0.125472427	-0.383372542	-0.799298171	0.111232283	350.4240873	0.008249954	0.031711466	63.40817728	0.070620231	0.041230891	9.047262272	-0.388752592	-0.11508623	347.3543386	0.16	4	2.30936342
25	1	4	-2.089446119	0.749707719	37.77237289	0.125472427	-0.383372542	-0.43415926	0.524562585	87.27318387	-2.297148297	0.446435519	-53.55468417	-0.232096619	-0.241564248	-17.86143057	-0.09572773	0.045133113	77.99496108	0.16	7	5.348064552
25	1	5	-0.851840685	-0.15937661	24.73198689	-0.051431263	-0.155971877	-0.220679885	0.037671565	83.00457011	-2.318337448	0.429195925	18.04034325	0.248269457	0.212279851	-17.99419899	-0.135599814	0.139574358	75.79811071	0.128	7	5.348064552
26	1	5	-0.47271298	-0.254839701	44.01432993	-0.032392168	-0.167153648	-0.136904926	0.037532928	112.6504981	-0.975562672	-0.096560598	91.609603	0.427839604	0.134879336	-29.67560175	nan	nan	nan	0.192	3	3.985680552
27	-2	0	0.783900634	-0.176142671	64.27902818	0.091087887	0.313183714	0.239115045	-0.093796932	254.1568932	0.052142358	0.030622727	-18.54416143	0.002674059	0.017434923	-2.13805099	-0.224767565	-0.13415918	203.3417402	0.208	3	0.665771541
27	-1	-1	-0.522665868	-0.178278917	102.8173035	0.022045877	-0.316944726	-0.327246074	0.038865016	181.7399526	-0.011928162	0.068351777	20.00363879	-0.041612816	0.024986499	15.36603549	0.151475063	0.158752427	61.37568365	0.224	3	0.665771541
29	-3	0	-1.60676253	0.637981628	77.44290623	0.148987954	-0.683225935	-0.792695546	0.518332655	165.706003	0.108439557	-0.070905708	8.340576785	0.05925215	0.010037003	-4.280467892	0.224770084	0.161147086	121.2382643	0.224	3	0.528817642
29	-2	1	-0.731140365	-0.557707062	20.8660158	-0.040398049	-0.092842242	0.303613295	0.188965443	122.9273474	-0.378671864	-0.045628935	-1.774611673	-0.135451609	-0.009461534	-1.692920975	nan	nan	nan	0.192	3	0.528817642
30	-8	0	-1.446804364	-0.124583927	93.8698535	-0.031584762	-0.718345054	-0.937885681	0.060573499	372.7910582	-0.17206834	-0.034164342	-17.30803438	-0.017226666	-0.046900164	-1.296938417	-0.133582955	0.03737267	299.4190854	0.272	1	1.746211335
30	-7	1	-0.249704067	0.084981812	45.01052893	0.010611071	-0.105013667	-0.043629465	0.125210966	306.5928991	-0.074010998	-0.011158311	9.719959872	0.009435091	0.012848432	-10.41830155	0.049508506	0.134384327	268.6609333	0.112	1	1.746211335
30	-6	2	-0.241308853	-0.310367336	47.51002519	-0.029039825	-0.108386204	0.024066683	0.196600575	249.5880638	-0.209982647	0.039184514	-21.9895953	-0.033118273	0.009295262	-5.024288488	0.111730334	0.325101005	211.3485823	0.224	1	1.746211335
30	-5	3	0.363114683	-0.144640442	38.80835304	0.003931266	0.113174419	0.0981804	0.363164283	207.5917369	-0.244946312	-0.135146565	40.63289982	0.045000656	0.034910565	-10.35429896	-0.134471985	0.450661454	182.0344745	0.208	1	1.746211335
30	-4	4	-0.4784121	0.555409713	48.46331728	0.120905805	-0.159075175	-0.227268108	0.526151884	181.9458469	-0.407407852	0.098535119	-16.41744046	-0.015175862	-0.105769764	21.40582496	-0.073092351	0.380952734	145.1526664	0.176	1	1.746211335
30	-3	5	-0.414119575	0.097359931	60.74334346	-0.011388096	-0.218574735	-0.134175656	0.418728715	143.4012905	-0.529839086	-0.138859125	0.920219819	0.191529677	-0.048949516	-0.841202708	0.151077974	0.561528421	93.85959593	0.224	1	1.746211335
30	-2	6	0.407383044	0.875823537	20.72595384	0.139172515	0.060757647	0.163604939	0.54462927	92.37389984	0.14575885	-0.246136903	-23.10170762	-0.139832402	0.117579383	-8.005908002	0.043862688	0.236752415	78.48016572	0.16	1	1.746211335
30	-1	-1	0.149485774	-0.056352708	61.56224558	0.023704963	-0.018129005	0.131496895	0.240636698	75.88086022	0.462370888	-0.169544774	-8.877737611	0.171738246	-0.239454729	24.65346803	nan	nan	nan	0.256	1	1.746211335
33	-5	0	-0.647005012	1.182510198	63.62492428	0.317000831	-0.2122667	-0.300329063	1.020499141	356.3643225	0.055142482	-0.037340974	34.86289119	-0.011512016	-0.048535658	-16.76075948	0.017294746	0.703620251	297.2974514	0.224	3	1.872186585
33	-4	1	0.198995831	0.597174478	43.99584143	0.177091617	0.002477772	0.012516927	0.730786693	292.9252018	0.013546843	0.090779378	15.06254376	-0.031095104	0.030843275	14.94415622	-0.012081558	0.614779905	254.3539228	0.176	3	1.872186585
33	-3	2	-0.029444832	0.993791789	65.32020825	0.319265748	-0.22848771	-0.010595467	0.658796022	249.8246172	0.000518709	0.285572409	2.353893529	0.024586057	-0.029441621	-16.24630743	0.10922739	0.318040857	189.0270812	0.224	3	1.872186585
33	-2	3	-0.105595356	0.080561916	36.97290741	-0.0159635	-0.055581806	0.109858549	0.311010699	184.1215796	-0.346142469	0.279308103	13.85685691	-0.023929375	0.044172449	-3.978981769	0.138549634	0.461520761	156.8188846	0.208	3	1.872186585
33	-1	-1	-0.066455434	0.365873851	29.59325432	0.021012291	-0.051022093	0.136812383	0.484642247	157.1684102	-0.213297496	0.318171021	68.44046535	-0.027894537	0.039983832	-5.587069931	0.100988196	0.347317672	81.78354544	0.176	3	1.872186585
36	-5	0	-0.31691782	-0.234242686	57.45311892	-0.008236159	-0.109071124	-0.095916269	0.084419717	409.8745589	-0.354642103	-0.060497963	-83.30038496	0.018220343	-0.007037769	-24.04169767	-0.056280099	0.085455431	348.4411554	0.224	3	6.545993419
36	-4	1	-0.378825379	-1.008790697	12.4691658	-0.042941984	-0.027255165	-0.049776768	0.081091533	338.4160267	-0.445686879	-0.182561543	-32.18368301	0.040129388	0.016709037	-21.02276503	-0.174562634	0.063149392	327.6173778	0.336	3	6.545993419
36	-3	2	-0.412221835	0.582830264	78.10428714	0.200998649	-0.191366179	-0.17930983	0.063714814	328.0062943	-0.513354222	-0.25632021	23.239001	0.0012546	0.020247004	-4.848189065	-0.106032728	-0.354651349	268.6915336	0.256	3	6.545993419
36	-2	3	0.072536328	-0.53246795	41.82729383	-0.06949616	0.039922169	-0.187167764	-0.396466976	274.685811	-0.852338065	-0.154561128	111.186534	-0.015578582	0.029693726	24.23804261	-0.459228348	-0.375375949	260.2630771	0.24	3	6.545993419
36	-1	-1	-0.985835859	-1.405072416	65.17808441	-0.179727435	-0.030929194	-0.477047557	-0.353867064	262.6590878	-0.673808649	-0.174126658	168.9196021	0.036526643	0.049687678	26.53506138	-0.308080682	-0.037975756	153.3691621	0.144	3	6.545993419
38	-3	0	-2.000367339	-0.336366542	46.47752304	-0.044105884	-0.533872795	-0.520712952	-0.610412991	491.81527	-0.20199582	-0.08071192	64.25141642	-0.042329226	-0.022117293	-27.24603496	0.134110719	-0.582577653	492.9331012	0.192	3	3.608813013
38	-2	1	-0.13352529	-0.663999686	41.7294743	-0.074942183	-0.050400669	0.096957511	-0.572394502	520.6175732	-0.103921123	-0.024821179	47.8723118	-0.049571007	-0.038799886	-11.87392931	0.138526292	-0.511495251	486.9688953	0.192	3	3.608813013
38	-1	-1	-1.575438614	-0.168874812	189.2004381	-0.222644413	-1.081645429	0.174465305	-0.526962167	485.3812872	-0.106447359	-0.124011032	50.33204293	0.030362036	-0.001963219	17.32502691	0.929589379	-0.153513362	326.4229182	0.304	3	3.608813013
41	-5	0	-1.280883364	-0.273397092	83.12499429	0.027738712	-0.613342177	-1.066782709	0.229593954	394.356563	-0.011046174	0.028514599	30.3727321	0.00537013	-0.023416255	-14.28881449	-0.386091108	0.334294885	336.3307489	0.224	3	1.291920896
41	-4	1	-0.759244912	-1.269586465	7.902843439	-0.008437575	-0.059936937	-0.365281143	0.445779932	335.1361475	0.024555011	-0.003143042	24.19307273	0.039474199	0.049530009	-1.100922909	-0.308167489	0.470584018	337.2964461	0.096	3	1.291920896
41	-3	2	-0.288514717	-0.11483325	90.31921678	-0.007573371	-0.183522109	-0.291869371	0.483840833	338.3846105	0.031012177	-0.023412995	24.71784249	-0.051004614	0.015343246	-22.17642776	-0.064829884	0.661028549	275.4183322	0.272	3	1.291920896
41	-2	3	-0.108731166	0.12839975	53.00415941	0.064050977	-0.045230983	-0.041252688	0.683512823	274.7509704	0.314563865	-0.103577909	43.07865407	-0.021226199	0.036861105	-49.25615031	nan	nan	nan	0.176	3	1.291920896
43	-4	0	2.726158972	1.207092705	46.72917255	0.017732903	-0.000628767	0.251671636	0.895679602	122.157432	-0.203126059	0.478988586	-41.78099051	0.235423589	0.085730424	-6.785355183	0.045162745	0.519154658	99.57987671	0.176	1	2.117773855
43	-3	1	-0.033426626	-0.32851311	33.76440875	-0.010405588	0.001670778	-0.012654274	0.399030685	97.63169009	-0.602276904	0.420296363	-50.6640872	-0.104833446	0.165317968	-19.03249586	nan	nan	nan	0.192	1	2.117773855
1	1	0	0.924911443	0.56667472	73.45974489	0.155193836	0.364941009	0.326633712	0.336779944	330.8406112	-0.293601085	-0.011892463	-7.709783223	-0.013687001	0.009746377	-2.022022776	-0.22749875	0.112374824	281.2758828	0.208	3	2.882313991
1	1	1	0.15323286	0.490846993	40.47721955	0.291956727	-0.022762643	-0.512599644	0.242960442	284.4539999	-0.316510793	-0.103458032	46.79804791	-0.034480497	0.010480275	8.882330207	-0.636477164	-0.022719782	261.6795819	0.208	3	2.882313991
2	-6	0	-0.548980682	-0.045599449	63.80266605	0.093476592	-0.252903213	-0.365267429	0.299689943	228.5750301	0.282331873	0.764907766	50.63377465	0.007393791	0.007989409	-1.68915711	0.043436551	0.461850419	187.449989	0.192	3	4.637305226
2	-5	1	0.788377089	1.103763761	79.70731956	0.307548159	0.182060219	0.120664625	0.657833254	193.5591166	0.383618704	0.423615151	122.3528412	-0.01637927	-0.003346237	-7.626064678	-0.082736276	0.266295095	148.5713302	0.256	3	4.637305226
2	-4	2	0.15346279	0.743217905	74.33619628	0.203518013	0.012785267	-0.079234719	0.299387279	150.1514892	0.329633138	0.784041804	68.15104293	0.011490558	0.003755147	11.02795703	nan	nan	nan	0.272	3	4.637305226
3	-4	0	0.842909361	0.025953114	81.84432606	0.20253698	0.403931213	0.810948652	0.401516693	251.7522973	-0.394168804	-0.033346372	-14.59443055	0.019681625	0.061627354	9.952305555	0.241856407	0.360782412	178.4433824	0.208	3	3.05534892
3	-3	1	0.142455863	-0.114900566	44.22455761	-0.115893247	0.015578057	0.135136707	0.255453813	166.0237256	-0.338163142	-0.53319774	3.236213763	0.103739068	-0.144809122	-8.449112824	0.103066864	0.331537386	132.4488582	0.192	3	3.05534892
3	-2	2	0.013956213	-0.241987796	49.34359811	0.144168074	-0.015093327	0.064159867	0.226206075	134.3578861	0.13822563	-0.423425359	83.96975307	-0.011938794	-0.016077044	7.123596042	0.087995116	0.282359055	113.2823832	0.208	3	3.05534892
3	-1	-1	-1.319532682	-0.575909929	124.5858339	-0.139514668	-0.753380763	-0.154707493	0.488617934	140.2443646	-0.319308998	-0.294745174	89.35988486	0.105388559	-0.057729279	23.51144519	0.847573346	0.492529381	109.2357955	0.24	3	3.05534892
5	1	0	-1.515429115	-0.144538465	88.07789373	0.043157833	-0.77662366	-1.399226565	0.593776064	126.161025	0.451625345	-1.013042525	96.65450146	-0.20846012	0.051168874	20.88840406	nan	nan	nan	0.24	3	4.417356691
7	-10	0	-0.366104378	-0.072831697	74.36486007	0.132434374	-0.192738823	-0.093901428	0.076198905	430.3591196	0.332912572	-0.040494971	5.012963687	0.000613166	-0.011526129	-6.395689053	0.20852653	-0.040597861	359.2462732	0.192	3	4.876711793
7	-9	1	0.338758498	0.53686157	34.91306355	0.057275053	0.034043559	0.353612881	0.008129998	337.9703197	0.427562332	-0.013303214	24.05228843	0.04853407	-0.052692018	22.31609642	0.394410663	-0.090723877	315.159229	0.16	3	4.876711793
7	-8	2	0.614745122	-0.019689828	68.74700752	0.126195382	0.251637624	0.466931878	-0.026979785	306.5637677	0.366658212	0.095228482	17.28253659	-0.108952609	0.035747919	24.20526331	0.272020678	-0.141635419	252.9025922	0.24	3	4.876711793
7	-7	3	0.191553803	-0.25558465	53.33443466	-0.269975731	0.072890978	0.303022125	-0.132930227	251.2121899	0.431144111	-0.223441427	61.15522615	0.049213637	-0.206163807	-20.49304772	0.370814421	0.143358157	215.5120851	0.192	3	4.876711793
7	-6	4	0.245045628	-0.182183258	4.420418725	0.04507222	-0.008024614	0.507327039	0.081226503	216.0391211	0.304150796	-0.00653032	115.8818381	0.044137487	-0.03523443	-8.064404839	0.571567911	0.065878055	225.8706129	0.128	3	4.876711793
7	-5	5	0.981919093	-0.149566014	84.14452089	-0.121689981	0.477886696	0.51592342	0.003311203	227.2077338	0.210273479	-0.17340452	126.2315711	0.112958551	0.015322222	-12.24755185	0.037393296	0.104701023	172.8537269	0.16	3	4.876711793
7	-4	6	0.105504071	-0.470924162	33.17167146	0.025088862	0.084314138	0.111159674	0.20490509	180.8952876	0.635069974	-0.093735253	101.9577965	-0.034104928	-0.155815359	-8.995036461	0.144228215	0.277030224	176.0968485	0.16	3	4.876711793
7	-3	7	-0.140059399	-0.20461955	38.91632525	-0.016657329	-0.021613294	0.23838886	0.309637039	200.1765507	0.306917126	-0.518777894	138.7116615	-0.011942842	-0.089837386	-12.41513807	0.449982265	0.390841002	202.5062603	0.208	3	4.876711793
7	-2	8	-0.180391249	-0.125300977	71.4334104	0.019117213	-0.113575499	0.535832309	0.420292395	226.4071773	0.133259234	-0.257047961	145.6891436	-0.0297964	0.012549562	4.043888493	0.944578754	0.463436737	226.8951503	0.224	3	4.876711793
8	1	0	1.122299407	-0.092577673	75.27684498	0.06202581	0.540424868	0.93987045	0.251189377	209.3993662	-0.024933029	-0.096617614	-52.51830461	0.044296588	-0.02701493	-0.605314463	0.306866196	0.384215781	147.4455657	0.176	4	1.685620502
8	1	1	-0.715382738	0.485093309	22.56582448	0.176983315	-0.102377561	0.305672762	0.569901845	139.8533498	0.216300361	-0.072019986	15.27851825	-0.039768906	-0.2357969	2.464753751	0.538551125	0.362087592	131.1922418	0.16	4	1.685620502
8	1	2	-0.185677056	0.173977697	25.29675711	0.068529575	-0.008624209	0.565271761	0.352236527	130.6273204	0.267693333	-0.421358103	35.13379244	-0.137796018	0.003572589	12.40366806	0.752114592	0.236625851	119.5540055	0.16	4	1.685620502
8	1	-3	-0.354612978	0.282321316	25.90336901	0.078297835	-0.08519271	0.762204355	0.23567297	118.6951692	0.022266878	-0.497387972	36.95328049	-0.02987758	-0.084269734	-6.168824518	1.052389672	0.161422788	107.6888437	0.176	4	1.685620502
12	-7	0	-1.773125393	0.042509858	94.63865228	0.068520461	-0.955185333	-1.851893595	0.210799431	257.7386835	-0.165794047	0.081763144	-52.29852208	-0.021513976	0.03010954	1.841521401	-1.018967887	0.21377732	170.9646616	0.16	1	1.929080917
12	-6	1	-0.904121997	0.209107584	44.10716386	0.022667001	-0.30615248	-1.009864198	0.270156082	148.524355	0.47150466	0.055586404	-3.886736174	0.061960967	-0.015314089	10.56897808	nan	nan	nan	0.224	1	1.929080917
15	1	0	-0.825339385	1.0966642	111.5447062	0.554919945	-0.43497122	-0.637172599	0.836522585	220.3511138	-0.071856515	0.232748086	-51.63495443	0.036643089	0.007285667	-0.799303232	-0.100637777	0.09026945	118.5918654	0.384	3	1.64500968
17	-6	0	-0.996252679	0.196167524	88.14841329	0.234006209	-0.635015683	-0.793899654	0.412151306	313.8521378	0.048044166	0.263560482	-170.458452	-0.043464662	0.027810362	-14.06208289	0.013380813	0.293132898	208.9508445	0.224	3	3.083322547
17	-5	1	0.420527903	0.511764384	46.28726645	0.121345616	-0.002038646	0.080532024	0.360978688	194.3547937	0.382186249	0.228650574	-50.28493987	-0.00060183	0.036840673	-7.893219643	-0.027777819	0.225981315	156.8710864	0.192	3	3.083322547
17	-4	2	-0.035298586	-0.160514148	53.2194585	-0.011638341	-0.06172898	-0.094469201	0.237574073	148.2035938	-0.006449746	-0.094986374	15.72795899	0.069599636	0.06180861	-10.74901897	0.120875672	0.36375402	111.5750647	0.192	3	3.083322547
17	-3	3	1.15657512	0.391244808	29.8072078	0.048231779	0.213208807	0.172525016	0.416668127	107.9849091	1.913060611	-0.336586921	28.43583146	0.057191831	0.061925882	-1.943239218	nan	nan	nan	0.208	3	3.083322547
18	1	0	-0.342159358	0.537038275	71.34278634	0.237608381	-0.231944253	-0.205272195	0.301102522	282.058243	-0.244812847	-0.048007809	22.96745774	0.036624766	0.003978295	11.47024519	0.002404001	-0.022418653	226.8568551	0.208	3	2.678687579
20	1	0	-0.470089527	-0.236447688	22.12892274	0.008084505	-0.050561262	0.056839705	0.335118124	142.9229274	0.279892966	-0.231893262	9.051074148	-0.005424876	0.002329359	-1.509418669	0.199851338	0.392219717	129.9236401	0.096	3	2.244451475
20	1	1	0.446968527	1.320032321	27.08137293	0.148353415	-0.009838395	0.240262834	0.465225501	119.0215236	0.438612202	-0.255446589	-1.267117858	0.055579901	-0.001062525	2.796505036	0.299064889	0.126102128	104.644663	0.144	3	2.244451475
20	1	2	0.480047365	-0.600180761	57.40572178	-0.121444268	0.235865141	0.348303507	-0.119623864	98.60206167	0.630785658	-0.34231097	5.591611467	-0.130199071	0.075364457	-2.475094566	nan	nan	nan	0.208	3	2.244451475
21	-3	0	-1.065508717	-0.722835869	92.61856057	-0.209147278	-0.484624087	-0.911705381	-0.334959742	171.5565383	0.396305465	-0.562384874	-22.71355797	0.001019515	0.22823987	-11.91619501	-0.13536448	0.060845097	99.32814965	0.224	3	3.980777963
21	-2	1	0.144916156	-0.104751298	55.29940462	-0.017973867	0.047796863	-0.034156048	0.122401143	96.41014383	1.282623107	-0.352303277	45.91853915	0.037094427	0.103254837	-18.07043604	0.078389399	0.186289292	69.09986856	0.192	3	3.980777963
21	-1	-1	-0.178694357	0.118749585	89.70851091	0.081853863	-0.145986315	0.975113152	0.01266058	84.70407592	0.605634085	-0.593924957	129.9145258	0.052780108	0.160593574	16.13448901	1.21105332	-0.066186673	64.03244909	0.16	3	3.980777963
23	-5	0	0.956961827	0.519400439	107.2853483	0.253812438	0.516297227	0.559204612	0.576626488	351.2091967	0.316085379	0.056748756	-5.092678167	0.000755634	-0.016934615	13.86243266	0.070499255	0.33590574	253.9476996	0.224	3	4.252538657
23	-4	1	0.597472718	0.546827607	24.39597763	0.078781303	0.100778199	0.045054364	0.303387231	233.112516	0.141985883	0.08427709	15.65802913	2.09E-05	0.034761643	-9.099131882	-0.060573132	0.114274739	212.5957195	0.128	3	4.252538657
23	-3	2	-0.112765198	-0.206770665	77.1052305	-0.047299086	-0.152550364	-0.330679793	-0.056726251	133.2454512	-0.272259418	-0.100278054	14.01993265	-0.029536929	-0.027750396	7.743957693	-0.557193934	0.132350748	68.29750256	0.16	3	4.252538657
23	-2	3	-2.066692078	-1.1356815	50.39904182	-0.052516993	-0.264192434	-1.494903995	-0.716525715	74.64789188	-0.543482988	-1.928997943	139.0651977	0.12447	0.191291521	-8.568418306	-1.082451585	-0.630678214	55.2094204	0.112	3	4.252538657
23	-1	-1	-0.150588172	-0.114573334	75.17118788	0.000993639	-0.099295253	-1.641399971	-1.081802781	141.3277316	-1.048327827	0.136301372	247.1547409	-0.200093875	-0.062297871	0.856555836	-1.41840873	-0.601265753	99.21053917	0.112	3	4.252538657
24	-3	0	1.405500129	0.360420143	121.8524814	0.251021608	0.827762589	1.129611781	0.572035228	311.2891084	0.268626604	-0.39621298	85.91370442	-0.013693276	0.058996003	3.299966588	0.023222785	0.492827628	202.9997197	0.192	3	3.305504524
24	-2	1	-0.057653979	-0.03306782	81.38591883	0.032539054	0.010113441	-0.096043237	0.515365062	183.2721437	-0.304568396	-0.396341309	71.21537356	-0.079085322	0.041045638	-4.391785748	nan	nan	nan	0.272	3	3.305504524
25	-2	0	-0.632673438	0.487872675	68.87008922	0.155452204	-0.347872402	-0.572111847	0.58321025	243.1457833	-0.18144426	0.168133687	-8.248479471	0.11033651	0.037294455	0.238558316	-0.150922651	0.434135831	182.4091105	0.176	3	2.16817819
25	-1	-1	0.801041081	0.078163357	142.6903979	0.166458845	0.517486542	-0.123026433	0.538397125	174.1233452	0.214121206	0.168328027	13.19300585	0.05879759	0.02877265	-13.67142765	-0.92495194	0.400434976	91.01242399	0.208	3	2.16817819
26	1	1	0.56447466	0.131845404	26.26679005	0.17037587	0.087730757	0.288626662	0.35698018	144.679342	1.48048792	-0.049345476	78.68402738	-0.112552544	0.068381182	6.547923471	0.358693439	0.195447348	131.7091662	0.128	3	5.789301712
26	1	2	1.035504716	0.168897347	18.26314686	0.047406764	0.173002296	0.478139587	0.155462073	130.229685	1.558519325	-0.692795408	56.22941217	0.01748619	-0.069566898	-3.425732104	0.512027019	0.038252029	130.8962571	0.16	3	5.789301712
29	-2	0	0.986960112	-0.140163645	124.2994127	0.012252004	0.606382402	0.786618551	0.036488843	281.472059	0.047023239	-0.323101882	-42.48036377	0.034899017	0.037971912	15.92865207	0.090341999	0.047439877	153.9899431	0.208	3	4.23505462
29	-1	-1	-1.047808306	0.024496701	218.0689009	0.052973091	-0.80747766	1.56001451	-0.377006664	70.69461749	-0.970468875	-1.588193344	125.3254292	0.170157747	0.153786249	11.10361176	nan	nan	nan	0.32	3	4.23505462
30	1	0	-1.923263345	0.175204351	166.1212563	0.150556309	-1.344561435	-2.278168783	0.011410394	308.8697076	0.442369099	-0.05597486	162.0908006	-0.098529379	-0.026100037	-23.12287324	-1.186406729	-0.288650138	195.5178389	0.224	4	5.446507855
30	1	1	0.05007865	-0.182728666	38.88248051	0.038625904	-6.44E-05	-1.1874021	-0.303948732	198.3154945	0.814204668	-0.189962914	156.1307479	0.019158678	-0.045063649	10.99365054	-1.287038993	-0.313283873	208.2582626	0.144	4	5.446507855
30	1	-4	0.93771968	0.189327249	35.05066366	0.067894481	-0.039303423	-1.241187982	-0.34412126	237.2002555	0.701909039	-0.086565075	136.8093098	0.006197	0.019296782	7.718100939	-1.485434266	-0.296005909	280.3708369	0.176	4	5.446507855
30	1	4	-0.097409563	0.020604477	43.08206179	-0.009498881	-0.045349944	0.043150477	0.570732797	585.8339389	-0.343077829	0.077602049	-86.78750643	0.02731716	0.041206245	-4.888314679	0.036721843	0.629015298	541.6971207	0.128	7	6.106530903
30	1	-1	1.620653509	0.204523227	116.6628843	0.042928432	0.987767473	0.017051709	0.644390646	532.2356965	-0.36241859	0.105681607	-111.4502677	-0.012141975	-0.006489317	0.761869001	-0.517518552	0.488103466	315.1088229	0.176	7	6.106530903
31	-3	0	-0.257780716	0.731437491	140.6778155	0.108423584	-0.348895263	-0.183877646	0.618934267	388.8685577	-0.21333816	0.324602542	-155.2332238	0.02890742	0.030434663	5.275129898	-0.074630268	0.552642761	218.3642582	0.256	3	7.546356356
31	-2	1	-0.449548901	0.889584761	78.19271812	-0.030130453	-0.3065706	-0.198357924	0.665073726	184.4185104	-1.015329418	0.711832635	-110.0683133	0.093118957	0.071375817	-14.58710776	-0.483926132	0.648470367	93.68615414	0.224	3	7.546356356
31	-1	-1	0.496506001	-0.038503564	135.408344	-0.097753247	0.285019664	-2.251827067	0.615685652	247.8517922	-0.610737306	-0.555936796	149.0892459	-0.012213244	0.070073384	9.818262629	-1.664652162	0.212241282	235.4961817	0.208	3	7.546356356
32	-5	0	1.808092547	0.134019749	159.0559484	0.114271676	1.283313617	1.618909138	0.24568215	339.5558505	-0.012086937	-0.242565771	32.35562637	-0.004966293	-0.004264458	15.79937587	0.155896199	0.106902895	198.8161041	0.256	1	3.051527847
32	-4	1	0.027542897	-0.032653992	66.09410989	0.003410118	0.042564425	0.093475234	0.075791894	195.4088144	-0.21560838	-0.318172842	11.50505438	-0.027428857	-0.002376157	-12.51229955	0.017166284	0.026585455	138.1741025	0.192	1	3.051527847
32	-3	2	0.017094887	-0.596821435	53.98999603	-0.079248577	0.101648732	-0.054199348	-0.075028989	122.2049075	-0.060126597	-0.60429855	38.02296341	-0.174396248	0.054085482	-12.60685017	-0.220828272	0.153343953	97.10862465	0.208	1	3.051527847
32	-2	3	-0.596085492	-0.262233823	56.70779269	-0.011902837	-0.207848722	-0.340312562	0.134566247	100.2363351	-0.291673729	-0.671175869	72.93122548	0.140658295	-0.010334403	3.656165685	-0.016577646	0.313537847	74.27120228	0.16	1	3.051527847
32	-1	-1	-0.068922708	-0.044777019	122.3424451	0.15374829	-0.063921127	-0.091681455	0.314068964	72.90893475	-2.558495285	-2.147232191	130.1426523	-0.743838265	-0.670185497	43.62915976	nan	nan	nan	0.208	1	3.051527847
33	1	0	1.142386509	0.1875082	119.8047705	0.175432484	0.725723858	0.869553939	0.439934279	324.0262611	0.250837103	-0.004755452	6.979334088	0.003854299	-0.00533629	20.33435217	nan	nan	nan	0.24	3	1.801451028
34	1	0	-1.105039558	0.165488403	118.743616	0.314767289	-0.726589148	-0.933405816	0.336376565	597.9662255	-0.235863326	-0.000505903	-107.4606938	0.020060045	0.026059834	19.32847782	-0.226268436	0.058335219	464.3985126	0.192	4	5.340980073
34	1	1	0.007709526	-0.213171791	95.46715492	-0.044783788	-0.079417007	-0.247441126	0.085894518	432.8211394	-0.280738786	0.053972509	-97.67263958	0.044672079	-0.024553915	-0.385724539	-0.341357057	0.227471414	337.1249938	0.224	4	5.340980073
34	1	2	-1.444950364	-0.322808696	113.1383785	-0.204135987	-0.836709687	-0.415518251	0.284272194	312.6447562	-0.338747157	0.174635	-105.5379691	0.052328942	-0.047644412	-0.615104299	0.550620405	0.694909083	271.7623496	0.224	4	5.340980073
34	1	-5	-1.226791403	0.000612929	43.35374944	0.075686319	-0.433805024	0.576157226	0.787651018	267.7680583	-0.525749112	0.319149053	-59.43507533	-0.032646643	-0.055392756	11.76806008	1.017071081	0.78744348	263.8955287	0.144	4	5.340980073
34	1	3	-1.226791403	0.000612929	43.35374944	0.075686319	-0.433805024	-1.681649799	0.125174239	314.8693614	0.287653307	0.378987803	-121.7009469	-0.00590526	0.009287718	8.948738259	-1.267736072	0.161775828	265.3778274	0.144	7	5.802700476
34	1	-4	0.874355447	1.038136344	66.22113117	0.288214788	0.240156617	-1.249195222	0.187413516	260.4539367	0.548163287	0.509607399	-96.75535769	-0.012023324	-0.052056483	7.329243192	-1.44475225	0.083132851	236.0151463	0.288	7	5.802700476
34	1	4	0.874355447	1.038136344	66.22113117	0.288214788	0.240156617	1.019259727	0.802927505	262.6045865	-0.669877518	0.151188655	-126.4612896	-0.191377689	-0.048356825	-2.244744321	0.433880267	0.540640782	180.427463	0.288	7	5.340980073
34	1	5	0.132907296	1.036537123	115.7067075	0.308891268	-0.141011515	0.366738349	0.40317449	165.5832732	-1.106522811	-0.261621603	-46.03567739	0.091813748	0.212807077	-6.780086376	0.263130344	-0.542821616	105.3750669	0.272	7	5.340980073
34	1	6	-0.414674916	-0.530789676	54.89119817	-0.193251056	-0.17629388	0.204530202	-0.463847653	109.0034774	-1.314232575	-0.454044674	25.00738378	-0.056255392	0.017806376	13.19501576	0.340750332	-0.330336253	76.55770604	0.176	7	5.340980073
34	1	-1	0.102196311	-0.83582517	55.29922461	-0.118244553	-0.014814998	-0.367643549	-0.304942381	95.60398974	-1.369024452	0.190931498	114.2430068	-0.139528305	0.07024077	-4.576627114	-0.500218648	0.076200014	53.75710683	0.192	7	5.340980073
35	-5	0	-2.117302354	0.511851005	140.464378	0.439569064	-1.260601034	-1.56915586	0.326934137	448.9958228	-0.215178129	0.043957444	16.83556732	0.007436796	0.041268319	3.83919247	-0.170911646	-0.133502043	331.3689569	0.224	3	2.651069316
35	-4	1	-1.751304729	-0.044541985	53.53805655	-0.216512236	-0.579368835	-0.158278155	-0.137497404	328.4218561	-0.002752033	0.16473699	-18.65735208	0.00026341	0.008921856	4.023351658	0.51596891	0.127523621	327.3293171	0.176	3	2.651069316
35	-3	2	-0.088031843	-1.248475839	34.96912462	-0.047950269	-0.015762144	0.520747582	0.1475665	324.3180451	0.035126548	0.114321195	-32.07685792	-0.004399434	-0.043701152	5.574945166	0.556963797	0.341687767	319.8853185	0.176	3	2.651069316
35	-2	3	0.103946707	-0.094856178	47.43778539	-0.042359974	-0.036210946	0.522118928	0.389076215	317.359728	-0.103894689	0.028482975	-33.04778528	-0.07130966	0.039600022	7.432589488	0.617659061	0.491463376	281.8327893	0.176	3	2.651069316
35	-1	-1	1.200357371	-0.074892312	131.2963409	-0.006228317	0.722937673	0.55492045	0.543002335	279.6494972	-0.013990245	-0.443362218	151.9008883	0.049084921	-0.282715304	99.70719673	-0.316024094	0.451656055	138.2032904	0.176	3	2.651069316
37	-6	0	1.186754691	0.583304063	122.8308363	0.230518691	0.667976173	1.063283215	0.66304499	254.8111194	0.149800403	-0.323679824	40.11255601	0.060187271	0.061622913	-4.750746673	0.366108276	0.372294503	151.7250203	0.224	3	4.420757402
37	-5	1	0.031437873	0.129825307	56.19462723	0.030411575	-0.029638682	0.357097218	0.35336975	148.1638632	0.407146981	-0.625433725	92.11957577	-0.05461697	0.018179586	12.5883205	0.59739703	0.266386521	114.4279291	0.192	3	4.420757402
37	-4	2	0.110571323	-0.105677155	114.4946367	0.069343488	0.05862018	0.75739584	0.246672062	109.8586373	0.426883815	-0.735965439	70.89006805	-0.094756493	0.026104674	7.049655959	1.665253881	0.357005792	92.50056946	0.176	3	4.420757402
37	-3	3	1.772403383	-0.133544709	143.8489292	0.143282037	1.180633904	1.592034593	0.107096314	132.8188416	-0.889697387	-0.492722366	67.47504354	0.003178422	0.071512911	-1.646003648	-0.691994296	0.233529492	62.26623881	0.24	3	4.420757402
37	-2	4	-0.155483821	-0.172586017	125.9882482	-0.080156968	-0.146981286	-0.949104528	-0.058551949	115.7469749	-0.443529094	-0.481821829	127.6068507	-0.267947928	0.070308144	-7.09196673	-1.878745455	-0.073118499	117.9435491	0.24	3	4.420757402
37	-1	-1	-0.413120234	-0.212479432	203.072302	-0.175073993	-0.383253612	-2.030587596	-0.088130828	158.5364766	0.650428405	-0.277980378	109.3414958	0.014704858	-0.162328921	-21.20169019	-1.471205938	-0.094819855	157.6446984	0.272	3	4.420757402
38	-2	4	0.033974962	-0.215995891	110.1988892	-0.055733211	0.008676336	-1.063827135	0.131049879	87.52950976	-0.616860111	0.288507695	79.28594316	0.186059256	-0.080886119	-20.78646806	nan	nan	nan	0.192	3	4.511771226
39	-3	0	0.417530406	-0.746010889	54.01688544	0.027055461	0.104138829	0.405574725	-0.014608032	130.3734869	-0.259173984	-0.367904846	26.11705854	-0.080931961	-0.095905798	-2.099377755	0.229965478	0.224710952	104.6611568	0.192	3	2.869235547
39	-2	1	0.038762982	0.016749164	40.76514379	0.007924973	0.040875683	0.208779245	0.30578649	103.6575751	-0.339794407	-0.540547085	-0.616703189	0.027737319	-0.106129378	17.83217779	0.305884014	0.310859663	73.52910568	0.192	3	2.869235547
39	-1	-1	-0.216917019	0.091504014	135.075924	0.090181192	-0.192966851	0.47880806	0.180035933	70.85796996	0.504235999	-1.212437583	45.15084256	-0.092077085	-0.134872798	6.573293423	1.417146006	-0.121900161	56.41918445	0.32	3	2.869235547
42	-2	0	-1.14662884	-0.25503312	147.345526	-0.100589568	-0.750493672	-1.410342473	-0.560904051	437.5151959	0.183681783	0.271164932	-29.64062262	-0.008373581	-0.002872667	-20.29740479	-0.682235943	-0.569382096	298.7771531	0.304	3	5.011841031
42	-1	-1	0.176046431	-0.025374365	160.2986589	0.057453366	0.062445266	-0.668740233	-0.535905205	293.0492921	0.324477927	0.439411033	-8.942351432	0.027644637	-0.042926052	-15.48975514	-0.779274778	-0.331643955	139.3238278	0.208	3	5.011841031
44	-4	0	-1.183534016	0.104344129	27.98499341	0.029859814	-0.238800103	-0.550308906	0.32309395	211.9616253	-0.141651022	-0.049260531	31.08938693	-0.08437126	-0.016105007	9.425951243	-0.240468643	0.320650177	193.4981308	0.144	2	1.014500168
44	-3	1	-0.833722989	0.505848797	27.67156908	0.141656042	-0.248928943	-0.221119871	0.320542023	192.3129638	-0.072133585	-0.018794887	10.5507622	0.007396313	0.013280801	-7.613439612	0.099727594	0.162878394	171.8805906	0.144	2	1.014500168
44	-2	2	-0.224547778	-0.200626379	41.60370074	0.116338507	-0.093386862	0.217387214	0.199012991	159.1926554	-0.020300011	0.072495321	-37.47878186	-0.015561035	0.00338234	-1.67685698	0.429249073	0.23089276	130.906851	0.112	2	1.014500168
46	-3	1	-0.662694079	0.649389094	57.70011199	0.214604204	-0.306653678	-0.331761926	0.523420385	174.8099822	-0.055101788	0.377954854	-107.2686233	0.020916843	0.113419067	-2.180094091	nan	nan	nan	0.176	1	4.159708875
47	-1	-1	-1.585717624	0.297392245	138.4058786	0.348344725	-1.107349637	0.708110678	0.659070614	114.2238939	-1.445143654	-0.2429734	26.76573097	-0.212644467	-0.001151097	17.41988047	1.272440183	0.216523107	119.9845878	0.272	3	3.550169113
48	-1	-1	0.775943947	-0.088032164	156.1136713	0.036802608	0.540008767	-0.311956751	0.279697946	113.964988	-0.805417973	-0.844473251	-31.34284083	0.178601623	-0.037820905	-6.957268854	-1.312671101	0.133444526	93.49886904	0.192	3	3.85399531
50	-2	0	0.512086764	-0.179811152	103.8098777	0.056837648	0.301653552	0.684310887	0.314429034	105.1915424	-1.538573637	-0.806988589	96.60510199	0.003482209	-0.002942266	18.0536045	-0.024058873	0.807126949	72.17040828	0.224	3	5.876081288
50	-1	-1	0.874827146	-0.095137196	198.3154254	0.038708771	0.609107899	-0.645022577	0.605956871	91.41385513	0.306013249	-1.882850864	83.39530875	-0.710601232	-0.093968621	6.335073922	-1.418770074	0.192221984	137.2199381	0.304	3	5.876081288
51	-5	1	-0.15462646	-0.153830542	41.57225575	0.041885466	-0.103509497	-0.140982027	0.208645123	254.8188942	0.23842081	0.281771616	5.751377834	0.019237608	0.038070441	1.835643832	-0.046169055	0.252896958	220.1135281	0.128	1	2.083578767
51	-4	2	0.074324288	-0.171854073	57.099446	0.009498163	-0.051254961	-0.039898602	0.267027402	214.3570703	0.231805314	0.195162581	8.90886538	-0.031298207	0.114781814	3.905387609	nan	nan	nan	0.256	1	2.083578767
53	1	0	-0.879757001	-0.251596013	84.48477302	0.036357038	-0.461157621	-0.527723131	-0.199340169	360.9088407	-0.139163007	-0.125501911	-202.3787045	-0.15165105	-0.013323821	-8.586210785	-0.013577084	-0.240053679	257.109505	0.176	3	6.666397441
54	-3	1	-1.716047983	-0.227480956	48.43275885	-0.054615128	-0.401688029	-0.422022082	0.090184598	265.2956447	-0.337794649	0.443938424	-100.1366538	-0.044351388	-0.084396196	-8.487353478	nan	nan	nan	0.144	2	5.407632256
56	-6	0	0.642755411	0.891709243	59.7689881	0.236152986	0.128137313	0.30558131	0.722856552	264.7226598	-0.095223688	0.389127916	-144.216012	0.034054132	0.079170829	-1.107575545	0.108311065	0.549191131	188.838857	0.208	1	4.32948743
56	-5	1	0.19464261	1.093090191	98.1198757	0.379095897	-0.037278507	0.109396988	0.52917019	179.9801675	0.111363507	0.611059759	-79.85939859	0.010629158	-0.016291692	14.35717598	0.089672563	-0.199651859	95.72915013	0.176	1	4.32948743
56	-4	2	0.138515391	0.440965359	23.72636737	0.014664667	0.069219994	0.08153297	-0.228441453	91.84678873	-0.251716064	0.107591863	-50.3236416	-0.470804154	-0.012925071	13.21985604	-0.039907625	-0.338546132	70.49666071	0.144	1	4.32948743
56	-3	3	-3.12336513	1.188905552	29.19541087	-0.171942405	0.033969017	-0.022200306	0.074708238	72.44954954	0.413286283	2.544886119	-151.0742638	-0.006921881	0.540361814	-45.68551436	nan	nan	nan	0.112	1	4.32948743
2	1	0	-0.271693109	0.049986884	36.34950806	0.069574942	-0.116183173	-0.20290628	0.468528691	172.2274306	0.403907709	-0.539034602	151.4797195	-0.034385292	-0.128260729	-1.079178862	-0.024981249	0.389954781	174.8952415	0.208	3	5.918491644
2	1	1	-0.005265291	-0.297740404	45.65782626	-0.008534567	-0.060632864	-0.037566912	0.382938243	176.3242773	0.072012678	-0.518472984	191.5546663	-0.066691002	-0.04821083	7.360537513	0.046923762	0.444837578	180.8799966	0.24	3	5.918491644
2	1	2	0.02683062	0.072398577	69.06374143	0.0479573	-0.081573937	0.051037298	0.429668423	183.1623422	0.168066956	-0.445088346	172.3195265	-0.181902872	0.045777476	7.396570738	0.155762673	0.395047293	167.4952973	0.256	3	5.918491644
2	1	3	0.22977804	0.000197664	88.77665569	-0.012161412	0.091211697	0.15380362	0.37085701	179.3406003	0.095283958	-0.546788271	200.5364729	-0.278128225	0.018990075	5.679178711	0.017647266	0.439913928	147.7041753	0.256	3	5.918491644
2	1	4	0.255619331	0.179734097	49.41100669	0.020474794	0.055974377	0.007554402	0.442461999	146.5752801	0.307775978	-0.838891515	193.4678014	-0.116997949	0.136429303	-1.405658231	-0.119953775	0.398655385	132.0816295	0.16	3	5.918491644
2	1	5	0.094522261	0.037966676	47.06176601	0.00285385	0.055131872	-0.135962041	0.372478383	134.982545	0.243439057	-0.919148501	168.9988388	-0.103445135	0.214553877	-1.007337551	-0.219812886	0.385588263	121.9976101	0.16	3	5.918491644
2	1	6	-0.237425031	-0.027744623	73.76513892	-0.024663516	-0.106963071	-0.206306063	0.337488189	131.2888524	0.397647956	-0.648761877	140.0181859	-0.000592206	0.026641284	-13.20584157	0.04031631	0.43919173	103.4641009	0.24	3	5.918491644
3	-4	0	3.087154974	-1.288802423	6.730792069	0	0.01734548	-0.491777012	0.155178336	328.4165525	-0.039896062	0.084520545	-100.6706177	0.00162252	-0.018042221	-2.957602717	-0.525873216	0.1740012	312.1383091	0.16	3	3.92190256
3	-3	1	0.757195198	-0.007686685	0.576569105	0	0.000517521	-0.542641046	0.178994348	304.8713811	-0.154222319	0.036357223	-115.8844742	-0.069043096	0.01241507	-4.117984657	-0.574438585	0.189432918	292.3358432	0.128	3	3.92190256
3	-2	2	0.83028779	1.172960095	1.084424306	0.000882459	0.085486148	-0.584337039	0.191256287	290.9350271	-0.135264799	0.081264553	-91.15029054	-0.00344486	-0.002972544	-10.8501278	-0.676640638	0.208929828	276.6690111	0.144	3	3.92190256
3	-1	-1	0.772382498	-0.054399419	262.3830581	-0.062406577	0.70388451	-0.70735681	0.233702148	254.3798211	-0.105201043	0.098986147	-125.6436992	0.074203658	0.026364167	-25.0534959	-1.433031785	0.098350265	204.0208017	0.352	3	3.92190256
4	-3	0	-1.069501231	-0.051851687	44.35637254	0.007165637	-0.378109763	-0.890779509	0.05709101	227.6854806	0.447355903	0.106541856	88.83172403	0.066731187	-0.003196033	5.710762709	-0.418220599	0.122781091	205.3246123	0.208	3	4.127022001
4	-2	1	-0.220992636	-0.019409774	28.98222359	-0.044310526	-0.040077195	-0.341739582	0.140894799	238.5415901	0.354149165	0.019858167	80.14779408	-0.039858935	-0.044365874	13.05228051	-0.248315636	0.23161664	233.2578281	0.224	3	4.127022001
4	-1	-1	0.894339412	0.022912173	54.30723229	0.036454754	0.368630014	-0.155665825	0.250337158	300.0076835	0.081913536	0.096655383	132.9994364	0.069706447	-0.000803488	-17.799037	-0.39624118	0.137127227	184.3634917	0.24	3	4.127022001
5	1	0	1.229281209	-0.810617586	75.09878519	-0.248472078	0.430183108	0.798285815	-0.147252505	379.7862879	-0.011057402	0.118334313	112.5247288	-0.00118226	-0.018909815	-31.34339194	0.337270419	0.183853218	340.2643403	0.32	3	0.981771135
5	1	1	0.295976242	-0.43024565	56.93734177	-0.283769057	0.108541208	0.316871038	0.2139319	338.8652494	0.016242609	0.042941733	7.296949984	-0.016695091	0.016868839	-6.642560053	0.242190872	0.567313459	301.5428674	0.176	3	0.981771135
5	1	2	0.101253508	-0.062502457	67.55724349	-0.002248184	0.039018167	0.170899305	0.490194102	274.4506365	0.025233096	-0.038337186	3.654477623	-0.016686507	-0.00642768	-11.82049766	0.161790408	0.650247864	223.1843897	0.208	3	0.981771135
6	1	0	-1.434199151	-0.52655491	50.39338166	-0.064109385	-0.427152731	-0.89291653	0.108676737	183.9398857	-0.658066706	-0.028458292	25.92675196	-0.040865967	-0.009736473	2.532733821	-0.550206933	0.258399337	154.941721	0.208	3	3.867895582
6	1	1	-0.932013732	-0.215464792	57.34357072	0.007595425	-0.363167463	-0.570453703	0.243447937	156.2286427	-0.667674766	-0.457785363	3.436006302	0.035148942	-0.047240375	20.27269609	-0.237991196	0.307061308	122.956811	0.208	3	3.867895582
6	1	2	-0.653071991	-0.086650708	48.18458967	-0.036573381	-0.265693783	-0.292125271	0.264482619	125.1300511	-1.002949471	-0.264864946	51.0059118	-0.038901983	0.032785443	-8.303436317	-0.084849899	0.368231594	96.79812737	0.16	3	3.867895582
6	1	3	-0.122589255	-0.253393359	41.79254673	-0.043370025	-0.073486392	-0.18930003	0.352113527	91.23325199	-1.518720928	-0.902052734	29.04039782	0.409028244	0.050995893	5.420987521	nan	nan	nan	0.224	3	3.867895582
8	1	0	0.967284283	-0.036756946	60.97389488	-0.017197574	-0.022538746	0.597496646	-0.431191765	257.2007064	0.09379468	-0.23649079	159.3784152	0.020102743	0.028907551	21.2729545	0.003690943	-0.598438166	238.1443217	0.192	3	5.090602471
9	-5	0	-1.238296112	-0.235698511	83.4685504	0.020751009	-0.667145495	-1.075813226	0.077014526	201.0483854	-0.295045257	0.255045674	71.99590209	0.035191218	-0.025732746	10.35697706	-0.393027858	0.302204223	153.4853166	0.224	3	3.805806506
9	-4	1	-0.465042078	-0.829814456	75.3852931	-0.13475251	-0.228179792	-0.364880853	0.391849033	153.7132039	0.000206515	0.301448343	116.433301	-0.055695622	-0.001150505	-15.74763918	-0.363416878	0.938527129	183.1787838	0.336	3	3.805806506
9	-3	2	-0.532715592	-0.385180503	41.59679162	0.011266146	-0.184513352	-0.389436435	0.976146403	188.3929251	-0.441690438	-0.274378098	97.48833781	-0.257456339	0.046389327	4.65885253	-0.105592314	1.14292884	214.4241667	0.256	3	3.805806506
9	-2	3	-0.171460857	-0.646889682	13.50268623	-0.049666481	-0.043445769	-0.109472555	1.156166889	218.0528126	-0.371264321	-0.110102542	99.58027779	-0.141133552	0.001922283	-7.78279032	-0.16367231	1.22571253	237.1180961	0.192	3	3.805806506
9	-1	-1	2.098263022	-0.104965351	257.2363675	0.449228598	1.627530882	-0.18846006	1.234376972	249.8428184	-0.32170392	-0.292561741	92.41021454	-0.127586321	-0.044028609	0.203201794	-1.348006418	0.350163181	250.8288359	0.224	3	3.805806506
10	-5	0	-0.058980554	-0.013282163	43.51376182	0	-0.032017154	-0.134470986	0.493407751	313.3944404	0.499534804	-0.546745975	6.759350164	0.049493696	-0.0187031	-25.88968359	0.059382371	0.469399945	270.4522879	0.208	3	7.224879536
10	-4	1	0.146129965	-0.35416044	41.00760978	0	0.032903469	0.234675835	0.333648813	272.4694065	0.573892907	-0.717191803	37.30719553	-0.054231603	0.001225387	-3.202121372	0.372239387	0.311089508	252.172114	0.208	3	7.224879536
11	-6	1	-0.247791352	-0.184649906	53.0968407	0.032884078	-0.106620477	-0.155216295	0.296192253	457.9462071	0.402124823	0.014498222	69.44002657	-0.010462013	-0.02514732	-11.86158957	0.029653181	0.318166567	418.2766392	0.16	3	5.443776606
11	-5	2	0.292692926	-0.084536768	50.40598906	0.017678872	0.125730064	0.14987412	0.317496648	424.6021411	0.308592961	-0.009729612	43.42881342	-0.025591061	-0.002062959	-3.111869608	0.099461562	0.350200283	394.241284	0.208	3	5.443776606
11	-4	3	-0.101937103	0.024522819	35.3952009	-0.052984341	-0.010683232	0.164552281	0.356518924	399.7745373	0.454461305	0.012699203	76.20062332	-0.012002969	-0.022933877	-5.429124698	0.305610963	0.426908645	384.0990008	0.224	3	5.443776606
11	-3	4	0.8583502	0.032887167	50.48734407	0.012888663	0.409073275	0.439898529	0.410287691	422.1647835	0.343057389	-0.012951825	98.00974467	0.001319826	0.028148927	-9.233283375	0.056404793	0.445533081	401.5704337	0.176	3	5.443776606
11	-2	5	0.110931429	0.313626729	38.70581727	0.042924029	0.035595959	0.130669969	0.433349121	423.3756314	0.322788082	-0.022464926	114.8847665	-0.088600546	0.007819102	21.31332792	0.158868744	0.398143445	413.0990014	0.208	3	5.443776606
11	-1	-1	1.780725405	-0.021402003	100.9608868	-0.017132143	0.991662462	0.170489209	0.383889492	416.8176096	0.29701262	-0.07015568	128.6148393	0.07242869	-0.027373948	-8.413746493	nan	nan	nan	0.256	3	5.443776606
13	-4	0	-1.073791828	-0.16165794	65.52730836	-0.013961539	-0.458095311	-0.820426102	0.287038274	488.688714	-0.434678112	0.22574576	13.04347216	0.013916806	-0.016978312	4.077585703	-0.430980332	0.39496629	451.1210994	0.208	3	7.005882363
13	-3	1	-0.258389611	0.296373347	40.33817005	-0.006130909	-0.128498839	-0.484861678	0.420792579	455.7617748	-0.418791145	0.279685556	78.92357036	0.009539073	0.004318477	-1.026381384	-0.504892879	0.466757987	435.3005584	0.208	3	7.005882363
13	-2	2	0.036009915	-0.29536009	50.02687765	-0.040663904	0.001786012	-0.565411679	0.491540918	457.5547738	-0.38868391	0.185663464	125.8244378	0.019895636	0.035429012	-13.93947634	-0.727739319	0.591544578	455.6863033	0.176	3	7.005882363
13	-1	-1	-0.369256918	-0.044862552	67.7002321	-0.029443324	-0.235642174	-0.799420966	0.577453406	485.8290957	-0.347871039	0.087459039	152.248877	0.00504371	-0.036971993	-11.13339881	-0.450296547	0.399834851	287.6969463	0.272	3	7.005882363
16	1	0	-1.448829777	-0.057389783	83.86166126	0.111298758	-0.707904771	-0.983341604	0.138661776	321.1679116	0.065673414	-0.091467972	5.944573332	0.046497408	-0.053799685	-0.847045583	-0.096634617	0.017849679	252.8894064	0.224	3	2.228261261
16	1	1	-0.004828059	-0.467808641	56.16332218	-0.087836093	-0.059447028	0.049234877	-0.010850679	249.6000751	0.274241936	-0.225626216	8.193551906	0.059990674	0.000765053	-3.21229605	0.165610384	0.141786708	209.0852082	0.336	3	2.228261261
17	-8	0	0.876278294	-0.690713242	36.97127981	-0.07075289	0.206182314	0.24352473	0.133992401	380.0295544	-0.265332612	0.24536877	-133.8323957	-0.023842364	0.017070833	9.331038943	-0.054573904	0.324110844	345.4559909	0.144	3	6.698829187
17	-7	1	-0.123317903	-0.082067389	22.27020595	0.003428912	0.024558146	-0.110114176	0.431039978	326.9978469	-0.3686967	0.563802665	-92.56109278	-0.016120984	0.029395862	-1.028621078	-0.203527759	0.523946526	296.3641037	0.128	3	6.698829187
17	-6	2	-0.350632325	0.196712837	13.38674361	0.07653934	-0.045430523	-0.287285589	0.624065044	264.0380116	-0.684169628	0.644887344	-12.49596852	-0.012728986	-0.051474946	-1.996469321	-0.31513645	0.647762818	250.6181114	0.096	3	6.698829187
17	-5	3	-0.325768284	0.213615216	13.51699003	0.038615115	0.017174276	-0.328951889	0.651733976	247.8501768	-0.820136093	0.677660242	-1.498911029	-0.030581802	-0.043506215	13.05408321	-0.415171697	0.693451166	235.8354416	0.096	3	6.698829187
17	-4	4	-0.319420929	-0.512933949	6.318797484	-0.024970497	0.003950735	-0.481593589	0.743965623	233.4555046	-1.064566659	0.489925986	36.71043281	-0.094535045	-0.090992043	30.63255	-0.635836474	0.852306026	239.5063143	0.128	3	6.698829187
17	-3	5	-2.82654389	1.475306696	30.88111939	0.14209011	-0.03280777	-0.869638318	0.909613695	251.0960882	-1.160774035	0.23794121	96.38707611	0.025078017	-0.064293544	15.16768033	-0.840100174	0.793015535	244.2850872	0.112	3	6.698829187
17	-2	6	-0.098441724	-0.071899346	36.54717174	-0.033088865	-0.013165646	-1.153632391	0.886600904	280.637216	-0.678735936	0.163982109	174.5233624	-0.030227313	-0.04483021	1.209766633	-1.469445483	0.941022024	295.0608903	0.144	3	6.698829187
17	-1	-1	0.262775169	-0.464373528	64.82144331	-0.098678724	0.149007333	-1.634196853	0.935543316	334.5726484	-0.573660971	-0.039607894	175.6396353	-0.025898862	-0.014357404	-7.442347067	-1.274752407	0.53870052	232.551819	0.144	3	6.698829187
19	1	0	0.894195577	-0.052020946	51.9360187	-0.011416845	0.330310475	0.362012198	0.290807763	467.2364317	0.393991802	0.267223378	-15.79294771	-0.054821191	0.000106877	-9.772576649	0.029899781	0.415862461	418.9333855	0.192	4	7.571037614
19	1	1	0.027732809	0.328530883	70.57956282	0.124645437	0.055871048	0.022058778	0.487198873	412.3687295	0.418221953	0.458990893	21.48903588	0.031413465	-0.007112155	2.7154023	0.091575093	0.506125135	348.2359081	0.24	4	7.571037614
19	1	-4	-0.227959381	-0.162069513	35.90969347	0.023192294	-0.097071858	0.242694787	0.679557021	350.7640525	0.646414243	0.456604082	87.3790323	0.019388029	0.050839015	-24.8861696	0.500840042	0.798834668	355.2027985	0.176	4	7.571037614
19	1	2	-0.227959381	-0.162069513	35.90969347	0.023192294	-0.097071858	-0.282178957	0.221457363	385.0427501	0.009013411	-0.14415042	41.61633081	0.007108125	-0.013306817	13.70282936	-0.200959499	0.212875157	362.483412	0.176	7	2.448784811
19	1	3	-0.062239235	-0.401905532	80.50050237	-0.096417383	-0.050301519	-0.227761986	0.214560489	355.3830659	-0.061256447	-0.241533369	35.97992638	0.046327698	-0.009811131	-4.586542619	-0.234185878	0.369013088	298.6617907	0.32	7	2.448784811
19	1	4	-0.051856253	-0.161327756	86.15539992	-0.028575182	-0.034696449	-0.26670855	0.347094726	293.0173609	0.017487916	-0.270443558	19.20200771	-0.011784364	-0.02537334	14.23313083	-0.30866525	0.477721316	230.617389	0.256	7	2.448784811
19	1	-1	-1.438293137	-0.245360302	113.5226663	0.002679492	-0.883084951	-0.305582561	0.475512734	225.8487731	0.02694523	-0.340436224	31.86941688	0.015140464	-0.004558851	-14.02566417	0.653729965	0.331886185	136.0886988	0.224	7	2.448784811
20	1	9	-0.01499553	-0.20754749	58.65451967	0.079043102	0.033792869	1.182592673	-0.151242157	417.8107458	-0.041301855	0.419715089	-162.5191415	0.016366952	-0.00313835	5.761996525	1.2929045	-0.081315834	356.724379	0.24	7	7.17020619
20	1	10	1.822879937	-0.404529324	86.10243453	-0.274602687	0.746503373	1.272193722	-0.091512488	351.6241348	-0.025485325	0.376734425	-177.5190046	-0.021818199	-0.028937462	9.286207064	0.504162466	0.227582853	270.0324062	0.192	7	7.17020619
20	1	11	0.855465404	-0.024272389	68.26526502	0.086388423	0.409962208	0.512121528	0.368618497	259.4666219	0.400648325	0.698748483	-91.60997644	-0.022675181	0.001121987	-20.73964266	0.034044382	0.605020599	194.9178204	0.192	7	7.17020619
20	1	12	-0.967033745	-0.95063189	2.201901334	-0.00912035	-0.019739111	0.222179976	0.916026806	192.6349587	0.716272237	0.946564251	174.6652695	0.165145226	-0.028541643	12.7809893	0.402733557	1.049784846	208.4227868	0.144	7	7.17020619
20	1	13	-0.118206443	-0.22783786	56.15654543	-0.0609642	-0.002098387	0.425056475	1.065919883	210.2906798	1.27163424	0.740522857	82.90566614	-0.030697357	0.021029802	-19.81746131	1.47409382	1.338394374	239.8101277	0.192	7	7.17020619
20	1	-1	-1.051359715	-0.343428965	143.804265	-0.164941606	-0.6575016	1.886886641	1.306140399	275.3281764	1.273964448	-0.297899074	181.4372777	0.217568867	0.051290669	-1.804589465	1.840030261	0.566890851	267.4985434	0.4	7	7.17020619
21	-3	0	0.901761628	-0.284905683	57.31953227	-0.107460651	0.350771989	0.794392735	-0.429649363	511.7767254	-0.201766188	0.283278208	150.6596282	-0.067281304	-0.023638852	-3.753649624	0.39987212	-0.313140956	489.5359314	0.16	3	7.336870005
21	-2	1	-0.068554901	0.015814297	56.26017925	0.036313831	-0.037727664	0.315378269	-0.239445846	499.6549799	0.001103243	0.250089977	177.5900648	-0.007609052	0.004753482	-10.86784453	0.367022188	-0.242411582	477.4991753	0.144	3	7.336870005
21	-1	-1	-0.146353755	-0.192829632	59.11770771	0.000927438	-0.063300262	0.348788759	-0.219802117	485.5022905	-0.198577391	0.207583627	191.5269024	-0.009164296	-0.029526888	-3.846227322	0.269555329	-0.113784468	286.2787282	0.208	3	7.336870005
22	-5	0	-0.595489422	0.323227933	75.76836952	0.09737204	-0.274437332	-0.331999757	0.595099408	547.3604171	-0.331854016	0.128792743	131.260853	0.01358826	-0.002837123	4.046140771	-0.051916718	0.529668598	513.1557316	0.208	3	6.529871856
22	-4	1	-0.02722433	0.174418147	65.13631802	0.262546611	-0.024058454	-0.038606862	0.591467295	521.7173131	-0.259063075	0.18838403	164.9349759	0.010339491	0.028363112	23.77435034	-0.072948173	0.407103836	498.6660457	0.208	3	6.529871856
22	-3	2	0.024297561	-0.361444922	93.52865905	-0.034486782	0.033903103	-0.113400576	0.441144575	518.3770813	-0.209154899	0.135491867	175.9986456	-0.003440698	-0.013783909	9.444180709	-0.236575111	0.639632906	519.4662293	0.32	3	6.529871856
22	-2	3	0.32482625	-0.452747813	110.1183193	-0.186033036	0.222758377	-0.283617434	0.69513542	550.7646973	-0.241102907	0.025591148	170.9058234	-0.003984087	-0.00554088	8.63200378	-0.805259901	1.016355616	575.7425787	0.224	3	6.529871856
22	-1	-1	0.108329132	-0.359090756	115.9989554	-0.146286096	0.110216387	-0.971492736	1.04594604	625.88169	0.035573712	-0.096689038	187.4240153	0.045231694	0.026127869	-12.40419292	-1.018899436	0.669106974	411.9020135	0.24	3	6.529871856
23	-4	0	0.153259603	-0.065995193	20.53507366	0.024806182	0.02815172	0.145253708	0.362569706	147.5745288	-0.462210848	0.50719724	-19.61089436	0.025752187	0.02504049	-5.919837165	-0.047665909	0.52570722	119.1576533	0.208	3	2.564063186
23	-3	1	0.018122428	0.062458554	46.7893731	0.019221041	0.024046494	-0.561974498	0.781992924	117.9442531	-1.166567774	0.376804602	3.328972267	-0.103250232	0.001312874	-15.69728384	-1.308174113	0.944731485	108.9689357	0.288	3	2.564063186
23	-2	2	-0.111203617	-0.394380528	42.24205699	-0.011871293	-0.053771546	-1.457885442	0.994327604	120.2299631	-0.296145357	0.154123583	28.05746769	0.144131774	0.066178498	18.45713009	-2.071779526	1.030254267	135.3052339	0.16	3	2.564063186
25	-13	0	1.187327289	0.820430069	120.490873	0.323809031	0.900341693	1.363390814	0.994691238	404.4645229	-0.41605535	-0.062164015	22.38339816	0.090811283	-0.034651203	1.132050828	0.511726277	0.54896018	292.2106481	0.288	3	3.139805882
25	-12	1	-0.106754474	-0.610692367	10.43498834	-0.016241384	-0.009995445	0.500921858	0.548762651	290.6686972	-0.245703334	-0.201853986	36.77049121	0.055378312	-0.031776501	-3.469253846	0.435761774	0.564220211	295.1747508	0.272	3	3.139805882
25	-11	2	-1.263360266	-1.147043805	6.196010798	-0.021152388	0.007988604	0.422889493	0.553271567	293.0394932	-0.312182575	-0.232555413	22.29151306	-0.014082636	-0.037300731	4.00006695	0.379381201	0.54342836	302.8516302	0.208	3	3.139805882
25	-10	3	0.406602148	-0.000814301	72.60766451	-0.053575074	0.220336337	0.375123881	0.543237765	303.7282329	-0.250200792	-0.132633128	65.19969192	-0.007087497	0.020108113	-5.312466685	0.194033549	0.685456487	255.177188	0.224	3	3.139805882
25	-9	4	-0.40051725	0.202133087	60.96437014	0.040243635	-0.18848784	-0.061525565	0.66894249	281.1358219	-0.337638954	-0.173459133	21.05551301	0.113333327	-0.033924278	7.980198374	0.065456649	0.685533264	243.5221435	0.176	3	3.139805882
25	-8	5	0.021102568	0.001687864	62.10560814	-0.001505614	-0.013649484	0.016312902	0.726494611	248.6838463	-0.364643411	-0.279293819	35.69964383	-0.032886592	0.035003478	-4.484213883	nan	nan	nan	0.192	3	3.139805882
26	-4	0	0.285255415	-0.299657031	56.66134036	-0.054598359	0.130291527	0.257687054	0.210028585	145.3654365	-0.469090132	-0.083612695	3.030917065	0.023660379	-0.094715394	18.83965857	0.008572446	0.459927385	105.805074	0.24	1	2.115191288
26	-3	1	-0.361758402	0.685818593	20.13154996	0.028491032	-0.06236751	-0.038719331	0.482051714	103.8330408	-0.831302938	-0.211155076	16.15624799	-0.026805319	0.050125618	-3.343981206	-0.048414537	0.366414678	90.81507033	0.16	1	2.115191288
26	-2	2	-0.476737783	-0.130926332	15.79530947	0.075052578	-0.040693799	-0.076016674	0.18878714	89.16090281	-0.786555332	-0.003389165	1.800095269	-0.023051856	0.063317508	-5.408303802	-0.168151296	0.08547466	78.36009325	0.208	1	2.115191288
26	-1	-1	0.227711077	-0.988789889	78.47951573	-0.270756494	-0.010287842	-0.170594647	0.127841362	78.15186529	-1.432693921	-0.218475761	25.99921616	0.011690264	0.436076763	-28.99605774	nan	nan	nan	0.176	1	2.115191288
27	1	0	1.723190263	0.328694824	62.39344083	0.111936503	0.611249424	1.282124495	0.331299111	272.0099157	-0.06933352	0.021768655	-57.7885616	0.067701825	-0.013898427	3.498657942	0.541171146	0.120099886	208.0815937	0.24	3	1.52502161
27	1	1	0.098531386	0.39484774	29.70257164	0.022139864	0.04364552	0.48526265	0.118757522	209.1374904	-0.102426747	-0.042186251	16.26687245	0.005567207	0.034577278	-19.14838476	0.444028883	0.051940185	184.9874101	0.192	3	1.52502161
27	1	2	0.18390139	-0.286315723	57.37623063	0.085965406	0.105891477	0.387560141	0.091403868	181.7740721	-0.172313359	0.160795332	-26.76271925	0.034844566	0.003881965	8.414707213	nan	nan	nan	0.224	3	1.52502161
28	-4	0	2.117268191	-1.069903132	38.33229883	-0.072539524	0.177165275	0.396470905	-0.436679911	203.6513178	0.419820361	-0.199456872	-17.20923218	-0.052286848	0.002525366	27.3772258	0.201102842	-0.254047876	193.1032312	0.08	3	2.915241975
28	-3	1	0.494980846	-1.231977466	21.25381656	-0.063817846	-0.004453839	0.154614394	-0.200885602	190.4413224	0.374778024	-0.281590581	-40.32729383	-0.138885053	-0.025254749	-5.102865291	0.113403239	-0.047967392	177.0872216	0.096	3	2.915241975
28	-2	2	0.303949412	-0.66405215	49.86167788	-0.026035126	0.076235244	0.146849339	-0.041513657	170.5195669	0.152763059	-0.220480852	-57.52393025	-0.064675706	0.043284444	-21.83870554	0.120873144	0.170356956	126.8492203	0.192	3	2.915241975
28	-1	-1	-0.205898257	-0.349433641	99.78433245	-0.08616462	-0.147505443	0.184782631	0.215295246	119.5382799	0.491185803	-0.120661359	-18.08762287	-0.037675652	0.033946245	-29.22868438	0.81730535	0.416931787	52.05299977	0.224	3	2.915241975
29	-3	0	2.637640521	0.55844668	45.51883415	0.237620934	0.416342864	1.805488808	0.615839213	93.01401318	-0.433353301	-0.872660522	18.80278667	0.34200378	0.033496737	-14.94421085	0.987587952	0.30170749	73.4010449	0.208	3	3.267842518
29	-2	1	1.31174207	0.133881835	50.361706	0.036986828	0.444306664	0.699636175	0.050781884	63.51899053	1.184596814	-0.27285104	67.75523877	-0.194194764	-0.018178849	-6.703170013	0.007824943	-0.219932865	55.35461616	0.24	3	3.267842518
29	-1	-1	-1.486746139	0.199561623	93.46471982	0.130716938	-0.728633343	0.531409487	-0.226146237	123.0571059	0.440726013	-0.339470849	85.05554882	-0.151394686	0.027797455	14.89955533	1.054205881	-0.092570548	122.6467622	0.256	3	3.267842518
30	-19	0	1.646389961	0.124548707	113.1631426	0.075434486	0.920223508	1.264207194	0.272693908	629.6842808	0.169102841	0.09735394	-154.3946914	0.010549232	-0.017937352	1.398403687	0.33027914	0.141568007	490.2702684	0.224	3	6.57648363
30	-18	1	0.171019816	-0.061088008	61.66489379	0.00391744	0.084929879	0.303436103	0.139766845	476.6420116	0.139227046	0.154632875	-102.2747275	-0.006290337	0.039383924	6.760744325	0.287563189	0.189681046	395.9603387	0.208	3	6.57648363
30	-17	2	-0.001707307	-0.119513852	70.1230353	-0.022900793	0.014472262	0.386838216	0.308537998	336.8431561	0.35268341	0.293427037	-68.15879582	0.037085671	-0.073313738	-2.716840494	0.662846999	0.510077412	257.9724625	0.256	3	6.57648363
30	-16	3	1.425258972	0.474098872	56.7251449	-0.017586927	0.549556956	0.711170723	0.551889281	248.8886395	0.710945234	0.46107401	-92.14986694	0.06116305	0.031523055	3.323345794	0.31861764	0.609318167	200.4275727	0.224	3	6.57648363
30	-15	4	0.98348915	0.357648835	63.41562611	0.053071013	0.478926838	0.360926509	0.596140395	197.3477575	1.400749497	0.188349008	-30.98561874	-0.018342264	0.008707634	-7.345707649	0.11166829	0.657951768	139.4781012	0.224	3	6.57648363
30	-14	5	0.816075266	0.839711272	65.88157271	0.401225391	0.347859266	0.161293144	0.632459966	145.1878657	2.002751588	0.160333432	-21.13618556	-0.069817118	0.029473152	14.42912641	0.065734783	0.123259697	98.24189662	0.176	3	6.57648363
30	-13	6	0.378848973	-0.803434043	38.35057241	-0.089926909	0.102889831	0.171118286	0.102641168	92.33908265	2.257135803	-0.867946643	59.88564473	-0.006139591	0.283219682	-11.40747385	0.405117434	0.48348855	85.16192322	0.112	3	6.57648363
30	-12	7	0.805012552	-0.180227318	50.931132	0.059795442	0.389715574	0.474621539	0.586308343	87.91542304	2.477644814	-0.580324177	45.14678183	-0.66579164	-0.40141035	9.645691923	0.551427586	0.582380961	82.62815363	0.144	3	6.57648363
30	-11	8	0.83633188	-0.144624356	59.28832962	-0.156386867	0.470976305	0.627598969	0.539564866	83.63690757	1.385466923	-3.872028774	132.6975591	-0.322571258	0.108313746	12.12123271	0.668426899	0.07258943	82.73592271	0.304	3	6.57648363
30	-10	9	0.774705966	-0.182344164	56.8690822	-0.019852531	-0.24455161	0.610775908	-0.278799101	166.392272	-0.034469869	0.103503462	139.3618947	0.01602694	0.04898303	4.112051104	0.16014404	-0.357017793	147.4848532	0.176	3	6.57648363
30	-9	10	0.366597771	-0.257141793	67.80225329	0.02802539	0.23639585	0.180830499	-0.267997288	223.2433938	-0.134802585	0.241063109	197.0645893	-0.02573737	0.04737646	-3.270758649	-0.075500836	-0.329199129	208.0806049	0.256	3	6.57648363
30	-8	11	0.048289246	-0.304249146	75.21482137	-0.042199099	0.031667428	-0.112692058	-0.258011045	229.2720056	-0.004856073	0.387051704	203.3080274	-3.98E-05	-0.005212937	-10.73468738	-0.186155579	-0.216073137	201.5751123	0.24	3	6.57648363
30	-7	12	-0.146452	-0.293297148	28.63907818	-0.101731587	-0.057564926	-0.173782786	-0.195116363	217.595659	0.307131382	0.122640964	173.7662659	-0.058341585	0.111539903	17.08903726	-0.127533557	-0.077836062	224.994873	0.192	3	6.57648363
30	-6	13	0.051706174	-0.437624883	66.11921407	0.016132657	0.018608743	-0.10368361	-0.070749462	272.4966637	0.180032596	-0.005505981	198.6184676	-0.098340949	-0.000157393	18.16443397	-0.16552591	0.002363533	258.7145152	0.208	3	6.57648363
30	-5	14	-0.190858279	-0.409486479	66.64814881	-0.025825909	-0.106880079	-0.139026971	0.089764703	269.9315106	0.202639117	-0.081692535	236.5165089	0.083393634	0.011814564	-14.3528145	-0.013711125	0.226268043	249.316607	0.144	3	6.57648363
30	-4	15	-0.061298147	-0.116927151	52.25604199	0.009305097	-0.013628872	-0.01170241	0.21069108	277.971798	-0.223528489	-0.391740398	229.1226785	-0.059530236	0.080814757	9.125051836	0.022587305	0.212991079	268.2157631	0.176	3	6.57648363
30	-3	16	1.549956346	1.404318968	36.8369738	0.052632476	0.123160639	0.075189936	0.218481774	294.9086685	0.011852907	0.011162289	-64.94159831	-0.035511943	-0.051076408	16.43804996	nan	nan	nan	0.176	3	6.57648363
31	-6	0	1.408661404	0.125434498	93.67643288	0.184458384	0.766792328	1.594811868	0.605704327	190.9110782	0.176823969	-0.231214464	83.0307896	-0.000536431	-0.057237483	1.160387867	0.799652022	0.809689273	132.6030785	0.208	3	3.286679274
31	-5	1	1.044131561	0.214908787	95.99185851	0.161361246	0.676565763	0.687896939	0.845048132	128.2365347	-0.497637519	-0.29667044	96.18703353	-0.161427787	0.185519298	32.59072387	-0.662741728	1.000362252	93.91337016	0.288	3	3.286679274
31	-4	2	-0.906771672	0.536894594	60.34844453	0.161014371	-0.359652721	-0.585106179	0.581623698	140.6202896	0.238041712	-0.620902321	62.9903605	-0.001221533	-0.048135081	-0.458545549	-0.003768658	0.2491912	106.0254613	0.272	3	3.286679274
31	-3	3	0.048224323	-0.516424203	49.84188782	-0.074596821	0.013890841	0.012065838	0.244395424	109.9657443	0.097991818	-0.396368857	77.73671279	-0.069468044	0.002719781	-12.59495615	-0.068234573	0.597718367	98.48125917	0.176	3	3.286679274
31	-2	4	-0.023132238	-0.465675755	74.76193473	-0.130854062	-0.003471957	-0.06257867	0.489530758	106.544864	0.01581518	-1.055578821	41.89938922	0.053414109	0.036251746	-15.76749197	nan	nan	nan	0.192	3	3.286679274
32	-3	0	-2.046840711	1.271408039	56.84269837	0.196434872	-0.252729459	-0.735674271	1.080163723	182.1417328	-0.484555548	0.081454786	-27.33154323	-0.181231501	-0.102889557	8.462444144	-0.299703908	0.698752367	130.7630372	0.224	3	2.2182787
32	-2	1	-0.510756864	0.614252243	85.73900013	0.087542996	-0.328108776	-0.362031168	0.504889408	121.4453928	-0.648553464	-0.237171775	-1.157419415	0.022272102	-0.015658317	0.459251734	-0.208949255	0.09798099	55.80823842	0.32	3	2.2182787
32	-1	-1	0.105218606	-0.232867856	84.85686905	-0.06450445	0.093606886	-0.370189605	0.222540494	60.11375073	-0.766607005	0.266295024	45.71315971	0.150764109	-0.038494637	3.320196904	nan	nan	nan	0.224	3	2.2182787
33	-4	0	-1.241410052	0.022652893	133.8037679	0.233647632	-0.865426475	-1.296817966	0.253268672	447.1567815	-0.127160199	0.054825841	-96.66017808	0.011445661	0.003878893	-1.892450078	-0.425584941	0.413698502	307.256718	0.256	3	3.358836952
33	-3	1	-1.174166473	-0.599128042	54.68933584	0.160342193	-0.403972103	-0.488126353	0.447923614	280.7742683	-0.154456471	0.30943032	-47.24091057	-0.004993429	0.008159919	-5.5678351	0.001789822	0.533875912	255.8156543	0.24	3	3.358836952
33	-2	2	-0.231710255	-0.232989595	52.3862189	-0.04826296	-0.114700191	-0.004988757	0.693641772	253.2262833	-0.217077725	0.263131628	-6.421166231	0.093414621	-0.010141939	-10.04393867	0.153772194	0.990720606	235.0289023	0.224	3	3.358836952
33	-1	-1	-1.88962277	-0.268329031	101.5915054	0.122240699	-0.90616023	0.247479732	1.165081982	239.9147476	0.199808375	0.428078292	9.970559718	-0.263432944	0.003904418	-2.242061451	0.937152031	0.612101794	175.6755535	0.288	3	3.358836952
34	-2	1	0.978519417	-0.473028926	28.5717771	0.008551672	0.229288095	0.251609634	0.314950957	93.31134022	1.024587257	-1.850966433	42.95482665	0.265355581	0.114411859	-9.303253201	-0.10485793	0.368052193	94.85642668	0.144	1	4.059416726
34	-1	-1	-0.187815968	0.057727482	195.1946128	0.081762792	-0.366532162	-0.134020731	0.376467646	97.11177347	-0.047601383	-0.688908448	36.03114333	0.817729464	-0.505897881	103.6220805	nan	nan	nan	0.224	1	4.059416726
35	-1	-1	0.660309497	-0.026614417	79.83496853	0.057019027	0.359101	0.156135672	0.118835862	106.5942479	0.531299086	0.002020359	11.01625487	0.112798162	-0.06649207	-22.65109975	-0.447526902	0.11629593	40.11792366	0.176	3	1.199191226
37	-8	0	1.100083662	-0.032603469	51.48294933	0.168603871	0.396285753	0.531894383	0.183730488	268.4523983	0.747079684	0.223262076	-26.33534837	-0.072019918	-0.102195945	17.97825199	0.200375778	0.126202669	220.5780174	0.208	3	6.66601602
37	-7	1	0.717929403	-0.174631994	55.96122561	-0.229130754	0.328335829	0.220406774	0.090933788	218.6045513	0.823998919	0.316777637	-56.41421509	0.081392799	-0.015232876	18.64162473	0.018543719	0.435540251	175.9866568	0.224	3	6.66601602
37	-6	2	0.517734353	0.145017798	77.47137451	0.063293467	0.388252666	0.029966815	0.440976929	174.6165868	1.322357557	0.071880526	51.29365478	-0.016192134	-0.031299852	-0.839761279	-0.17237295	0.631543797	122.2858907	0.256	3	6.66601602
37	-5	3	-0.065430839	0.086029827	39.39405256	0.040160702	-0.035442279	0.098403323	0.66435161	127.7002788	2.067826672	-0.175067886	95.11627873	-0.118098519	-0.052369002	13.90313541	0.697717693	0.714581261	128.0028677	0.224	3	6.66601602
37	-4	4	1.505974823	0.105455764	89.90280002	0.069951196	0.728497191	1.076356128	0.516098164	202.9837683	0.417658119	-0.430486834	178.008994	-0.15979782	-0.077240842	5.823917152	0.202583121	0.524398935	172.3065082	0.224	3	6.66601602
37	-3	5	0.471850735	0.03312793	120.6599611	-0.011741449	0.378650976	0.187011815	0.498686337	180.1539087	0.511072355	-0.417379849	170.4736666	-0.128007314	0.055520788	25.48182775	-0.164550903	0.660815755	141.9320138	0.368	3	6.66601602
37	-2	6	-0.06249879	-0.172783097	87.50887038	-0.004188124	-0.0341004	-0.14534224	0.643134546	148.3910433	0.705359829	-0.968638516	154.5085755	-0.01367252	0.037153676	6.472277657	0.108443694	0.728158217	155.9086643	0.4	3	6.66601602
37	-1	-1	-0.923509845	-0.175878607	96.48785338	-0.111679083	-0.515722823	0.183618462	0.689677375	161.9651272	1.045197722	-0.882498854	84.46431913	0.052505773	-0.227809734	-17.36375909	0.855792965	0.418191608	119.6173138	0.24	3	6.66601602
38	-3	0	2.05218753	-0.131507753	78.80967944	-0.120555448	-0.678664481	1.766168637	0.046921349	217.0789695	0.067618049	-0.613059875	45.14114761	0.052462999	-0.011681497	-13.06501942	0.919923115	0.012964549	154.2969384	0.272	3	4.336224601
1	1	0	0.58541106	0.78518081	35.21409281	0.179811795	0.126211134	0.137599789	0.423266091	260.2591036	0.185900136	0.272346154	-106.6495331	-0.132053442	-0.006627131	11.92889613	-0.009283482	0.25900469	211.9184891	0.176	3	4.148439094
1	1	1	0.014168495	0.485154814	16.33306512	0.066297205	0.012762556	-0.058282909	0.403365699	164.3518847	0.048106736	0.518196697	-83.17087106	-0.18040762	0.005510534	17.19231526	-0.063376375	0.389107812	140.1601883	0.096	3	4.148439094
1	1	2	-0.089357565	0.677305632	12.7575426	0.006806585	-0.004501603	-0.079923224	0.393774812	121.0870556	0.56030808	0.399986757	-73.30840542	0.14020151	-0.060180913	-4.430542976	-0.00863848	0.386586693	95.49240662	0.112	3	4.148439094
1	1	3	0.035640569	-0.069725687	19.4816616	0.017596402	-0.005189848	0.00486489	0.389681799	92.10133334	0.693797907	0.111219204	-136.9694332	-0.032941948	-0.238947675	3.139308338	nan	nan	nan	0.176	3	4.148439094
2	1	0	-1.537787678	0.844022766	82.8694801	0.360147902	-0.586049194	-1.009295087	0.53983175	321.3492012	0.095237788	0.169899214	-117.0214523	-0.089605482	-0.01372412	-3.896510372	-0.240545294	0.196909264	233.8141931	0.224	3	2.958457409
2	1	1	-0.2979822	0.107355569	26.88528423	0.030511469	-0.10560382	-0.230849973	0.203137712	204.7803407	0.194634856	0.140236784	-93.48176951	0.052462229	0.022675628	-14.43072028	-0.092982234	0.213706293	162.3374149	0.176	3	2.958457409
2	1	2	-0.40823725	0.050029434	25.20633575	0.13221352	-0.064781529	-0.082356521	0.267388393	141.6843798	-0.396724116	0.217340091	-64.32052502	0.064578147	-0.037941888	12.06551359	0.066458535	0.224400665	118.4907834	0.16	3	2.958457409
3	-5	0	1.250684878	-0.40843618	60.30488247	-0.03943289	0.46456452	0.822189064	0.259588888	274.3474512	-0.137859639	0.169016726	6.015918973	-0.019969383	0.032982121	4.108696356	0.265142017	0.428944113	240.3855981	0.192	3	1.324440804
3	-4	1	0.179414592	-0.004462151	37.97715238	0.042304676	0.070140104	0.255093846	0.433933843	238.242396	0.190681433	-0.035157326	-0.156546514	-0.006117572	-0.008172836	-1.685283532	0.213803896	0.463609336	203.9611407	0.192	3	1.324440804
3	-3	2	-0.27945516	0.001403753	78.80735362	0.052775784	-0.150605383	0.175903692	0.490634695	190.4459742	0.01564227	-0.018174691	-23.05078263	-0.033300822	-0.027905397	-7.318545677	0.647550924	0.670005427	134.9171729	0.192	3	1.324440804
4	-6	0	-1.249527147	1.126366059	45.06312466	0.179593577	-0.224941532	-0.397568955	0.715771077	142.0796372	0.295154067	-0.09629032	16.67896614	0.149374073	0.052065783	-2.913319862	-0.110923394	0.432805136	116.3619408	0.08	3	2.952600795
4	-5	1	0.619893775	0.139587597	9.267703783	-0.004478941	0.091342133	0.16197942	0.459787213	105.746554	0.583949867	0.157006521	-26.89913951	-0.106549092	-0.202207304	19.54489131	0.175026453	0.473530456	98.02692057	0.112	3	2.952600795
4	-4	2	0.516242927	0.145508105	11.549608	0.060547398	0.030768053	0.186641034	0.47409424	96.5902163	0.845619861	-0.146021265	-6.860254943	-0.09094318	-0.041054324	-3.960059323	0.173695306	0.454114941	86.92656067	0.112	3	2.952600795
4	-3	3	2.403238882	-0.530994716	22.0604459	-0.005591989	0.137018753	0.333915818	0.529634073	78.33525162	0.397495002	-0.299866507	-5.638383177	0.140658572	-0.214217015	2.04241447	0.054291788	0.539387068	88.16084675	0.176	3	2.952600795
4	-2	4	0.156858425	-0.309356628	23.01942121	-0.022449518	0.056361313	0.153379316	0.451734712	81.68517413	0.376073287	-0.620959641	-46.57456861	-0.095648644	0.04106634	-2.091272339	0.294277704	0.522305949	66.92427268	0.16	3	2.952600795
4	-1	-1	-2.105526902	-0.092119093	1142.587453	-0.515787384	-2.505695459	0.638085935	0.439381288	133.1846066	1.332925886	-0.951324037	-44.19422602	0.308786956	0.047564031	1.768390084	-1.5469827	0.218519745	650.5078837	0.256	3	2.952600795
5	-3	0	1.504138072	-0.618488589	93.71414434	-0.124189887	0.711698565	1.024714852	0.186163492	175.8024944	-0.0402791	-0.315012763	83.14500107	-0.073345088	-0.00882724	1.253977887	0.099065905	0.619464012	148.7543476	0.208	3	3.095058797
5	-2	1	0.056295761	-0.095725462	57.32563993	0.066600857	0.035526574	-0.001732977	0.653724924	158.8973332	0.347213917	-0.40913934	59.24498644	-0.292557336	-0.01628152	7.590524021	-0.02960973	0.783756195	140.4632744	0.256	3	3.095058797
5	-1	-1	-0.687882933	0.055026644	104.0895387	0.106516227	-0.417339217	-0.013375265	0.675744363	154.310353	0.398803078	-0.470959533	34.5398094	-0.195514184	0.027561963	-1.055571842	0.681369418	0.438378825	77.30928781	0.24	3	3.095058797
6	-4	1	-0.247409219	-0.365191787	30.11018875	-0.067198091	-0.053401384	-0.106963357	0.328156087	94.3168133	-1.391784275	-2.369784689	-142.1346543	0.086496468	-0.2634359	20.52508911	-0.214478387	0.430713186	78.94021822	0.128	3	5.318685059
6	-3	2	-0.429282918	-0.394450854	22.90040812	-0.006357541	-0.067400782	-0.239334636	0.428864072	79.01796545	-1.003246539	-0.746862175	-8.638253924	0.825388457	0.444636478	-10.01356636	-0.392251318	0.508522401	76.19840527	0.128	3	5.318685059
6	-2	3	-1.020500033	-0.249857639	33.9246941	-0.102096853	-0.250029357	-0.403990281	0.514350744	75.42478218	-1.443381996	-0.387064584	37.68509681	-0.809380883	-0.417329229	5.539245296	-0.418081465	0.575750117	66.69950411	0.192	3	5.318685059
6	-1	-1	1.260629868	-0.100324928	158.0277624	-0.20451996	0.79104052	-1.043852311	0.419749982	66.60167174	-1.924671051	0.535334632	-41.49082154	-0.093889516	0.080826033	-1.747262547	-1.622561974	0.181231244	99.72276403	0.24	3	5.318685059
7	-5	1	-0.189077296	-0.146747939	18.33691389	0.079324537	-0.076891864	0.060615668	0.671974039	197.8147147	-0.33289288	0.290100725	-54.73954923	0.000550676	-0.155627443	16.36169616	0.072106863	0.6676118	177.2512619	0.128	1	2.529526305
7	-4	2	0.104961009	0.726632515	33.13009763	0.134030359	0.110504558	0.065551712	0.65600735	171.0756825	-0.445420267	0.147843082	-101.1573295	0.019513468	-0.034134419	-41.31751613	-0.089090528	0.509269849	132.726733	0.128	1	2.529526305
7	-3	3	-0.462011169	0.590232606	27.65420072	0.050055983	-0.129551053	-0.136455252	0.494454929	124.7631106	-0.648336738	0.001124108	-17.34447028	-0.030936052	-0.009923114	0.134075637	-0.097563466	0.397411715	99.67661437	0.144	1	2.529526305
7	-2	4	-0.313215538	0.036375201	27.15389615	0.111042569	-0.131201289	-0.083646718	0.382075108	95.71631682	-1.209909196	-0.037521567	-2.197325863	0.177763126	0.054088982	-9.73137175	nan	nan	nan	0.144	1	2.529526305
8	-5	0	0.801341572	-0.243579527	57.3576371	0.08799526	0.297983511	0.492252816	0.1834164	299.4929212	0.222177454	-0.088731672	-100.8603503	-0.02952317	-0.030629925	-9.274321408	0.157202458	0.208674788	234.2021831	0.208	3	3.425767253
8	-4	1	-0.003019772	-0.310182915	23.02826293	-0.013029069	-0.001692687	0.147717141	0.300357455	215.4236038	0.103052764	0.25838262	-83.73190731	0.067966449	0.103237358	10.10243581	0.207432751	0.432817373	192.8112328	0.144	3	3.425767253
8	-3	2	0.492568983	-0.057270374	19.53940533	0.010542229	0.078558174	0.284756496	0.560061491	181.1922371	0.699528825	0.29020561	-33.51234305	-0.022602307	0.015564596	1.166652622	0.314166094	0.647816786	159.3074108	0.176	3	3.425767253
8	-2	3	0.912308894	0.313016362	36.3420164	0.188065884	0.267333931	0.325781392	0.654777807	158.0191964	0.746974815	0.185772485	-60.1254499	-0.065689689	0.099946814	-12.71283274	0.005439964	0.640201111	121.7736808	0.192	3	3.425767253
9	-10	0	-1.782118825	0.378136072	61.24813134	0.190516314	-0.63462644	-0.929083889	0.666789394	110.8138147	-0.503560785	-0.475560612	81.38927862	0.388654353	-0.248455403	1.849774355	0.15087414	0.445833585	86.81579067	0.128	3	3.136697428
9	-9	1	-1.21034778	-0.224361125	29.74935267	0.005602786	-0.241595512	0.415276604	0.331597368	78.78492626	-1.367220588	-0.397184047	48.03689332	0.194753863	-0.460431373	45.07954499	0.802084123	0.334840339	85.82629755	0.192	3	3.136697428
9	-8	2	0.130457005	-0.614958489	6.46551737	0.004635677	0.059410938	0.771132444	0.337647769	87.52689591	-1.134216353	-0.661150039	8.043551977	-0.407903197	0.061098588	8.522771095	0.620907733	0.331095571	89.30133067	0.128	3	3.136697428
9	-7	3	0.770384571	-0.771763193	24.3198455	-0.032166239	0.192365712	0.5258802	0.322539057	92.508047	-1.060372777	-0.181744905	41.76858454	-0.042672608	0.178975459	-29.0523745	0.115078716	0.507882639	88.45402	0.176	3	3.136697428
9	-6	4	0.293461591	-0.360285877	6.981811579	-0.002892227	0.046864633	0.063430119	0.480542015	94.21890451	-0.548923612	-0.655853897	59.27236718	0.032742964	-0.066669709	-11.57887392	-0.039021625	0.496063827	97.1257581	0.096	3	3.136697428
9	-5	5	0.082392672	0.214747938	31.95464725	0.018276368	0.038079945	-0.08518486	0.529733992	100.6551174	-0.652767577	-0.396214771	76.87600894	-0.296875709	0.126374059	-14.04019682	-0.368908719	0.540593504	89.97067676	0.224	3	3.136697428
9	-4	6	-0.326944609	-0.300369521	49.44560409	-0.043242366	-0.12046762	-0.503755855	0.417958412	107.9626531	-0.147897519	-0.504280355	78.90293546	-0.175474937	0.051964079	15.14294756	-0.632174546	0.70876058	93.11106496	0.176	3	3.136697428
9	-3	7	-1.397461415	0.000342053	72.095229	0.048768118	-0.622404915	-0.665831969	0.589411443	102.8092852	-0.058254038	-0.756232422	73.66645437	0.289310225	0.109432757	-19.33979406	0.488273794	0.679475327	91.6034956	0.224	3	3.136697428
9	-2	8	-0.006578744	-0.016995757	34.6965825	0.02613448	-0.001432779	0.486539086	0.671228891	92.4500364	-0.777772844	-0.484574147	31.45666203	-0.574316383	-0.177420782	1.759486412	0.553392757	0.750908629	77.91220189	0.192	3	3.136697428
9	-1	-1	-0.786761721	-0.109640596	104.19566	-0.141806976	-0.479926817	0.505059718	0.644982437	83.57417013	-0.849117215	-0.934171935	44.23164144	0.200501057	0.060744285	-4.335108795	1.189754301	0.355799986	69.81569348	0.176	3	3.136697428
15	-2	0	1.723742567	0.690424565	27.5502038	0.421146588	0.338571243	0.40758547	0.894885382	132.8456993	-0.014603993	0.550010585	-49.16699808	-0.284029238	0.063866536	-5.729677714	nan	nan	nan	0.224	1	2.830066148
16	-2	0	-0.84317492	0.163012006	28.6874083	0.025219496	-0.202575116	-0.500510393	0.49957949	115.9112444	-0.35978768	0.115460941	-15.45810395	-0.088923435	0.014754953	-1.563387338	-0.200194192	0.561804881	92.84788868	0.144	1	0.659074601
19	-9	0	0.817040377	-0.890601638	90.0768929	-0.281180704	0.343340537	0.663940783	-0.027642862	226.9445879	-0.420284225	-0.169771271	49.1004814	0.020508722	-0.015688583	-0.094793613	0.150967425	0.428578031	185.8512815	0.272	2	3.018968793
19	-8	1	0.172608893	0.157585587	42.16344896	0.19107958	0.055636356	0.072956874	0.4664702	183.3369633	-0.288484492	-0.272653882	8.422711903	-0.108569841	0.034597883	-6.025212188	-0.055228432	0.25043668	150.5168249	0.208	2	3.018968793
19	-7	2	-0.183993892	-0.886016198	50.80806166	-0.309488222	-0.076959422	-0.096794714	0.159103777	152.0666443	-0.070054443	-0.506731658	65.10495633	-0.010485469	0.05346974	-11.23655366	-0.045510018	0.66078958	146.2695981	0.208	2	3.018968793
19	-6	3	-0.091547943	0.493963602	67.27733587	0.334163833	-0.026207265	-0.121695052	0.707411106	152.6343287	-0.532902215	-0.458137126	77.82295358	-0.013751449	-0.053593274	-4.304538528	-0.207971963	0.397850557	97.63568097	0.176	2	3.018968793
19	-5	4	-0.171301604	-0.973977024	50.55862721	-3.46E-05	-0.05076525	-0.327792588	0.240682546	89.26351641	0.158960168	-1.022894219	29.89756742	-0.093196485	0.050473164	5.816058225	-0.297770857	0.636322491	89.05485556	0.176	2	3.018968793
19	-4	5	-0.280610236	0.34339455	47.72224063	0.118665069	-0.057121134	-0.258953956	0.698213611	93.368822	0.721781545	-1.141762827	46.31426245	-0.083287283	0.027929725	10.57177253	-0.074794944	0.53361535	67.29444106	0.288	2	3.018968793
19	-3	6	-0.355368906	-0.415565578	22.24223926	0.252673048	-0.064332954	-0.072019807	0.530221857	66.62734479	-0.652058308	-1.13992082	81.58591272	-0.239642921	-0.283887072	-18.51168244	-7.53E-05	0.446813815	59.23945745	0.144	2	3.018968793
19	-2	7	-0.583767431	-0.941160308	37.37239156	-0.176693821	-0.092506367	-0.017357217	0.441353477	58.48044314	-0.692455452	-0.715911195	10.18750313	0.166168225	-0.017770003	10.16479904	nan	nan	nan	0.192	2	3.018968793
23	-2	1	-0.417111073	-0.425667992	37.65698431	0.024234698	-0.069901889	-1.366621999	0.012176509	204.9378644	0.23516293	-0.06436417	212.0302584	0.026717467	0.012242371	-4.733281263	-1.386891744	0.079402706	218.5521531	0.128	3	7.159248217
23	-1	-1	-1.47003614	-0.016906788	138.8795238	0.032716657	-0.963941625	-1.29792025	0.028665456	313.3517434	0.077429837	-0.202570751	181.6419149	-0.025412666	0.042836812	-14.47094144	nan	nan	nan	0.288	3	7.159248217
24	-5	1	0.19591555	-0.357032804	23.56184502	0.004497237	0.045292236	0.197463383	0.47796977	81.2988969	1.099509693	-0.93215629	27.71220598	-0.001238922	-0.216817885	-41.18761545	0.237097891	0.483273778	63.05677511	0.16	2	3.321635424
24	-4	2	0.660366021	-0.063420036	31.2603264	0.008701038	0.223642527	0.253800443	0.470959644	61.49322768	0.020695478	-1.604777897	10.59844778	-0.041587626	0.460769321	14.16445087	-0.244687277	0.487041467	52.54014362	0.208	2	3.321635424
24	-3	3	0.625881474	-0.688327516	26.2694842	-0.046642641	0.131531198	-0.259135355	0.468461703	53.56902469	0.62646425	-1.059246657	68.47884095	0.030273402	-0.310976579	0.957542096	-0.685304781	0.710959217	60.40090681	0.128	2	3.321635424
24	-2	4	0.710566066	-0.789838364	40.49129286	-0.025402804	0.225434149	-1.142458083	0.881475002	78.70964268	1.38168392	-0.778757611	-20.73056317	-0.219745478	-0.033020481	-8.518282084	-1.618776316	0.964556921	108.3547598	0.256	2	3.321635424
24	-1	-1	0.147787551	0.127018283	119.1023617	0.087531632	0.359957124	-1.74037087	0.997853049	138.7306486	1.797179278	-0.469978903	25.65182652	-0.075271978	0.000710495	-7.183045876	-1.674106635	0.44140316	105.5484868	0.144	2	3.321635424
25	1	1	-0.167428618	0.036514631	57.72251101	0.059111736	-0.054178857	-0.036768295	0.47404492	171.0723025	0.297769811	-0.295810434	99.02716228	0.077350784	0.038340359	-8.208242553	0.11761507	0.508937221	139.7034432	0.176	4	3.620657149
25	1	2	0.122174797	-0.009854342	26.70579439	0.058778922	0.010177027	0.23794985	0.482471414	149.702187	0.091879066	-0.326847477	88.39949119	-0.207418129	-0.110344487	-1.383143776	0.26153164	0.461269939	138.679018	0.128	4	3.620657149
25	1	-8	0.116262137	0.420023592	36.7136914	0.083459653	0.022255003	0.270548423	0.425229318	134.7538356	0.008684481	-0.438917729	96.34941274	-0.015730494	-0.025697008	10.2949803	0.290449564	0.256890624	119.3982549	0.176	4	3.620657149
27	1	0	1.881546579	0.211760879	124.4285604	0.256272754	1.147452355	1.58278252	0.114467531	307.2575533	0.211216893	-0.083968512	49.65392543	-0.028823241	-0.004299213	8.98876658	0.344532665	-0.247652217	210.7924624	0.24	3	2.889927302
27	1	1	0.038295238	0.018785214	61.66566602	0.072898602	0.067205871	0.299289148	-0.261343567	219.4721152	0.074436892	-0.099268018	101.8421438	0.09817636	-0.048675931	-5.99093136	0.365171005	-0.419964821	179.2419549	0.112	3	2.889927302
28	1	0	-1.091973836	-0.484142784	38.9197387	-0.00058271	-0.251581385	-0.394955972	0.32260261	243.0631078	0.08656483	0.478159274	26.35571318	-0.019340077	-0.061430134	-8.958768959	-0.056663405	0.523201648	231.3062649	0.16	4	3.404510429
28	1	1	-0.559240633	-0.342767993	21.46954858	0.029326228	-0.068834294	-0.038386246	0.546842143	233.6113418	-0.183520886	0.478915994	59.94698865	-0.009624596	0.011340581	16.07428877	0.068407884	0.634599516	236.0843558	0.128	4	3.404510429
28	1	-6	1.6033105	-0.767884131	70.56098229	-0.244372101	0.428441294	0.117645117	0.823942316	268.9186908	-0.203812127	0.163987263	45.67372639	-0.048996785	0.039971629	-10.28162233	-0.862056357	1.109918205	322.0965528	0.208	4	3.404510429
28	1	2	1.6033105	-0.767884131	70.56098229	-0.244372101	0.428441294	0.850975053	0.298996431	260.6594333	-0.576990484	-0.738221955	-203.1027883	0.049482417	0.597006583	20.48858706	0.120403745	0.758739723	218.3127739	0.208	7	6.687683589
28	1	3	0.353285866	0.266651384	37.364057	0.309053369	0.118823959	0.058269785	0.7875177	213.5299276	-1.0697351	-0.241016905	-138.8002694	-0.07984138	-0.040835201	21.02443727	-0.331107069	0.558047723	170.4895066	0.16	7	6.687683589
28	1	4	-0.530348247	0.176249737	56.96500214	-0.013804164	-0.205717094	-0.355992489	0.537439592	167.7912344	-1.424548168	-0.195548317	-51.81255801	0.013358998	-0.035959996	-9.518102824	-0.519120357	0.589979572	105.2213981	0.208	7	6.687683589
28	1	5	-0.745557905	0.210991148	67.20879893	0.504612964	-0.380126345	-0.66574158	0.619791869	101.5934609	-2.169267051	-1.44345619	4.216734011	-0.017193135	-0.140831972	6.446380273	-1.074664703	0.287306566	77.50213006	0.288	7	6.687683589
28	1	6	0.645408736	0.170092405	103.0926046	0.125778957	0.304266113	-1.448746039	-0.067751246	142.952245	-0.587435016	-0.805124768	173.5177279	0.085360366	0.018792703	9.794923309	-2.159672892	-0.001086019	252.2481413	0.208	7	6.687683589
28	1	-1	-3.024766593	0.410692103	653.5357456	-0.07333039	-2.749350455	-2.131774945	-0.009522637	256.0043312	-0.120675599	0.071128628	200.8856117	-0.085930522	-0.042785518	-3.895833848	1.457084675	0.01095577	309.4746072	0.256	7	6.687683589
29	-4	0	0.273957732	0.283313294	14.5261429	0.139080405	0.079700233	-0.030252002	0.410772371	185.4586783	0.042021877	0.200145224	-55.42506034	0.074090811	0.01348492	-3.503363298	-0.08782512	0.308697231	160.3813769	0.176	2	2.509589451
29	-3	1	0.466474021	0.070937415	14.2817678	0.115367929	0.128652505	-0.045633714	0.347689813	142.422041	0.154148582	0.232660137	-44.65600597	0.216991331	0.016632936	-3.452343993	-0.195161277	0.377374679	118.4608173	0.256	2	2.509589451
29	-2	2	-2.276335914	0.666701381	21.46046052	0.067027916	-0.249559456	-0.202573505	0.450289712	114.0829588	0.248649312	0.454250344	-50.85852904	0.062190475	-0.080553668	8.553007323	0.201723079	0.391086039	103.8761741	0.24	2	2.509589451
30	-5	0	0.907683974	0.275006752	38.24486855	0.219342206	0.301522172	0.471397843	0.574205681	150.0053226	0.11296323	-0.080602764	47.84296549	-0.194747831	-0.021340435	-8.354067143	0.062636101	0.371669092	126.3529552	0.192	1	1.650559858
30	-4	1	-0.000856829	-0.114461543	28.82440025	0.052111533	0.027538488	0.003857157	0.327124343	121.5566219	-0.122180728	-0.346810138	8.076657741	-0.048595544	0.116851199	-3.259669061	-0.005244582	0.243612612	95.37083455	0.24	1	1.650559858
30	-3	2	-0.134529291	-0.011959716	12.64391057	-0.020954541	0.00300323	0.003042782	0.255302437	94.46628803	0.186405321	0.029883548	8.220217139	0.011855452	0.111680735	-2.982466017	0.034740026	0.314505899	84.64844428	0.144	1	1.650559858
30	-2	3	0.169743705	-0.467261981	6.920770473	0.057215651	0.033607724	0.037378755	0.316818835	84.17166004	-0.07602526	0.254138405	43.96563149	0.214717687	0.247317409	12.96709832	0.013205762	0.292203156	80.67326349	0.128	1	1.650559858
30	-1	-1	-0.093893698	-0.504214969	164.1651259	0.024357263	-0.107354992	0.012443315	0.282995438	78.11264883	0.166415426	-0.15775293	0.418728617	0.140856893	-0.098913266	3.504326781	nan	nan	nan	0.32	1	1.650559858
33	-1	-1	0.154361517	-0.550604492	87.60700431	-0.080127403	0.086837967	0.46835339	-0.193837853	211.1725833	-0.659611686	-0.404404553	-79.21446457	-0.059718751	0.018814833	-4.559948823	0.164269188	-0.013697155	68.06959627	0.272	3	5.085485807
0	-2	0	-0.153458677	0.255311718	45.82732404	0.041316385	-0.103134215	-0.03038817	0.4224676	130.1375572	-0.160336082	0.232517004	-22.65111756	0.090930909	0.087042183	-16.28331085	0.159345975	0.628574695	90.05868137	0.416	2	1.603188508
0	-1	-1	0.133611058	0.036213825	96.62748186	0.095426866	0.097424585	0.188032928	0.732005614	86.551334	0.363777588	0.416958776	-13.76038636	-0.357006609	0.115924565	-18.37028609	nan	nan	nan	0.176	2	1.603188508
2	-2	0	1.496592957	0.204334996	107.032337	0.206813827	0.727863342	1.438108746	0.432430717	647.1808955	0.011816051	-0.169375644	32.59932571	-0.004746445	-0.011783847	1.072220989	0.625084542	0.394553447	545.0958823	0.24	3	3.277273771
2	-1	-1	-0.08453515	-0.166294863	56.42941272	-0.019759595	-0.028801334	0.559989745	0.363586265	528.0301651	0.115438962	-0.180738027	12.97526016	-0.003472939	-0.041413677	20.656598	0.401172335	0.231794844	298.1866209	0.224	3	3.277273771
3	-5	0	0.958282001	-0.387343308	50.64696081	0.062118563	0.31706241	0.485540407	0.106348038	137.7736476	0.626816329	0.216902359	-14.17084943	0.014381166	-0.065587461	5.324872577	0.127164001	0.376421078	101.6840217	0.224	2	3.276001164
3	-4	1	1.023550785	0.89912237	33.77393157	0.174727124	0.194282189	0.147844942	0.584249458	102.7178793	0.764924878	0.762873418	-5.10469024	0.097849053	0.020456955	-5.476073568	-0.064083178	0.344565764	86.11766252	0.144	2	3.276001164
3	-3	2	0.73149776	0.655934301	13.60731156	0.070157978	0.05219074	0.045270516	0.365761095	82.37778883	1.294710899	0.660403547	26.30676381	0.095597769	0.020269367	18.48915391	0.068417194	0.378117178	76.99568591	0.16	2	3.276001164
3	-2	3	0.745875019	0.584624917	11.54542441	0.056984157	0.059498658	0.121387955	0.440576481	77.56602584	1.022009474	0.859514219	32.80275024	-0.138738467	-0.263364445	19.54159624	0.14361903	0.435241768	77.71068564	0.128	2	3.276001164
3	-1	-1	0.261747221	0.454006736	51.14763697	0.134397452	0.093103445	0.167210977	0.444546957	77.63036766	1.110780288	0.236700026	80.87988649	0.164323507	0.016215458	-0.568093247	0.17805346	0.187842485	26.01352126	0.192	2	3.276001164
4	-13	0	-1.498425009	-0.121234495	81.36698365	0.012569405	-0.677871527	-0.93785182	0.183765714	343.2023062	-0.187176456	-0.0173473	7.268241279	-0.005695972	-0.013250109	11.87915211	-0.173364436	0.225467367	281.7094686	0.224	1	2.843081098
4	-12	1	-0.311367159	-0.117612468	44.22994348	-0.025272673	-0.149394772	-0.203896833	0.285341283	265.1307357	-0.317224843	-0.097860238	-40.32341003	0.005963368	-0.005003446	-17.51713153	-0.105697524	0.361304404	228.377104	0.176	1	2.843081098
4	-11	2	-0.107698558	0.093313407	26.02711342	0.033753662	-0.014206047	-0.129024199	0.384712131	224.8307641	-0.366240829	-0.075572704	12.79027735	-0.015686456	0.043454419	-10.19623113	-0.149645787	0.396591084	203.6714389	0.144	1	2.843081098
4	-10	3	-0.471279558	0.223232091	37.84471865	0.015682274	-0.18391771	-0.152573036	0.400724663	201.1798205	-0.286129607	0.084873953	3.216767846	-0.042672891	-0.004507194	16.18336616	-0.003125163	0.430672102	166.5381441	0.144	1	2.843081098
4	-9	4	-0.959095537	-1.200821925	30.05568786	-0.041517879	-0.109749883	-0.072685434	0.462224864	158.9949957	-0.442626934	0.088150552	-20.86604302	-0.056273066	0.156858883	11.31341519	-0.006343271	0.631003321	161.6477293	0.16	1	2.843081098
4	-8	5	-0.753778609	0.016371934	4.498210635	0.007723068	-0.043452855	-0.28057936	0.652011948	161.815856	-0.583090314	-0.211117466	15.05676737	-0.061351219	-0.034104499	-12.17603266	-0.287034449	0.64950651	160.9309032	0.08	1	2.843081098
4	-7	6	-1.106443121	0.860594457	17.05664247	0.064164537	-0.124566798	-0.442653095	0.665877405	158.9996478	-0.749720561	-0.07184493	-8.183455343	-0.089533489	-0.044175135	15.12106811	-0.355468433	0.529898931	147.3068216	0.16	1	2.843081098
4	-6	7	3.068488968	1.312186847	27.36961641	0.078215728	-0.035468992	-0.476641361	0.435592165	150.6069972	-0.541614251	-0.34802844	46.19423938	0.177120699	-0.033068371	0.725160315	-0.47664994	0.198757346	153.2100686	0.112	1	2.843081098
4	-5	8	-1.438616446	-0.492787769	58.39322099	-0.026232336	-0.431967198	-0.582480101	0.142367512	159.6060389	-0.456783593	0.059053725	22.59799165	0.038282118	0.022812907	6.07293724	-0.020522907	0.298409744	143.4043332	0.224	1	2.843081098
4	-4	9	-0.585463184	-0.506420016	38.46003714	-0.061730569	-0.196561909	-0.091971618	0.246669747	152.8698769	-0.438186655	-0.237827325	46.31860951	0.10543009	-0.004653897	18.11326529	0.096784749	0.424697265	141.1655877	0.208	1	2.843081098
4	-3	10	-0.200418521	0.054204046	53.19733129	0.030787016	-0.103158853	0.055137558	0.436924036	140.5395464	-0.543846984	-0.207944313	51.3414056	0.06301937	-0.08756659	6.963552304	0.124082754	0.471571684	106.8938185	0.224	1	2.843081098
4	-2	11	-0.113574888	0.241843542	47.35325996	0.083098042	-0.015664317	0.123461358	0.467685757	105.0227298	-0.900282641	-0.707380887	60.73750903	0.120647639	-0.47880391	16.11842936	0.114981189	0.230360318	79.8980422	0.208	1	2.843081098
4	-1	-1	0.00460528	-0.193982816	94.57493289	0.110477451	0.03146626	0.106959171	0.178517707	79.23254769	-1.072183883	-0.629048306	114.0373556	-0.016116759	0.234499565	10.87879828	nan	nan	nan	0.208	1	2.843081098
5	-6	0	-0.404950542	-0.321519575	63.54666198	0.129682411	-0.185649078	-0.215641025	0.231287363	369.352491	0.245043897	-0.263030436	48.04688802	0.046639034	0.040244041	-5.016346573	0.044127851	0.207874532	326.4691175	0.208	1	2.942664632
5	-5	1	0.138936137	-0.197267735	64.41587526	0.003675435	0.043836924	0.103487006	0.221741184	323.9917266	0.30888772	-0.105362042	70.22089141	-0.008982461	0.058094186	-0.44872455	0.082834758	0.266370261	270.5019654	0.224	1	2.942664632
5	-4	2	0.151211254	-0.016019577	83.62142866	0.032822714	0.068857508	0.079590131	0.272077733	262.5315197	0.088050028	-0.198515273	-7.72386649	0.01500934	-0.001006529	-14.35352092	0.031459297	0.333268978	180.7292885	0.176	1	2.942664632
5	-3	3	0.334445439	0.351715618	100.2450752	-0.090747688	0.212039491	0.054346444	0.354258745	167.1778471	0.37136352	-0.06017367	-44.02180716	0.007311116	-0.046058241	11.44487261	-0.308604461	0.423509846	73.23216475	0.224	1	2.942664632
5	-2	4	-0.562765855	-0.910965536	17.71039698	0.144270427	-0.01129113	-0.316684111	0.44526508	71.14037983	1.221046271	0.310498102	33.05062374	-0.310779531	0.085526943	3.290637098	-0.000941778	0.573457182	74.94372673	0.16	1	2.942664632
5	-1	-1	0.0651583	0.134661284	52.69346263	0.264513246	0.080478088	0.025524091	0.580274665	75.13141256	1.150108259	0.136619042	46.46018423	-0.259892424	0.130450677	10.47583577	nan	nan	nan	0.144	1	2.942664632
6	-5	0	1.646286898	-0.485468053	129.5930821	-0.128743605	0.817980004	1.083110827	0.104738412	304.6312101	0.235593079	-0.554710241	-49.26821618	-0.026217899	-0.035552937	-5.725459357	0.096192409	0.322801388	208.279601	0.256	1	5.093500462
6	-4	1	0.128486939	-0.01125482	52.30585228	0.030158599	0.077930679	0.091957224	0.329898149	202.7753418	0.282499133	-0.525015894	-63.06817943	-0.012711356	0.089899766	10.3963772	0.041021013	0.26376661	153.5671969	0.144	1	5.093500462
6	-3	2	0.041051642	-0.404770712	39.82309546	-0.004722836	0.051266643	0.028429966	0.235372402	137.210034	0.051858868	-1.114669194	-36.2054167	-0.045802546	-0.102905759	-11.56506394	nan	nan	nan	0.176	1	5.093500462
11	1	0	-1.13852759	-0.241613053	81.21525338	-0.211870067	-0.459712535	-1.284359219	0.096964021	260.0296072	0.024282093	0.104257455	-69.23098427	-0.06612116	-0.008861913	-0.532738989	-0.963105636	0.249920927	175.3523508	0.208	4	2.484958745
11	1	1	-1.475751844	0.089783347	77.15037632	0.094752436	-0.631564135	-1.043558583	0.304018938	155.3526253	-0.261680784	0.081981828	-67.69357983	-0.053286499	-0.036287034	6.126990353	-0.115850445	0.403601817	91.99120891	0.192	4	2.484958745
11	1	-11	1.468785049	0.117944382	47.44928687	0.016778946	0.355538508	0.088563722	0.68631744	83.88877114	0.525177779	0.72100001	-24.63318432	0.202493701	-0.153192406	9.776972052	-1.092134964	0.714701101	81.70383546	0.208	4	2.484958745
11	1	2	1.468785049	0.117944382	47.44928687	0.016778946	0.355538508	0.769753111	0.068831221	144.737403	0.245924797	0.308629323	-20.65745619	0.050252001	-0.052746103	2.20846158	0.189418922	0.027027059	108.0589361	0.208	6	3.874852222
11	1	3	0.561540633	-0.197030872	29.5345646	-0.029987851	0.119072271	0.186307825	0.031513972	105.9573941	0.181909952	0.141611055	-26.47160361	0.048624523	-0.048806042	-9.884276159	0.016482388	0.13141547	77.7504136	0.192	6	3.874852222
11	1	4	1.078189344	-0.220201226	15.42799718	0.006100057	0.094930284	-0.04098561	0.166318967	74.39671842	0.421127221	-0.287099908	9.859865783	-0.262348945	-0.062931434	-1.035434387	-0.326661172	0.231466724	67.04065937	0.128	6	3.874852222
11	1	5	-1.414176273	0.702079397	31.28659811	0.034650717	-0.217306708	-0.641160955	0.353605721	70.55003642	-0.892473975	0.215596798	50.50539004	0.116631378	-0.15410917	0.082838533	-0.318651096	0.166999624	58.59371892	0.192	6	3.874852222
11	1	6	-0.637607815	-0.039590128	5.189442285	-0.005402486	-0.076908441	-0.399498668	0.263104517	65.35664887	-0.927141937	0.475974779	57.72770666	-0.112006786	-0.049788056	-4.875817181	-0.419663679	0.319262278	66.64509811	0.128	6	3.874852222
11	1	7	-1.533936504	-0.257487511	77.63018514	-0.006522765	-0.583693586	-0.955782232	0.262403189	190.8772223	-0.258068402	-0.540410573	139.8190445	0.023416667	0.071574918	18.22132819	-0.267654944	0.293070845	161.3978104	0.16	6	3.874852222
11	1	8	-0.400846601	-0.291548585	50.5015712	-0.053649294	-0.095584063	-0.224838753	0.259986792	173.2015112	-0.203513841	-0.648127871	136.3341266	-0.029065554	0.034092297	15.57185975	-0.206619668	0.30068831	162.7524832	0.24	6	3.874852222
11	1	9	-0.69954627	-0.467449795	43.37970206	-0.012264356	-0.224029783	-0.229363545	0.244374601	172.3241924	-0.342907519	-0.7096546	132.1799197	0.066047507	0.119016789	20.92093717	0.003084984	0.316485277	170.3962505	0.16	6	3.874852222
11	1	10	-0.653676263	-0.862217349	34.84850376	-0.078305635	-0.066401064	-0.011714699	0.340214883	173.5339348	-0.453681186	-0.583781581	128.4099044	-0.037713834	-0.009115268	-25.50522507	0.06407374	0.460548064	182.0574596	0.144	6	3.874852222
11	1	11	-0.934985143	-0.876738468	16.15768868	-0.012926115	-0.076012463	0.064525538	0.457072943	183.5960906	-0.141192075	-0.713117755	142.0564866	-0.136897055	-0.01520446	-0.661706548	0.140637419	0.486491962	197.7941715	0.112	6	3.874852222
11	1	-1	1.4864999	0.030694581	167.0965136	0.124780667	1.621028519	0.147244647	0.507315652	202.5217266	-0.384657266	-0.533634161	128.9011677	0.126836453	0.026741661	12.30320161	-1.312185077	0.220700668	151.5007656	0.256	6	3.874852222
12	-3	0	-1.532624477	-0.180561837	88.51166233	-0.002177501	-0.651212861	-1.374799519	0.497115959	359.2214643	0.019592409	-0.108756945	-59.1093323	-0.028573143	0.009930115	4.667978599	-0.635441596	0.723508599	289.3239196	0.208	3	2.368931014
12	-2	1	0.266321675	-0.234761384	13.79106453	-0.020926152	0.018152617	-0.48870286	0.757210658	276.1658519	0.205197221	0.26559708	3.346978076	-0.075913071	0.028056406	7.228752697	-0.528896068	0.785936133	265.7583849	0.16	3	2.368931014
12	-1	-1	0.848314519	-0.270330712	84.21276813	-0.085122566	0.344342052	-0.505240255	0.82666641	257.968056	0.153163309	-0.061850855	-62.12819089	-0.099878582	0.046133673	-5.113318516	-0.827479374	0.508762885	159.1946037	0.192	3	2.368931014
13	-5	1	-0.403331848	-0.236802027	31.8915198	-0.032045488	-0.093253341	-0.133493328	0.154609644	300.4204973	-0.435709931	-0.299877435	-39.62678404	-0.005948226	0.066430952	-21.36648143	-0.085894564	0.187167211	263.5489276	0.176	1	4.482632649
13	-4	2	-0.299458981	-0.163528651	96.39154192	-0.041230931	-0.191674859	-0.090841733	0.182414357	255.0143488	-0.407835775	-0.244482785	-71.46445634	0.019009269	0.00196957	-8.98353997	0.031921855	0.286504749	160.8477872	0.288	1	4.482632649
13	-3	3	-0.189478191	0.068802953	75.54279469	0.006802906	-0.137821759	-0.026654367	0.321442867	147.0109911	-0.857263611	-0.187725774	-15.02368546	0.014251573	-0.053368482	-13.6560981	-0.080758263	0.317578505	76.37577373	0.24	1	4.482632649
13	-2	4	-0.709223787	-0.100311579	28.39726932	0.035623449	-0.229485338	-0.125739564	0.313037989	74.80676576	-1.50208692	-1.328176621	54.5501068	-0.099764415	0.121534325	-14.13231088	0.029023864	0.249129559	64.12332306	0.16	1	4.482632649
13	-1	-1	-0.141142593	-0.269423176	48.74666827	0.012251189	-0.002261344	0.025100958	0.260911451	62.58031292	-2.187486092	-1.116997902	45.96606187	0.191748159	0.19889999	-6.092686903	nan	nan	nan	0.144	1	4.482632649
14	-12	0	-1.752854647	-0.306371742	80.67940745	-0.048946758	-0.685370137	-1.166267349	-0.142911748	237.243153	0.462326163	-0.079242159	65.32529578	-0.034497771	0.013141055	9.4316801	-0.18554866	0.227852629	206.8426956	0.176	2	5.524103503
14	-11	1	-0.403886563	-0.310921326	29.96293358	-0.02453156	-0.114986536	-0.147493105	0.331453309	222.0383097	0.291592607	0.703744615	144.2035404	0.024274759	0.115077317	-6.547926835	0.037869896	0.509347924	237.1491576	0.192	2	5.524103503
14	-10	2	0.687798193	-0.272674636	13.85506577	-0.059765598	0.063888967	0.054070239	0.531820458	245.0785659	0.451096194	0.327830254	183.9941496	0.007064751	-0.025740258	12.77698032	0.021569061	0.649328378	260.5680827	0.128	2	5.524103503
14	-9	3	0.331928313	0.317315602	22.98361378	0.028567333	0.075688658	0.078196169	0.68956968	289.371833	0.127343119	0.230676136	202.9629338	0.018104753	-0.023939866	2.845753758	0.050736805	0.726295179	304.0033475	0.176	2	5.524103503
14	-8	4	0.181246158	1.248474988	70.61354766	0.244754898	0.073104761	0.038960509	0.679899048	308.2517686	0.296644203	0.243457976	180.196725	-0.031094296	0.031269331	-3.491818642	-2.17E-05	0.377431043	283.627342	0.16	2	5.524103503
14	-7	5	0.150530873	0.424767956	118.7871663	0.115475317	0.056545129	0.031549306	0.3890858	306.9084189	0.222544475	0.183144219	170.7757965	0.020938939	0.004521425	2.840540749	-0.023686301	0.294874087	229.4125834	0.32	2	5.524103503
14	-6	6	-0.020322046	0.450651693	109.5260141	0.076235174	-0.048028265	-0.026689627	0.289000093	226.2932776	-0.024907897	-0.20956769	26.87037695	0.008538987	0.064931686	13.92224383	-0.014625429	-0.009073465	132.7357234	0.176	2	5.524103503
14	-5	7	-0.021639974	0.130840725	59.89275594	-0.030119763	-0.094158969	-0.019689517	-0.026261875	127.9205503	0.135002875	-0.450495989	66.93711026	0.058241599	0.091338202	-12.97145251	0.148622665	-0.18473143	86.64869004	0.144	2	5.524103503
14	-4	8	0.948853364	-0.738572881	34.06802672	0.09913511	0.127911912	0.188035299	-0.186951643	80.28056868	0.716729975	0.405633253	153.9213695	-0.209260952	0.569566627	-35.33324399	0.089898368	-0.142059985	80.70840632	0.16	2	5.524103503
14	-3	9	0.941750065	-0.439097091	33.91367058	-0.097224478	0.282580344	0.368310505	-0.083264177	74.6443454	2.117961532	0.114265521	66.38825276	-0.059596659	0.088597291	-0.993777544	0.239045989	0.011385447	66.87974573	0.128	2	5.524103503
14	-2	10	0.941092838	-0.365317117	34.96289998	-0.070111586	0.316306956	0.378510653	-0.038633338	72.50134626	1.632515813	-0.629970224	64.74241704	-0.114675048	0.020475105	-7.949757399	0.052388706	0.071553254	57.2177153	0.16	2	5.524103503
14	-1	-1	-1.862343878	0.247070105	399.4349737	-0.690835889	-1.463412991	0.18877592	0.353944298	50.55243309	0.470236314	0.650488984	-33.61134386	0.116575951	0.363038451	6.058682879	1.606788842	0.025173704	255.5329739	0.384	2	5.524103503
15	-5	0	1.508411604	0.746362649	52.33439225	0.175419203	0.358393771	0.521230393	0.803734393	176.2478079	0.565302157	0.222948405	-10.941827	0.088947582	-0.054400601	-8.997158681	-0.007526766	0.619620357	142.7944372	0.192	1	3.655589966
15	-4	1	-0.042828263	0.949074594	23.50008538	0.03165401	0.020105675	0.028912477	0.629342709	136.8274691	-0.117003737	0.720467967	10.58245728	0.54379106	0.014574166	-2.695225183	0.150719366	0.649035071	121.4841851	0.16	1	3.655589966
15	-3	2	0.639955261	0.746713559	27.34758505	0.176486336	0.181155846	0.160252465	0.642542155	119.1775866	0.724626773	0.43795606	51.59725633	0.224142805	-0.051571546	-1.330035876	0.104749299	0.547525502	102.4441257	0.192	1	3.655589966
15	-2	3	1.097717485	0.414531862	31.68433739	0.070373119	0.294665567	0.103029631	0.552178784	102.2612905	0.717228382	0.340077843	36.13753808	0.148378099	-0.037766792	-6.918454124	-0.21807866	0.552743043	91.81652537	0.144	1	3.655589966
15	-1	-1	-0.004685996	0.488844141	109.6520291	0.121090063	0.052382308	-0.156242168	0.598892898	92.94752342	1.12398374	0.515712912	72.61785364	0.02369999	0.044285518	1.5263558	nan	nan	nan	0.16	1	3.655589966
16	-2	0	-1.525698491	-0.157409073	132.6135005	0.032582421	-0.923620397	-1.326521492	0.068773576	505.6659948	0.019394804	-0.031846646	-54.87645641	0.003771067	-0.003552127	11.85989086	-0.334501657	0.184661415	371.8872976	0.224	3	2.528871621
16	-1	-1	0.916513923	0.113392106	175.9181475	0.20488752	0.657064411	-0.423433557	0.218195826	327.2253877	0.147036157	-0.016134798	-65.19282149	0.043980483	0.031385271	22.34943114	nan	nan	nan	0.32	3	2.528871621
17	-2	0	1.264746752	-0.361263333	74.92620767	-0.106622132	0.508452887	0.774793364	0.024584957	163.6929056	0.744478444	0.56528807	94.8698844	0.002351162	0.167624066	-13.40568122	0.1864657	0.388616647	132.9894147	0.192	3	5.119752644
17	-1	-1	-0.545625115	-0.232604712	80.21687254	0.00394524	-0.228216352	0.320877814	0.436668733	152.7341	0.964131752	-0.020141049	89.41658542	0.018439365	-0.026878264	10.04217712	0.641084288	0.37183575	96.68516487	0.176	3	5.119752644
19	-7	0	-0.782662841	0.553606993	96.70512083	0.220196265	-0.458036989	-0.31604858	0.812162486	282.5131964	-0.49648515	-0.375470802	15.45138022	-0.071594451	0.038032269	21.02583089	0.148722326	0.616045677	206.0726353	0.192	3	5.587701643
19	-6	1	-0.123676201	0.134535082	72.55647992	0.014647236	-0.106242235	-0.089714971	0.378082409	110.3750523	-1.162090848	-0.784181266	40.53438493	0.186971607	0.066514721	-22.45123701	-0.32585184	0.202653976	61.95424282	0.208	3	5.587701643
19	-5	2	-0.508909062	-0.89290681	27.56248621	0.020808647	-0.12493746	-0.399795885	0.151731592	62.82878225	-0.787162816	-2.419537263	173.0483758	0.067709967	0.24914696	0.670388189	-0.399910194	0.247538423	66.07787864	0.112	3	5.587701643
19	-4	3	-0.219145375	-0.262997568	34.3319749	0.159630667	-0.05466115	-0.410254249	0.25066132	65.69200058	-0.671887774	-2.958007257	106.2540048	-0.341545053	0.059880649	14.63367598	-0.712467583	0.046868845	61.60089582	0.16	3	5.587701643
19	-3	4	-1.462915382	-0.80708469	68.34986665	-0.29599419	-0.383264483	-0.741276589	0.02445545	62.61554183	-1.17323468	-2.472984015	138.0355151	-0.200718905	0.360202079	-5.015069809	-0.2718161	0.649991511	64.56091853	0.208	3	5.587701643
19	-2	5	-0.254551429	-0.395308059	55.5343088	-0.030662394	-0.073269533	-0.334939776	0.556843638	81.36990638	0.25360409	-1.953776105	79.00391032	-0.217323177	-0.381565918	52.70314216	-0.50200711	0.836940939	74.57327757	0.208	3	5.587701643
19	-1	-1	0.272710569	-0.130150901	55.65867147	-0.137949223	0.06957149	-0.524105864	0.276440271	132.6489913	-0.071456073	-0.575879523	125.491973	0.090590924	-0.040860403	16.39593297	-0.565029805	0.222897117	78.20854718	0.192	3	5.587701643
21	-3	0	1.383881277	0.02788189	91.55042293	-0.084533888	0.719361874	1.206946505	0.168723131	158.8432228	0.411813208	0.232264704	30.92193525	0.003028232	-0.021624155	-5.966484027	0.653651507	0.240986211	86.61564037	0.208	3	3.405038629
21	-2	1	1.264146977	0.203323816	54.39701299	0.030827192	0.437355444	0.712034938	0.30559828	83.30886128	1.430511005	0.185023471	68.60129938	-0.148896554	-0.080915608	-0.009685589	0.072115553	0.401893233	57.62242313	0.208	3	3.405038629
21	-1	-1	-1.093927409	0.019259415	98.81556494	-0.034662268	-0.589071987	0.431912943	0.496845621	89.78287854	1.069014408	-0.166505512	40.75913409	-0.014079986	0.129213365	-13.48097718	nan	nan	nan	0.256	3	3.405038629
24	-6	0	1.318839076	1.094681406	117.6002777	0.455325594	0.677027383	0.744737621	0.74895784	283.2343454	-0.098155952	0.026019238	-9.433680519	0.145785531	0.016145787	1.122577044	-0.032050196	0.053758155	187.2883938	0.224	1	1.165760335
24	-5	1	0.262698848	0.307107476	8.902132135	-0.024839519	0.019333537	-0.069444294	0.100066272	172.5937179	0.015759875	0.08935219	-19.35300868	-0.049124167	-0.041908861	-10.91339238	-0.11547758	0.124949326	158.6139674	0.128	1	1.165760335
24	-4	2	-0.09717008	-0.200490675	38.17403942	-0.081917755	-0.060590792	-0.121042481	0.111342796	152.1259613	-0.003263605	-0.274298156	-73.42440603	-0.129228684	-0.108045176	-12.33409	-0.104216594	0.252732062	117.1549115	0.112	1	1.165760335
24	-3	3	-0.45334048	0.10406201	22.23573329	-0.008476292	-0.061108541	-0.131262422	0.331994584	98.22702773	-0.140706501	-0.188021797	-46.99237634	0.102112832	-0.010659524	22.9203097	-0.013517177	0.337632986	80.55042905	0.192	1	1.165760335
24	-2	4	-0.609012033	-1.205950862	27.12952864	0.097572841	-0.016293367	-0.038137777	0.349119042	80.66989841	-0.198451149	-0.191238009	38.91501024	0.085893468	0.61668827	-13.03118687	nan	nan	nan	0.144	1	1.165760335
27	-5	0	-1.599937888	-0.066624029	98.73796428	-0.001836053	-0.777633067	-1.132714072	0.084737569	259.7294006	0.009543554	0.266514829	-35.41066024	0.047794612	0.022250455	5.24690815	-0.114532257	0.139080746	178.097667	0.208	1	2.319641797
27	-4	1	-0.09117718	-0.057861345	44.93663821	0.025689592	-0.046726402	-0.041894586	0.272273371	165.1056242	0.062806008	0.321748071	-36.0656765	-0.049449813	-0.033013027	-13.30174689	0.013013938	0.519318612	125.7240382	0.208	1	2.319641797
27	-3	2	0.172659967	1.085522125	40.32598347	0.185335937	0.003423602	0.014214416	0.583735897	122.6584656	0.110344544	0.71328741	20.16074038	-0.185595508	-0.000300073	14.35904877	0.007372622	0.375235072	97.8206205	0.192	1	2.319641797
27	-2	3	0.436833615	1.059907257	11.25066923	0.045161326	0.049855216	0.015419195	0.39920564	96.62280136	0.244926949	0.784837186	33.61288516	-0.115807305	-0.017620017	-4.602198808	0.000255027	0.370795193	91.17567964	0.096	1	2.319641797
27	-1	-1	-0.058975124	0.18342297	127.562758	0.202942478	-0.105072699	-0.002919679	0.339599279	84.45375685	0.168536959	0.994948851	15.74985487	0.062127918	0.028983295	17.30558611	nan	nan	nan	0.336	1	2.319641797
[truncated: 4,230 more rows]
