# Supplementary material for: Elements of a stochastic 3D prediction engine in larval zebrafish prey capture
Source: eLife. 2019 Nov 26;8:e51975. doi: 10.7554/eLife.51975 (PMC6930116; doi:10.7554/eLife.51975)
Supplement: Figure 6—source data 1. [file elife-51975-fig6-data1.zip]

Archive with 6 entries (3 files):
- Figure 6 Source/
- Figure 6 Source/bdb_hunts_marr.bdb
- __MACOSX/
- __MACOSX/Figure 6 Source/
- __MACOSX/Figure 6 Source/._bdb_hunts_marr.bdb
- __MACOSX/._Figure 6 Source
